# Supplementary material for: Hydrogen evolution with hot electrons on a plasmonic-molecular catalyst hybrid system
Source: Nat Commun. 2024 Jan 10;15:445. doi: 10.1038/s41467-024-44752-y (PMC10781775; doi:10.1038/s41467-024-44752-y)
Supplement: Supplementary file 3 — Source data [file 41467_2024_44752_MOESM3_ESM.zip]

Archive with 58 entries (57 files):
- Source data/
- Source data/Figure 6B.xlsx
- __MACOSX/Source data/._Figure 6B.xlsx
- Source data/._Figure 6B.xlsx
- Source data/Figure 6A.xlsx
- __MACOSX/Source data/._Figure 6A.xlsx
- Source data/._Figure 6A.xlsx
- Source data/._Figure 1A_inset.xlsx
- Source data/Figure 1C_inset.xlsx
- __MACOSX/Source data/._Figure 1C_inset.xlsx
- Source data/Figure 1A.xlsx
- __MACOSX/Source data/._Figure 1A.xlsx
- Source data/._Figure 1A.xlsx
- Source data/Figure 1A_inset.xlsx
- __MACOSX/Source data/._Figure 1A_inset.xlsx
- Source data/._Figure 1C_inset.xlsx
- Source data/Figure 1C.xlsx
- __MACOSX/Source data/._Figure 1C.xlsx
- Source data/._Figure 1C.xlsx
- Source data/._Figure 2A.xlsx
- Source data/Figure 2B.xlsx
- __MACOSX/Source data/._Figure 2B.xlsx
- Source data/Figure 2A.xlsx
- __MACOSX/Source data/._Figure 2A.xlsx
- Source data/Figure 3A.xlsx
- __MACOSX/Source data/._Figure 3A.xlsx
- Source data/._Figure 3A.xlsx
- Source data/Figure 3B.xlsx
- __MACOSX/Source data/._Figure 3B.xlsx
- Source data/._Figure 3B.xlsx
- Source data/Figure 3C Inset.xlsx
- __MACOSX/Source data/._Figure 3C Inset.xlsx
- Source data/._Figure 3C Inset.xlsx
- Source data/Figure 3C.xlsx
- __MACOSX/Source data/._Figure 3C.xlsx
- Source data/._Figure 3C.xlsx
- Source data/Figure 3D.xlsx
- __MACOSX/Source data/._Figure 3D.xlsx
- Source data/._Figure 3D.xlsx
- Source data/Figure 4A.xlsx
- __MACOSX/Source data/._Figure 4A.xlsx
- Source data/._Figure 4A.xlsx
- Source data/Figure 4B.xlsx
- __MACOSX/Source data/._Figure 4B.xlsx
- Source data/._Figure 4B.xlsx
- Source data/Figure 5A.xlsx
- __MACOSX/Source data/._Figure 5A.xlsx
- Source data/._Figure 5A.xlsx
- Source data/Figure 5B.xlsx
- __MACOSX/Source data/._Figure 5B.xlsx
- Source data/._Figure 5B.xlsx
- Source data/Figure 5C.xlsx
- __MACOSX/Source data/._Figure 5C.xlsx
- Source data/._Figure 5C.xlsx
- Source data/Figure 5D.xlsx
- __MACOSX/Source data/._Figure 5D.xlsx
- Source data/._Figure 5D.xlsx
- Source data/._Figure 2B.xlsx
