# Supplementary material for: Hydrogen evolution with hot electrons on a plasmonic-molecular catalyst hybrid system
Source: Nat Commun. 2024 Jan 10;15:445. doi: 10.1038/s41467-024-44752-y (PMC10781775; doi:10.1038/s41467-024-44752-y)
Supplement: Supplementary file 3 — Source data [file 41467_2024_44752_MOESM3_ESM.zip › Source data/Figure 6B.xlsx]

## Sheet: Sheet1
BE_Co2p_OCP_Acidic	Intensity_Co2p_OCP_Acidic	BE_Co2p_-0.4V_Acidic	Intensity_Co2p_-0.4V_Acidic	BE_Co2p_-0.65V_Acidic	Intensity_Co2p_-0.65V_Acidic
806.91	89.31	806.81	458.497	806.18	692.885
806.81	201.705	806.71	419.737	806.08	599.344
806.71	46.015	806.61	409.077	805.98	700.881
806.61	149.99	806.51	464.893	805.88	741.589
806.51	144.455	806.41	481.003	805.78	744.778
806.41	62.125	806.31	464.94	805.68	667.394
806.31	48.695	806.21	476.55	805.58	687.629
806.21	44.785	806.11	407.787	805.48	741.617
806.11	95.28	806.01	449.057	805.38	739.59
806.01	216.905	805.91	501.05	805.28	703.928
805.91	139.095	805.81	478.41	805.18	709.902
805.81	79.85	805.71	444.653	805.08	741.218
805.71	249.39	805.61	430.533	804.98	716.135
805.61	140.16	805.51	453.84	804.88	743.941
805.51	287.69	805.41	403.657	804.78	717.18
805.41	286.75	805.31	417.977	804.68	780.433
805.31	183.845	805.21	523.013	804.58	772.221
805.21	167.42	805.11	481.303	804.48	761.512
805.11	116.39	805.01	496.237	804.38	717.081
805.01	114.01	804.91	455.05	804.28	700.694
804.91	104.02	804.81	416.057	804.18	759.777
804.81	154.935	804.71	424.177	804.08	772.122
804.71	147.835	804.61	461.277	803.98	708.138
804.61	116.285	804.51	426.4	803.88	749.466
804.51	139.135	804.41	462.903	803.78	750.991
804.41	161.63	804.31	474.59	803.68	774.948
804.31	202.285	804.21	414.76	803.58	720.489
804.21	296.535	804.11	507.77	803.48	724.688
804.11	245.77	804.01	491.94	803.38	781.949
804.01	204.735	803.91	504.893	803.28	726.09
803.91	208.855	803.81	467.037	803.18	758.87
803.81	103.38	803.71	530.01	803.08	713.916
803.71	228.095	803.61	508.36	802.98	748.597
803.61	141.105	803.51	515.15	802.88	748.327
803.51	172.53	803.41	432.283	802.78	738.275
803.41	139.91	803.31	426.387	802.68	748.004
803.31	158.23	803.21	464.41	802.58	727.161
803.21	141.34	803.11	479.013	802.48	713.567
803.11	183.58	803.01	447.583	802.38	727.355
803.01	155.465	802.91	439.333	802.28	767.706
802.91	133.08	802.81	441.42	802.18	765.544
802.81	135.62	802.71	453.63	802.08	756.74
802.71	140.705	802.61	524.967	801.98	740.54
802.61	148.495	802.51	545.577	801.88	681.517
802.51	170.88	802.41	468.837	801.78	698.996
802.41	119.75	802.31	512.6	801.68	667.784
802.31	140.54	802.21	458.28	801.58	797.898
802.21	178.09	802.11	549.903	801.48	789.296
802.11	77.59	802.01	470.47	801.38	728.511
802.01	118.245	801.91	478.64	801.28	660.324
801.91	127.61	801.81	454.64	801.18	703.41
801.81	146.125	801.71	429.477	801.08	710.737
801.71	142.225	801.61	424.92	800.98	698.031
801.61	48.785	801.51	459.693	800.88	687.608
801.51	39.21	801.41	435.463	800.78	713.639
801.41	53.785	801.31	464.647	800.68	745.505
801.31	154.27	801.21	450.403	800.58	761.837
801.21	220.745	801.11	424.857	800.48	785.557
801.11	141.41	801.01	414.083	800.38	716.194
801.01	117.24	800.91	434.163	800.28	758.228
800.91	119.735	800.81	452.993	800.18	730.892
800.81	184.91	800.71	462.11	800.08	823.154
800.71	74.54	800.61	499.173	799.98	776.432
800.61	101.565	800.51	420.07	799.88	700.623
800.51	80.72	800.41	387.813	799.78	727.658
800.41	130.315	800.31	436.693	799.68	707.389
800.31	63.675	800.21	468.67	799.58	720.185
800.21	63.865	800.11	449.56	799.48	726.667
800.11	72.475	800.01	431.177	799.38	664.316
800.01	127.095	799.91	527.96	799.28	742.305
799.91	74.9	799.81	474.21	799.18	751.102
799.81	132.975	799.71	416.947	799.08	739.784
799.71	171.515	799.61	414.16	798.98	683.4
799.61	130.105	799.51	448.387	798.88	706.867
799.51	121.315	799.41	468.567	798.78	742.806
799.41	146.52	799.31	508.723	798.68	736.027
799.31	71.795	799.21	437.077	798.58	746.948
799.21	80.48	799.11	401.747	798.48	724.598
799.11	112.81	799.01	407.453	798.38	728.816
799.01	119.14	798.91	536.62	798.28	778.964
798.91	135.54	798.81	473.357	798.18	753.427
798.81	78.38	798.71	396.7	798.08	817.49
798.71	177.59	798.61	452.677	797.98	784.013
798.61	185.5	798.51	431.797	797.88	761.67
798.51	140.015	798.41	406.7	797.78	703.586
798.41	18.36	798.31	498.133	797.68	707.149
798.31	37.225	798.21	553.15	797.58	704.326
798.21	246.94	798.11	447.06	797.48	822.659
798.11	36.585	798.01	463.62	797.38	822.707
798.01	121.705	797.91	476.507	797.28	707.687
797.91	235.83	797.81	462.88	797.18	715.581
797.81	95.725	797.71	468.397	797.08	738.5
797.71	151.7	797.61	506.503	796.98	726.779
797.61	211.13	797.51	521.047	796.88	794.469
797.51	121.525	797.41	467.063	796.78	719.953
797.41	191.725	797.31	456.587	796.68	764.062
797.31	219.235	797.21	493.847	796.58	772.908
797.21	130.465	797.11	524.553	796.48	801.686
797.11	172.315	797.01	577.147	796.38	796.358
797.01	179.82	796.91	477.033	796.28	734.087
796.91	289.405	796.81	456.697	796.18	758.978
796.81	205.85	796.71	522.91	796.08	778.646
796.71	190.395	796.61	474.423	795.98	789.711
796.61	109.09	796.51	475.1	795.88	772.183
796.51	198.525	796.41	475.067	795.78	782.582
796.41	206.585	796.31	466.953	795.68	784.076
796.31	217.27	796.21	552.833	795.58	752.75
796.21	147.565	796.11	611.377	795.48	729.831
796.11	224.235	796.01	609.677	795.38	735.549
796.01	206.82	795.91	619.76	795.28	738.576
795.91	190.335	795.81	604.67	795.18	734.643
795.81	169.98	795.71	490.343	795.08	723.145
795.71	182.99	795.61	565.06	794.98	772.849
795.61	206.14	795.51	471.817	794.88	760.246
795.51	229.555	795.41	509.36	794.78	777.022
795.41	192.48	795.31	464.5	794.68	746.423
795.31	214.82	795.21	528.93	794.58	761.92
795.21	282.955	795.11	507.54	794.48	828.495
795.11	135.515	795.01	478.457	794.38	793.973
795.01	214.055	794.91	531.927	794.28	743.127
794.91	308.725	794.81	484.837	794.18	771.94
794.81	240.27	794.71	468.02	794.08	756.011
794.71	170.215	794.61	485.627	793.98	680.696
794.61	111.66	794.51	467.443	793.88	703.691
794.51	86.825	794.41	557.497	793.78	819.735
794.41	81.66	794.31	612.857	793.68	740.113
794.31	142.545	794.21	481.82	793.58	800.835
794.21	128.935	794.11	448.653	793.48	748.553
794.11	197.19	794.01	408.583	793.38	734.779
794.01	138.57	793.91	416.66	793.28	762.919
793.91	148.545	793.81	428.983	793.18	783.383
793.81	131.225	793.71	468.873	793.08	717.836
793.71	143.5	793.61	467.413	792.98	750.749
793.61	121.885	793.51	361.203	792.88	721.794
793.51	62.88	793.41	392.88	792.78	793.936
793.41	113.46	793.31	377.14	792.68	731.426
793.31	80.98	793.21	396.553	792.58	740.108
793.21	27.1	793.11	359.587	792.48	828.766
793.11	16.555	793.01	358.717	792.38	778.222
793.01	63.845	792.91	358.42	792.28	743.342
792.91	115.395	792.81	452.28	792.18	737.8
792.81	85.47	792.71	505.157	792.08	784.77
792.71	136.76	792.61	535.59	791.98	737.078
792.61	149.63	792.51	436.093	791.88	721.269
792.51	51.72	792.41	438.55	791.78	706.926
792.41	13.47	792.31	403.85	791.68	714.567
792.31	63.015	792.21	408.02	791.58	753.898
792.21	165.945	792.11	442.213	791.48	761.072
792.11	70.49	792.01	407.697	791.38	720.632
792.01	69.51	791.91	451.24	791.28	739.988
791.91	117.235	791.81	470.983	791.18	796.854
791.81	36.275	791.71	492.197	791.08	792.227
791.71	8.555	791.61	415.193	790.98	754.989
791.61	47.18	791.51	434.32	790.88	746.943
791.51	31.14	791.41	444.9	790.78	716.354
791.41	153.455	791.31	438.393	790.68	739.886
791.31	164.805	791.21	450.92	790.58	781.32
791.21	105.745	791.11	450	790.48	705.369
791.11	38.48	791.01	418.393	790.38	751.43
791.01	4.515	790.91	502.507	790.28	740.513
790.91	67.95	790.81	442.083	790.18	735.976
790.81	24.185	790.71	421.193	790.08	707.506
790.71	-10.16	790.61	440.483	789.98	715.021
790.61	143.54	790.51	390.373	789.88	752.031
790.51	81.455	790.41	371.48	789.78	695.244
790.41	108.375	790.31	460.923	789.68	727.547
790.31	106.815	790.21	496.623	789.58	695.59
790.21	23.715	790.11	535.693	789.48	762.913
790.11	40.065	790.01	463.063	789.38	721.244
790.01	16.555	789.91	437.527	789.28	751.168
789.91	34.24	789.81	347.92	789.18	728.971
789.81	86.725	789.71	335.39	789.08	680.347
789.71	85.975	789.61	404.563	788.98	798.121
789.61	42.075	789.51	425.893	788.88	768.879
789.51	83.72	789.41	453.117	788.78	756.821
789.41	128.305	789.31	401	788.68	721.107
789.31	197.495	789.21	441.35	788.58	767.976
789.21	19.995	789.11	471.72	788.48	731.157
789.11	37.71	789.01	399.43	788.38	724.231
789.01	42.795	788.91	423.063	788.28	728.349
788.91	133.54	788.81	406.217	788.18	734.078
788.81	168.09	788.71	446.397	788.08	751.026
788.71	61.32	788.61	337.54	787.98	741.191
788.61	70.43	788.51	374.777	787.88	717.229
788.51	21.58	788.41	465.543	787.78	736.123
788.41	-8.17	788.31	410.103	787.68	707.965
788.31	101.835	788.21	397.307	787.58	681.737
788.21	12.265	788.11	459.073	787.48	749.422
788.11	-23.73	788.01	499.927	787.38	763.311
788.01	23.96	787.91	445.467	787.28	717.499
787.91	14.445	787.81	433.713	787.18	785.51
787.81	-16.225	787.71	320.07	787.08	713.204
787.71	37.925	787.61	426.82	786.98	716.224
787.61	15.27	787.51	488.423	786.88	759.197
787.51	25.875	787.41	483.603	786.78	749.362
787.41	46.385	787.31	374.687	786.68	719.52
787.31	97.015	787.21	468.68	786.58	752.317
787.21	11.255	787.11	411.8	786.48	769.039
787.11	11.51	787.01	487.99	786.38	749.97
787.01	139.19	786.91	407.787	786.28	714.931
786.91	114.26	786.81	449.207	786.18	787.474
786.81	187.69	786.71	387.773	786.08	801.559
786.71	108.795	786.61	396.363	785.98	752.597
786.61	67.525	786.51	427.867	785.88	727.914
786.51	81.13	786.41	358.69	785.78	787.645
786.41	1.695	786.31	428.607	785.68	789.851
786.31	113.86	786.21	464.12	785.58	765.202
786.21	61.015	786.11	483.083	785.48	741.828
786.11	100.225	786.01	512.79	785.38	724.498
786.01	-32.125	785.91	469.63	785.28	725.89
785.91	79.9	785.81	431.273	785.18	695.99
785.81	65.975	785.71	462.78	785.08	764.491
785.71	28.39	785.61	517.913	784.98	717.767
785.61	77.22	785.51	447.527	784.88	749.051
785.51	77.665	785.41	458.003	784.78	751.381
785.41	85.23	785.31	431	784.68	738.181
785.31	88.035	785.21	442.69	784.58	735.648
785.21	-66.45	785.11	474.777	784.48	764.057
785.11	22.86	785.01	418.047	784.38	791.65
785.01	97.65	784.91	408.573	784.28	790.868
784.91	65.74	784.81	360.833	784.18	795.585
784.81	112.995	784.71	410.19	784.08	709.933
784.71	109.935	784.61	421.623	783.98	716.107
784.61	79.575	784.51	452.803	783.88	748.552
784.51	33.845	784.41	465.21	783.78	773.119
784.41	53.48	784.31	509.313	783.68	740.628
784.31	88.26	784.21	491.827	783.58	747.535
784.21	28.785	784.11	405.73	783.48	798.856
784.11	8.565	784.01	494.833	783.38	776.585
784.01	-47.74	783.91	491.013	783.28	781.13
783.91	70.46	783.81	461.827	783.18	792.877
783.81	19.395	783.71	417.457	783.08	736.47
783.71	142	783.61	395.393	782.98	711.082
783.61	94.875	783.51	428.117	782.88	722.198
783.51	134.8	783.41	444.53	782.78	752.827
783.41	101.58	783.31	494.693	782.68	802.212
783.31	90.985	783.21	412.467	782.58	790.149
783.21	132.27	783.11	462.35	782.48	775.255
783.11	174.605	783.01	460.063	782.38	761.762
783.01	189.125	782.91	450.257	782.28	773.49
782.91	59.59	782.81	464.293	782.18	803.272
782.81	31.815	782.71	469.567	782.08	801.247
782.71	114.02	782.61	395.643	781.98	789.789
782.61	113.255	782.51	450.477	781.88	781.02
782.51	71.135	782.41	482.867	781.78	793.885
782.41	55.34	782.31	444.473	781.68	773.933
782.31	58.32	782.21	504.847	781.58	789.605
782.21	129.465	782.11	521.943	781.48	747.029
782.11	96.075	782.01	486.713	781.38	810.015
782.01	175.83	781.91	544.08	781.28	819.709
781.91	254.875	781.81	495.337	781.18	853.319
781.81	246.55	781.71	563.017	781.08	828.762
781.71	164.025	781.61	581.847	780.98	825.507
781.61	222.325	781.51	578.637	780.88	819.319
781.51	246.885	781.41	567.3	780.78	810.578
781.41	254.235	781.31	466.567	780.68	785.223
781.31	285.165	781.21	494.16	780.58	821.313
781.21	259.155	781.11	546.413	780.48	844.465
781.11	139.175	781.01	567.333	780.38	852.318
781.01	117.43	780.91	650.61	780.28	879.628
780.91	315.55	780.81	619.03	780.18	830.641
780.81	275.845	780.71	662.17	780.08	790.504
780.71	271.115	780.61	610.407	779.98	855.393
780.61	370.505	780.51	638.313	779.88	860.177
780.51	374.71	780.41	594.643	779.78	824.117
780.41	301.11	780.31	590.407	779.68	775.884
780.31	258.245	780.21	577.34	779.58	736.921
780.21	262.445	780.11	610.863	779.48	739.778
780.11	293	780.01	676.353	779.38	753.974
780.01	371.04	779.91	635.523	779.28	839.189
779.91	285.32	779.81	533.067	779.18	850.495
779.81	350.385	779.71	606.343	779.08	771.885
779.71	313.2	779.61	546.213	778.98	748.711
779.61	258.12	779.51	552.393	778.88	760.171
779.51	357.715	779.41	618.917	778.78	750.7
779.41	251.77	779.31	536.203	778.68	716.835
779.31	266.92	779.21	496.967	778.58	731.363
779.21	249.71	779.11	477.133	778.48	697.174
779.11	108.62	779.01	396.927	778.38	723.717
779.01	120.505	778.91	488.397	778.28	748.56
778.91	89.495	778.81	419.213	778.18	712.723
778.81	61.02	778.71	481.46	778.08	731.813
778.71	127.84	778.61	521.947	777.98	782.646
778.61	26.96	778.51	436.613	777.88	753.878
778.51	127.405	778.41	355.32	777.78	705.572
778.41	38.96	778.31	432.94	777.68	739.849
778.31	78.705	778.21	431.793	777.58	708.888
778.21	67.38	778.11	442.03	777.48	737.771
778.11	54.7	778.01	392.263	777.38	734.941
778.01	55.645	777.91	356.263	777.28	777.101
777.91	27.295	777.81	490.627	777.18	755.68
777.81	-5.645	777.71	379.54	777.08	753.221
777.71	36.42	777.61	343.947	776.98	753.763
777.61	53.645	777.51	310.893	776.88	741.847
777.51	125.325	777.41	352.783	776.78	740.325
777.41	-2.23	777.31	407.263	776.68	756.762
777.31	-14.12	777.21	416.207	776.58	714.022
777.21	87.955	777.11	394.95	776.48	757.98
777.11	-22.59	777.01	410.99	776.38	750.599
777.01	4.6	776.91	398.937	776.28	791.899
776.91	-61.415	776.81	381.163	776.18	797.967
776.81	5.185	776.71	369.183	776.08	805.667
776.71	51.69	776.61	429.287	775.98	753.652
776.61	60.8	776.51	342.83	775.88	759.533
776.51	13.93	776.41	428.567	775.78	739.902
776.41	16.47	776.31	393.55	775.68	754.381
776.31	63.745	776.21	365.71	775.58	688.349
776.21	5.155	776.11	369.237	775.48	782.504
776.11	-40.66	776.01	447.177	775.38	774.009
776.01	59.835	775.91	408.7	775.28	759.035
775.91	52.835	775.81	336.92	775.18	812.869
775.81	-12.065	775.71	434.057	775.08	778.835
775.71	-39.38	775.61	412.973	774.98	706.417
775.61	60.26	775.51	388.27	774.88	726.797
775.51	-12.915	775.41	475.423	774.78	764.526
775.41	62.375	775.31	375.203	774.68	795.772
775.31	98.07	775.21	378.38	774.58	778.275
775.21	-5.825	775.11	353.22	774.48	769.084
775.11	-52.38	775.01	349.427	774.38	759.204
775.01	17.45	774.91	399.957	774.28	726.515
774.91	63.435	774.81	343.52	774.18	725.729
