# Supplementary material for: Hydrogen evolution with hot electrons on a plasmonic-molecular catalyst hybrid system
Source: Nat Commun. 2024 Jan 10;15:445. doi: 10.1038/s41467-024-44752-y (PMC10781775; doi:10.1038/s41467-024-44752-y)
Supplement: Supplementary file 3 — Source data [file 41467_2024_44752_MOESM3_ESM.zip › Source data/Figure 6A.xlsx]

## Sheet: Sheet1
BE_O1s_OCP_Acidic	Intensity_O1s_OCP_Acidic	BE_O1s_-0.4V_Acidic	Intensity_O1s_-0.4V_Acidic	BE_O1s_-0.65V_Acidic	Intensity_O1s_-0.65V_Acidic
537.71	-122.564	537.71	28.9476	537.18	-32.6349
537.61	-3.5892	537.61	-72.6524	537.08	-109.73
537.51	22.6586	537.51	2.3724	536.98	65.7438
537.41	95.2223	537.41	-112.31	536.88	-4.3215
537.31	44.0301	537.31	38.3922	536.78	189.058
537.21	-94.9682	537.21	-5.1356	536.68	46.5242
537.11	-116.276	537.11	-59.3053	536.58	152.355
537.01	-47.6214	537.01	-50.4561	536.48	59.6622
536.91	1.1998	536.91	-11.802	536.38	278.785
536.81	-8.6495	536.81	2.6913	536.28	149.721
536.71	-59.6547	536.71	-31.1239	536.18	421.17
536.61	-56.8409	536.61	-6.1251	536.08	385.885
536.51	7.8246	536.51	64.5213	535.98	410.393
536.41	-102.646	536.41	1.3918	535.88	321.866
536.31	27.9921	536.31	53.4759	535.78	468.44
536.21	-119.691	536.21	106.207	535.68	1023.37
536.11	-19.5386	536.11	103.235	535.58	1180.74
536.01	156.775	536.01	66.2444	535.48	1612.51
535.91	-13.6053	535.91	221.95	535.38	1834.58
535.81	170.311	535.81	323.511	535.28	1889.36
535.71	169.09	535.71	480.33	535.18	1988.94
535.61	180.292	535.61	743.492	535.08	1664.84
535.51	361.477	535.51	998.037	534.98	1610.07
535.41	555.921	535.41	1242.7	534.88	1322.61
535.31	728.333	535.31	1469.36	534.78	1389.45
535.21	847.975	535.21	1525.1	534.68	1302.18
535.11	1108.11	535.11	1548.61	534.58	913.15
535.01	1255.44	535.01	1640.05	534.48	1052.99
534.91	1631.2	534.91	1619.57	534.38	1491.42
534.81	1655.79	534.81	1466.93	534.28	1629.86
534.71	1423.84	534.71	1432.85	534.18	1745.89
534.61	1477.56	534.61	1417.11	534.08	2092.02
534.51	1441.18	534.51	1394.68	533.98	2323.2
534.41	1318.33	534.41	1440.75	533.88	2759.59
534.31	1446.7	534.31	1733.93	533.78	2985.18
534.21	1892.08	534.21	2162.33	533.68	3721.77
534.11	2096.35	534.11	2650.13	533.58	4173.7
534.01	2529.72	534.01	2983.89	533.48	4696.93
533.91	2958.81	533.91	3279.46	533.38	5257.68
533.81	3575.83	533.81	4147.39	533.28	6041.64
533.71	4221.7	533.71	5039.47	533.18	6094.2
533.61	5235.81	533.61	5615.67	533.08	6110.15
533.51	5588.81	533.51	6014.23	532.98	6358.12
533.41	6789.25	533.41	6710.97	532.88	6593.63
533.31	7155.14	533.31	7251.53	532.78	6388.34
533.21	7600.56	533.21	7570.48	532.68	5795.14
533.11	8058.67	533.11	8141.48	532.58	6234.2
533.01	8998.71	533.01	8508.96	532.48	5971.94
532.91	9481.57	532.91	8958.42	532.38	5129.75
532.81	9305.72	532.81	8708.76	532.28	4994.89
532.71	9910.01	532.71	8159.54	532.18	4606.96
532.61	9621.18	532.61	8114.58	532.08	3915.44
532.51	9401.48	532.51	7694.45	531.98	3701.36
532.41	8684.79	532.41	7061.74	531.88	4002.52
532.31	8274.18	532.31	6370	531.78	3868.33
532.21	7682.42	532.21	5885.64	531.68	3441.85
532.11	7048.69	532.11	5450.24	531.58	3277.8
532.01	6377.24	532.01	4777.32	531.48	2640.43
531.91	5312.4	531.91	4474.11	531.38	2795.77
531.81	5267.2	531.81	3983.37	531.28	2616.09
531.71	4469.97	531.71	3679.09	531.18	2737.32
531.61	3982.93	531.61	3674.18	531.08	2062.71
531.51	3398.72	531.51	3180.55	530.98	1938.98
531.41	3014.69	531.41	2835.35	530.88	1661.15
531.31	3221.24	531.31	2706.71	530.78	1422
531.21	2833.67	531.21	2414.1	530.68	1222.17
531.11	2571.86	531.11	2372.46	530.58	1374.53
531.01	2098.22	531.01	2301.8	530.48	1345.87
530.91	1894.12	530.91	2145.68	530.38	1139.05
530.81	2104.29	530.81	1993.53	530.28	1206.47
530.71	1875.67	530.71	1889.15	530.18	737.308
530.61	1624.68	530.61	1551.44	530.08	720.357
530.51	1518.79	530.51	1347.93	529.98	489.208
530.41	1215.14	530.41	1120.01	529.88	657.24
530.31	1063.65	530.31	1068.47	529.78	671.396
530.21	921.573	530.21	917.257	529.68	334.986
530.11	967.457	530.11	758.721	529.58	267.377
530.01	721.669	530.01	433.825	529.48	394.451
529.91	561.106	529.91	462.609	529.38	322.82
529.81	570.722	529.81	502.892	529.28	344.3
529.71	482.893	529.71	431.732	529.18	242.98
529.61	487.611	529.61	281.398	529.08	241.424
529.51	436.207	529.51	191.211	528.98	226.724
529.41	316.846	529.41	362.404	528.88	209.113
529.31	356.489	529.31	284.014	528.78	117.684
529.21	188.605	529.21	136.377	528.68	137.309
529.11	190.619	529.11	146.123	528.58	127.752
529.01	131.91	529.01	246.774	528.48	82.9531
528.91	102.165	528.91	171.283	528.38	142.086
528.81	128.727	528.81	35.0486	528.28	79.6266
528.71	-14.0451	528.71	58.0688	528.18	-99.9562
528.61	117.072	528.61	129.002	528.08	-88.954
528.51	210.717	528.51	30.7435	527.98	-92.3754
528.41	-4.5047	528.41	69.7445	527.88	-55.322
528.31	79.6676	528.31	77.3848	527.78	-5.8234
528.21	66.0158	528.21	69.6794	527.68	79.2216
528.11	53.4809	528.11	-30.5304	527.58	17.1147
528.01	9.2634	528.01	10.6188	527.48	37.7892
527.91	110.794	527.91	-48.5418	527.38	-2.527
527.81	11.6862	527.81	-46.3865	527.28	51.3766
527.71	57.3932	527.71	-64.4299	527.18	182.686
527.61	15.1281	527.61	-38.2838	527.08	11.0067
527.51	1.4123	527.51	54.9274	526.98	-75.1787
527.41	-87.7369	527.41	104.559	526.88	156.12
527.31	-51.4401	527.31	0.8528	526.78	85.7627
527.21	-20.0713	527.21	-26.0467	526.68	30.1827
527.11	-140.633	527.11	-20.9284	526.58	112.815
527.01	-10.2438	527.01	-8.2572	526.48	169.914
526.91	-57.5	526.91	-50.5785	526.38	-113.77
				526.28	71.4636
				526.18	181.925
				526.08	-85.9927
				525.98	88.4444
