# Supplementary material for: Hydrogen evolution with hot electrons on a plasmonic-molecular catalyst hybrid system
Source: Nat Commun. 2024 Jan 10;15:445. doi: 10.1038/s41467-024-44752-y (PMC10781775; doi:10.1038/s41467-024-44752-y)
Supplement: Supplementary file 3 — Source data [file 41467_2024_44752_MOESM3_ESM.zip › Source data/Figure 1C_inset.xlsx]

## Sheet: Sheet1
	Catalyst before anchoring (i)	Catalyst after anchoring to Au Nps surface (ii)
Wavenumber (cm-1)	Norm. T	Norm. T
3480.84	0.05323	0.02107
3478.92	0.05332	0.01949
3476.99	0.05348	0.01881
3475.06	0.05378	0.01843
3473.13	0.05409	0.01806
3471.2	0.0544	0.01768
3469.27	0.05479	0.01791
3467.35	0.05521	0.01845
3465.42	0.0556	0.01868
3463.49	0.056	0.01861
3461.56	0.05638	0.01885
3459.63	0.05668	0.01879
3457.7	0.05695	0.01812
3455.77	0.05726	0.01806
3453.85	0.05759	0.0174
3451.92	0.05797	0.01704
3449.99	0.05852	0.01849
3448.06	0.05919	0.02144
3446.13	0.05965	0.0229
3444.2	0.05985	0.02224
3442.28	0.06006	0.02099
3440.35	0.06034	0.01973
3438.42	0.06067	0.01908
3436.49	0.06106	0.01934
3434.56	0.06146	0.01989
3432.63	0.06185	0.01985
3430.7	0.06223	0.02011
3428.78	0.06261	0.02007
3426.85	0.06298	0.01973
3424.92	0.0634	0.02029
3422.99	0.06395	0.02236
3421.06	0.0645	0.02383
3419.13	0.06484	0.0232
3417.21	0.06507	0.02136
3415.28	0.06539	0.02073
3413.35	0.06577	0.0213
3411.42	0.0661	0.02187
3409.49	0.06636	0.02185
3407.56	0.06655	0.02213
3405.63	0.06668	0.0221
3403.71	0.06682	0.02238
3401.78	0.06695	0.02266
3399.85	0.06702	0.02265
3397.92	0.06701	0.02293
3395.99	0.06698	0.02322
3394.06	0.06701	0.02351
3392.14	0.06703	0.02349
3390.21	0.06696	0.02228
3388.28	0.0669	0.02137
3386.35	0.06699	0.02106
3384.42	0.06715	0.02166
3382.49	0.06733	0.02226
3380.57	0.06756	0.02255
3378.64	0.06784	0.02225
3376.71	0.06816	0.02165
3374.78	0.06851	0.02105
3372.85	0.06895	0.02106
3370.92	0.06952	0.02136
3368.99	0.07017	0.02198
3367.07	0.0708	0.02289
3365.14	0.07135	0.0226
3363.21	0.07191	0.02171
3361.28	0.07254	0.02112
3359.35	0.0732	0.02023
3357.42	0.07388	0.01965
3355.5	0.0746	0.01907
3353.57	0.07535	0.01909
3351.64	0.07608	0.01851
3349.71	0.07672	0.01823
3347.78	0.07721	0.01766
3345.85	0.07758	0.01769
3343.92	0.07784	0.01772
3342	0.07795	0.01745
3340.07	0.07792	0.01748
3338.14	0.07775	0.01812
3336.21	0.07745	0.01785
3334.28	0.07702	0.01729
3332.35	0.07656	0.01703
3330.43	0.07613	0.01707
3328.5	0.07571	0.01712
3326.57	0.07528	0.01656
3324.64	0.07484	0.01601
3322.71	0.07437	0.01605
3320.78	0.07391	0.01611
3318.85	0.07347	0.01586
3316.93	0.07307	0.01591
3315	0.0727	0.01657
3313.07	0.07234	0.01723
3311.14	0.07194	0.01789
3309.21	0.07151	0.01826
3307.28	0.07106	0.01832
3305.36	0.07068	0.01809
3303.43	0.07045	0.01755
3301.5	0.07028	0.01732
3299.57	0.07007	0.01769
3297.64	0.0698	0.01807
3295.71	0.0695	0.01844
3293.78	0.06927	0.01882
3291.86	0.06914	0.0186
3289.93	0.06909	0.01808
3288	0.06906	0.01816
3286.07	0.06901	0.01855
3284.14	0.06897	0.01893
3282.21	0.06896	0.01902
3280.29	0.06896	0.01911
3278.36	0.06899	0.01981
3276.43	0.069	0.0208
3274.5	0.06897	0.0215
3272.57	0.0689	0.0213
3270.64	0.06893	0.0211
3268.72	0.0692	0.0212
3266.79	0.06958	0.021
3264.86	0.06992	0.02081
3262.93	0.07024	0.02061
3261	0.0706	0.02042
3259.07	0.07102	0.02083
3257.14	0.07148	0.02155
3255.22	0.07201	0.02197
3253.29	0.0726	0.02148
3251.36	0.07316	0.021
3249.43	0.07372	0.02112
3247.5	0.07439	0.02185
3245.57	0.07523	0.02257
3243.65	0.07616	0.0224
3241.72	0.07711	0.02193
3239.79	0.07814	0.02206
3237.86	0.07916	0.02279
3235.93	0.08004	0.02323
3234	0.08082	0.02397
3232.07	0.08167	0.02471
3230.15	0.08255	0.02485
3228.22	0.08326	0.0247
3226.29	0.08375	0.02484
3224.36	0.08407	0.02529
3222.43	0.08422	0.02604
3220.5	0.08417	0.02589
3218.58	0.08391	0.02514
3216.65	0.08349	0.02379
3214.72	0.08296	0.02214
3212.79	0.08232	0.0199
3210.86	0.08163	0.01765
3208.93	0.08094	0.0154
3207	0.08028	0.01346
3205.08	0.07967	0.01212
3203.15	0.07911	0.01019
3201.22	0.07861	0.00825
