# Supplementary material for: Hydrogen evolution with hot electrons on a plasmonic-molecular catalyst hybrid system
Source: Nat Commun. 2024 Jan 10;15:445. doi: 10.1038/s41467-024-44752-y (PMC10781775; doi:10.1038/s41467-024-44752-y)
Supplement: Supplementary file 3 — Source data [file 41467_2024_44752_MOESM3_ESM.zip › Source data/Figure 1A.xlsx]

## Sheet: Sheet1
	0	0.04	0.08	0.12	0.15	0.18
Wavelength (nm)	Absorbance (arb. units)	Absorbance (arb. units)	Absorbance (arb. units)	Absorbance (arb. units)	Absorbance (arb. units)	Absorbance (arb. units)
550	0.06777	0.06891	0.06882	0.07232	0.07388	0.08354
549	0.06881	0.06961	0.06946	0.07298	0.07474	0.08456
548	0.06971	0.07013	0.07011	0.07361	0.07537	0.08519
547	0.07082	0.07085	0.0709	0.0744	0.07625	0.08626
546	0.07178	0.0715	0.07152	0.07522	0.07705	0.08692
545	0.07288	0.07229	0.07234	0.07606	0.07788	0.08804
544	0.0739	0.07284	0.07297	0.07672	0.07864	0.08869
543	0.07502	0.07361	0.07378	0.07755	0.07951	0.08975
542	0.07602	0.0743	0.07443	0.07829	0.08029	0.09056
541	0.07713	0.07502	0.07522	0.07914	0.08119	0.09162
540	0.07834	0.07576	0.07609	0.08	0.08205	0.09262
539	0.0794	0.07647	0.07684	0.08086	0.08297	0.09352
538	0.08071	0.07737	0.07771	0.08174	0.08391	0.09465
537	0.08182	0.07812	0.07862	0.08266	0.08491	0.09574
536	0.08314	0.07907	0.07943	0.08359	0.08592	0.09676
535	0.08429	0.07985	0.08049	0.08469	0.08708	0.09797
534	0.08556	0.0807	0.08126	0.08547	0.08788	0.0991
533	0.08681	0.08158	0.08219	0.08655	0.08905	0.10024
532	0.08821	0.08248	0.08318	0.0875	0.09	0.10141
531	0.08945	0.08353	0.08421	0.08863	0.09119	0.10255
530	0.09088	0.08443	0.08512	0.08959	0.09235	0.10387
529	0.09225	0.08545	0.08628	0.0908	0.09351	0.10511
528	0.09375	0.08658	0.0874	0.09202	0.09479	0.10656
527	0.09513	0.08762	0.08849	0.09317	0.09594	0.1079
526	0.0967	0.08879	0.08967	0.09444	0.09736	0.10939
525	0.0981	0.08989	0.09084	0.09569	0.09859	0.11072
524	0.09971	0.09106	0.09211	0.09695	0.09993	0.11238
523	0.10137	0.09236	0.09337	0.09843	0.10152	0.11395
522	0.10302	0.09366	0.09483	0.09985	0.10306	0.11565
521	0.10472	0.09505	0.09609	0.1013	0.10455	0.11728
520	0.10644	0.09649	0.09768	0.1029	0.10627	0.11918
519	0.10816	0.09786	0.09911	0.1044	0.1078	0.12095
518	0.10993	0.09933	0.10056	0.10603	0.10952	0.12272
517	0.1118	0.10087	0.10224	0.10776	0.11138	0.12472
516	0.11372	0.10248	0.10392	0.10959	0.11319	0.1267
515	0.11568	0.10426	0.10576	0.11146	0.11519	0.12897
514	0.11761	0.10592	0.1075	0.11326	0.11715	0.13095
513	0.11967	0.10771	0.10932	0.11527	0.11918	0.13329
512	0.12162	0.10952	0.11125	0.11726	0.12139	0.1355
511	0.12389	0.11148	0.11335	0.11942	0.12364	0.13799
510	0.12598	0.11342	0.11539	0.12169	0.12589	0.14036
509	0.12806	0.11546	0.11747	0.12375	0.12818	0.14287
508	0.13051	0.11768	0.11979	0.12619	0.13071	0.14552
507	0.13273	0.11984	0.12196	0.12861	0.13322	0.14823
506	0.13503	0.12206	0.12439	0.131	0.13583	0.15095
505	0.13745	0.12439	0.1267	0.13355	0.1385	0.15388
504	0.13981	0.12673	0.12931	0.13628	0.14121	0.15669
503	0.14233	0.12924	0.13186	0.13892	0.14411	0.15976
502	0.14478	0.13169	0.13446	0.14166	0.14698	0.16289
501	0.14747	0.13443	0.13732	0.14465	0.15012	0.16611
500	0.15013	0.13713	0.14011	0.14764	0.15318	0.16948
499	0.1528	0.13995	0.14305	0.15078	0.15649	0.17273
498	0.15545	0.14261	0.14593	0.15369	0.15959	0.17612
497	0.15827	0.14562	0.14903	0.15697	0.16299	0.17969
496	0.16108	0.14854	0.15213	0.16025	0.16637	0.18329
495	0.16404	0.15172	0.1554	0.16372	0.1701	0.18705
494	0.16697	0.15484	0.15866	0.1672	0.17373	0.19102
493	0.16992	0.15806	0.16211	0.17071	0.17747	0.19473
492	0.17295	0.16135	0.16545	0.17424	0.18112	0.19881
491	0.17608	0.16473	0.16911	0.17813	0.18513	0.20295
490	0.17915	0.16807	0.17258	0.18169	0.18895	0.20696
489	0.18229	0.1716	0.17634	0.1857	0.19308	0.21117
488	0.18554	0.17508	0.17999	0.18949	0.19718	0.21554
487	0.18864	0.17862	0.18366	0.19346	0.20121	0.21976
486	0.19209	0.18231	0.18756	0.19749	0.20549	0.22429
485	0.19527	0.18599	0.19151	0.20163	0.2098	0.22872
484	0.19867	0.18985	0.19539	0.20571	0.21413	0.23319
483	0.20204	0.1934	0.1993	0.20981	0.21843	0.23775
482	0.20542	0.19735	0.20335	0.21406	0.22292	0.24232
481	0.20888	0.20126	0.20753	0.21847	0.22741	0.24719
480	0.21222	0.20497	0.21147	0.22249	0.23186	0.25157
479	0.21566	0.20896	0.21555	0.22696	0.23632	0.25653
478	0.21921	0.21281	0.21968	0.23121	0.24099	0.26104
477	0.2226	0.21674	0.22383	0.23557	0.2454	0.26592
476	0.22606	0.22084	0.22806	0.23999	0.25026	0.27068
475	0.22955	0.22461	0.23216	0.24435	0.25478	0.27546
474	0.23307	0.22867	0.2365	0.24888	0.25934	0.28028
473	0.23658	0.2327	0.24063	0.25328	0.26405	0.28533
472	0.24022	0.23671	0.24495	0.25782	0.26875	0.29011
471	0.24356	0.24073	0.24905	0.26222	0.27337	0.2951
470	0.24716	0.24468	0.25337	0.26673	0.27811	0.29981
469	0.25064	0.24868	0.25742	0.27109	0.28276	0.30479
468	0.25414	0.25262	0.26171	0.2755	0.28742	0.30968
467	0.25758	0.25657	0.26583	0.27982	0.29205	0.31448
466	0.26128	0.26072	0.27024	0.28444	0.29677	0.31952
465	0.2646	0.26443	0.27411	0.28864	0.30119	0.32404
464	0.26804	0.26827	0.27814	0.29279	0.30563	0.3287
463	0.27155	0.27215	0.28226	0.29718	0.31021	0.33344
462	0.27498	0.27592	0.28632	0.30141	0.31467	0.3383
461	0.27851	0.2798	0.29022	0.30562	0.31909	0.34282
460	0.28182	0.28335	0.29408	0.30974	0.32342	0.34751
459	0.2853	0.28714	0.29809	0.31392	0.32801	0.35203
458	0.28875	0.29064	0.30188	0.31796	0.3321	0.35661
457	0.29216	0.2943	0.30575	0.32211	0.33655	0.361
456	0.29554	0.29789	0.30949	0.32592	0.34055	0.36541
455	0.29896	0.30135	0.31318	0.32982	0.34478	0.36981
454	0.30237	0.30475	0.31684	0.33376	0.34896	0.37428
453	0.30581	0.30835	0.32051	0.33768	0.35309	0.37856
452	0.30923	0.31159	0.32397	0.34141	0.35694	0.38278
451	0.31271	0.31503	0.32766	0.34524	0.36105	0.38701
450	0.31611	0.31822	0.33095	0.34888	0.36473	0.3911
449	0.31945	0.32147	0.33441	0.35255	0.36878	0.39511
448	0.32278	0.32461	0.33776	0.35598	0.37229	0.39899
447	0.32622	0.32761	0.34097	0.35945	0.37597	0.40316
446	0.32963	0.33059	0.34412	0.36277	0.37997	0.40714
445	0.33304	0.33382	0.34748	0.36635	0.38354	0.41087
444	0.33658	0.33693	0.35078	0.36997	0.38718	0.41472
443	0.33994	0.33962	0.35363	0.37295	0.39043	0.41846
442	0.34338	0.34259	0.35664	0.37633	0.39399	0.42216
441	0.34693	0.34549	0.35976	0.3796	0.39741	0.42602
440	0.35028	0.34833	0.36284	0.38274	0.40087	0.42969
439	0.35392	0.35105	0.36581	0.38602	0.40416	0.43331
438	0.35736	0.3539	0.36858	0.38908	0.40768	0.43687
437	0.36094	0.35665	0.37155	0.39217	0.41078	0.44045
436	0.36455	0.35935	0.37442	0.39534	0.41422	0.444
435	0.36822	0.36198	0.37737	0.3983	0.41755	0.44755
434	0.37187	0.36486	0.38025	0.40154	0.42085	0.45124
433	0.37571	0.36748	0.38309	0.4045	0.42413	0.45481
432	0.3795	0.37031	0.38601	0.40777	0.42749	0.45849
431	0.38351	0.37296	0.389	0.41083	0.43085	0.46221
430	0.38743	0.37589	0.3921	0.41411	0.43427	0.46598
429	0.39165	0.37877	0.39508	0.41735	0.43788	0.46967
428	0.39571	0.38167	0.39812	0.42055	0.44117	0.47353
427	0.40001	0.3846	0.40137	0.42409	0.44495	0.47745
426	0.40447	0.38778	0.40462	0.42769	0.44869	0.48163
425	0.40889	0.39107	0.40805	0.43124	0.45259	0.48583
424	0.4136	0.39426	0.41144	0.43505	0.4565	0.4901
423	0.41831	0.39765	0.41519	0.43885	0.46066	0.49459
422	0.42323	0.40145	0.41905	0.44286	0.46495	0.49931
421	0.42861	0.40519	0.42294	0.4473	0.46965	0.50419
420	0.43378	0.40926	0.42736	0.45178	0.47454	0.50955
419	0.43942	0.41363	0.43191	0.45676	0.47977	0.51504
418	0.44521	0.4182	0.43684	0.46195	0.48524	0.52087
417	0.45144	0.42313	0.44222	0.46764	0.49113	0.52713
416	0.45759	0.42835	0.44768	0.47343	0.49727	0.53359
415	0.46428	0.43413	0.45387	0.47992	0.50415	0.54085
414	0.47132	0.44031	0.46024	0.48653	0.51124	0.54816
413	0.4786	0.44704	0.46741	0.49423	0.51919	0.55667
412	0.48636	0.45431	0.47498	0.50209	0.52766	0.56539
411	0.4943	0.46191	0.48311	0.51072	0.53648	0.57477
410	0.5031	0.47048	0.49221	0.5203	0.54677	0.58526
409	0.51185	0.47968	0.5017	0.53036	0.55725	0.5961
408	0.52142	0.48954	0.51211	0.54124	0.56886	0.6078
407	0.53146	0.50032	0.5237	0.55347	0.58142	0.62097
406	0.54179	0.51185	0.53568	0.56609	0.5948	0.6345
405	0.55298	0.52435	0.54902	0.58019	0.60938	0.64932
404	0.56428	0.53763	0.56323	0.59479	0.62483	0.66508
403	0.57662	0.55228	0.57851	0.61088	0.64158	0.68224
402	0.5891	0.56747	0.59464	0.62785	0.65937	0.70021
401	0.60246	0.58427	0.61224	0.64604	0.67847	0.7199
400	0.61618	0.60147	0.63028	0.66515	0.69855	0.74012
399	0.63081	0.62	0.65017	0.68604	0.72029	0.7621
398	0.64574	0.63962	0.67068	0.70751	0.74291	0.78475
397	0.66106	0.66038	0.69256	0.73044	0.76678	0.80902
396	0.6769	0.68165	0.71514	0.75394	0.79168	0.83419
395	0.6936	0.70451	0.73928	0.77925	0.81802	0.86066
394	0.71036	0.72747	0.76342	0.80495	0.8447	0.8878
393	0.72714	0.7511	0.78854	0.83085	0.87218	0.91548
392	0.74394	0.77471	0.81345	0.85713	0.89961	0.9432
391	0.76032	0.79832	0.83843	0.88334	0.92716	0.97108
390	0.77665	0.82155	0.86301	0.90905	0.95398	0.99801
389	0.7924	0.84401	0.88675	0.93375	0.98005	1.02459
388	0.8079	0.86618	0.9102	0.95838	1.00544	1.05027
387	0.82342	0.88824	0.93329	0.9828	1.03119	1.0761
386	0.8388	0.91028	0.95661	1.00708	1.05646	1.10218
385	0.85412	0.9313	0.97909	1.03048	1.08122	1.12683
384	0.86897	0.95259	1.00161	1.05393	1.10563	1.15169
383	0.88384	0.97339	1.02331	1.07697	1.12989	1.17638
382	0.89814	0.99327	1.04417	1.09873	1.15279	1.20005
381	0.91191	1.01186	1.06415	1.11971	1.17488	1.22261
380	0.9255	1.03011	1.08344	1.14023	1.19632	1.24477
379	0.93845	1.04706	1.1014	1.15894	1.21619	1.26542
378	0.95091	1.063	1.11846	1.17689	1.23524	1.28518
377	0.96302	1.07797	1.1344	1.19368	1.25327	1.30408
376	0.97438	1.09228	1.14929	1.20989	1.26995	1.32159
375	0.98627	1.10589	1.16379	1.22527	1.28643	1.33913
374	0.99718	1.11853	1.17737	1.23968	1.30173	1.35512
373	1.0075	1.13024	1.19	1.25292	1.31595	1.37018
372	1.01772	1.14121	1.2013	1.26549	1.32935	1.38455
371	1.02704	1.15111	1.21209	1.27662	1.34125	1.39817
370	1.03575	1.16	1.22114	1.28656	1.35175	1.40945
369	1.04434	1.16756	1.22917	1.29544	1.36148	1.42059
368	1.05158	1.1743	1.23665	1.30322	1.36999	1.42983
367	1.05863	1.17974	1.24297	1.31041	1.37725	1.43797
366	1.06492	1.18489	1.24844	1.31586	1.38338	1.44594
365	1.07132	1.18964	1.2529	1.32092	1.3893	1.45246
364	1.07699	1.19285	1.25694	1.32561	1.3944	1.45875
363	1.08255	1.19622	1.26009	1.32925	1.39806	1.46351
362	1.08744	1.19837	1.26244	1.33222	1.40144	1.46835
361	1.0921	1.19973	1.26409	1.33462	1.4037	1.47163
360	1.0972	1.20104	1.26567	1.33586	1.40568	1.4746
359	1.10148	1.20111	1.26565	1.33632	1.40685	1.47689
358	1.10554	1.20081	1.26529	1.33655	1.40699	1.47827
357	1.1098	1.19985	1.26484	1.33586	1.40648	1.479
356	1.11453	1.19847	1.26368	1.33484	1.40587	1.47991
355	1.11901	1.19678	1.26176	1.33357	1.40471	1.47982
354	1.1241	1.19455	1.25991	1.33149	1.4032	1.4796
353	1.12898	1.1925	1.25729	1.32938	1.40154	1.47858
352	1.13443	1.1898	1.25435	1.32703	1.39824	1.47795
351	1.13965	1.18664	1.25118	1.32443	1.39654	1.47679
350	1.14519	1.18399	1.24809	1.3212	1.39313	1.47528
349	1.15299	1.18042	1.24493	1.31939	1.391	1.47335
348	1.15898	1.17609	1.24238	1.31493	1.38805	1.4725
347	1.16738	1.17453	1.23889	1.3145	1.38693	1.47278
346	1.17557	1.17157	1.23766	1.31158	1.38493	1.47074
345	1.1855	1.1702	1.23607	1.31027	1.38382	1.47296
344	1.19518	1.16898	1.23453	1.30932	1.38206	1.47349
343	1.20692	1.16825	1.23302	1.30839	1.38422	1.47629
342	1.21909	1.16792	1.23351	1.30957	1.38444	1.4776
341	1.23407	1.16947	1.23536	1.31156	1.38625	1.48395
340	1.24837	1.17186	1.23704	1.3138	1.39153	1.48668
339	1.26553	1.17453	1.24165	1.31874	1.39652	1.49505
338	1.28441	1.1793	1.2472	1.32573	1.40227	1.50276
337	1.30436	1.18513	1.25323	1.33182	1.40994	1.51255
336	1.32594	1.19277	1.26159	1.34048	1.42025	1.52471
335	1.34916	1.20181	1.27101	1.35126	1.4314	1.53848
334	1.37206	1.21172	1.28161	1.36389	1.44458	1.55308
333	1.3975	1.22345	1.29415	1.37675	1.45788	1.57076
332	1.42402	1.2355	1.30745	1.39165	1.47529	1.58927
331	1.45181	1.25007	1.323	1.40943	1.49389	1.61023
330	1.47891	1.2662	1.34023	1.42714	1.51447	1.63215
329	1.50968	1.28464	1.36009	1.44863	1.53775	1.65957
328	1.53893	1.30436	1.38164	1.4728	1.56243	1.68673
327	1.57177	1.32698	1.4055	1.49842	1.59113	1.71827
326	1.60422	1.35312	1.43363	1.52987	1.62399	1.75298
325	1.63749	1.38218	1.46458	1.56205	1.65968	1.79212
324	1.67372	1.41521	1.49985	1.60096	1.70146	1.83628
323	1.71152	1.45375	1.54097	1.64442	1.74851	1.88481
322	1.7529	1.49559	1.58594	1.69351	1.80003	1.94013
321	1.7968	1.54551	1.63976	1.74943	1.86146	2.00311
320	1.8438	1.59996	1.6979	1.81234	1.9277	2.07162
319	1.89371	1.66316	1.76467	1.88277	2.00308	2.1515
318	1.95025	1.73375	1.8394	1.96338	2.08633	2.23698
317	2.00872	1.81167	1.92155	2.05014	2.17982	2.33219
316	2.07472	1.89879	2.01578	2.14985	2.28477	2.43992
315	2.14404	1.99829	2.11875	2.2578	2.39996	2.55928
