# Supplementary material for: Hydrogen evolution with hot electrons on a plasmonic-molecular catalyst hybrid system
Source: Nat Commun. 2024 Jan 10;15:445. doi: 10.1038/s41467-024-44752-y (PMC10781775; doi:10.1038/s41467-024-44752-y)
Supplement: Supplementary file 3 — Source data [file 41467_2024_44752_MOESM3_ESM.zip › Source data/Figure 1A_inset.xlsx]

## Sheet: Sheet1
	water	water + acid
Wavelength (nm)	Absorbance (arb. units)	Absorbance (arb. units)
500	0.07586	0.0736
499	0.07779	0.07545
498	0.07957	0.07747
497	0.0815	0.07937
496	0.08344	0.08145
495	0.08525	0.08338
494	0.0873	0.08548
493	0.08923	0.08754
492	0.09118	0.08968
491	0.09327	0.09174
490	0.09527	0.09402
489	0.09739	0.09617
488	0.09942	0.09837
487	0.1015	0.10062
486	0.10362	0.10278
485	0.10579	0.10512
484	0.10789	0.10742
483	0.11009	0.10967
482	0.11242	0.11211
481	0.11455	0.11439
480	0.11676	0.11676
479	0.11903	0.11911
478	0.12122	0.12158
477	0.12353	0.12402
476	0.12584	0.12645
475	0.12815	0.12884
474	0.13047	0.1314
473	0.13272	0.13381
472	0.13521	0.13649
471	0.13749	0.1389
470	0.13992	0.1416
469	0.14223	0.14402
468	0.14469	0.14676
467	0.1472	0.14943
466	0.14974	0.15199
465	0.152	0.15443
464	0.15449	0.15718
463	0.15703	0.15983
462	0.1595	0.16246
461	0.16207	0.16519
460	0.16457	0.16784
459	0.16714	0.17069
458	0.16982	0.17349
457	0.17244	0.17617
456	0.17496	0.17899
455	0.17761	0.18178
454	0.18011	0.18448
453	0.18282	0.18741
452	0.18566	0.19014
451	0.18818	0.19311
450	0.19095	0.19599
449	0.19364	0.1987
448	0.19645	0.20181
447	0.19917	0.20474
446	0.20204	0.20758
445	0.20476	0.21055
444	0.20765	0.21357
443	0.21037	0.21649
442	0.21342	0.21964
441	0.21631	0.22273
440	0.21931	0.22586
439	0.22229	0.2289
438	0.22531	0.2322
437	0.22838	0.23534
436	0.23172	0.23879
435	0.23495	0.24202
434	0.23824	0.24552
433	0.24157	0.24892
432	0.245	0.25247
431	0.2485	0.25621
430	0.25228	0.26005
429	0.25598	0.26393
428	0.25981	0.26783
427	0.26381	0.27184
426	0.26798	0.27627
425	0.27237	0.28057
424	0.27685	0.28508
423	0.28157	0.28987
422	0.28635	0.29473
421	0.29151	0.3
420	0.29683	0.30523
419	0.30224	0.31096
418	0.30827	0.31688
417	0.31423	0.32309
416	0.32074	0.32949
415	0.32725	0.33618
414	0.33437	0.34342
413	0.34164	0.35068
412	0.34918	0.35841
411	0.35698	0.36637
410	0.36547	0.37473
409	0.37398	0.38351
408	0.38303	0.39246
407	0.3921	0.40183
406	0.40189	0.41159
405	0.41157	0.42152
404	0.42175	0.4317
403	0.43222	0.44253
402	0.44309	0.45326
401	0.4539	0.46437
400	0.46475	0.47553
399	0.47632	0.48719
398	0.48782	0.49885
397	0.49967	0.51084
396	0.51172	0.52283
395	0.524	0.53523
394	0.53632	0.54769
393	0.54874	0.56027
392	0.56127	0.57286
391	0.57442	0.58625
390	0.58724	0.59922
389	0.60055	0.6128
388	0.61397	0.6262
387	0.6277	0.64033
386	0.64176	0.6546
385	0.65576	0.66896
384	0.66982	0.68332
383	0.6839	0.69752
382	0.69772	0.71172
381	0.71119	0.7256
380	0.72499	0.73957
379	0.73878	0.75354
378	0.75267	0.76773
377	0.767	0.78264
376	0.78166	0.7973
375	0.79653	0.81251
374	0.81094	0.82774
373	0.82619	0.84303
372	0.84122	0.85819
371	0.85569	0.87331
370	0.87064	0.88821
369	0.88501	0.90282
368	0.89943	0.91761
367	0.91397	0.93223
366	0.92775	0.94679
365	0.94178	0.96066
364	0.95548	0.9747
363	0.96849	0.9879
362	0.98112	1.00081
361	0.99345	1.01348
360	1.00547	1.02498
359	1.0167	1.03645
358	1.02818	1.04789
357	1.03891	1.0585
356	1.04919	1.06861
355	1.05936	1.07833
354	1.0691	1.08799
353	1.07807	1.09643
352	1.08673	1.10474
351	1.09425	1.11147
350	1.10138	1.11795
349	1.10952	1.12435
348	1.11408	1.13074
347	1.11788	1.13359
346	1.12219	1.13545
345	1.12509	1.13709
344	1.12516	1.13785
343	1.12565	1.13663
342	1.12522	1.13551
341	1.12312	1.13098
340	1.12086	1.12829
339	1.11712	1.12414
338	1.11261	1.11835
337	1.10751	1.11142
336	1.10127	1.10533
335	1.09522	1.09766
334	1.08856	1.08999
333	1.08048	1.08196
332	1.07338	1.07437
331	1.06642	1.06588
330	1.05934	1.05845
329	1.05344	1.05151
328	1.04767	1.0459
327	1.04429	1.04221
326	1.04188	1.04054
325	1.04191	1.04106
324	1.04578	1.04481
323	1.05257	1.05242
322	1.06385	1.06686
321	1.08183	1.08528
320	1.10709	1.11355
319	1.14188	1.15054
318	1.18833	1.20074
317	1.24751	1.26267
316	1.32166	1.34227
315	1.40778	1.43431
