# Supplementary material for: Hydrogen evolution with hot electrons on a plasmonic-molecular catalyst hybrid system
Source: Nat Commun. 2024 Jan 10;15:445. doi: 10.1038/s41467-024-44752-y (PMC10781775; doi:10.1038/s41467-024-44752-y)
Supplement: Supplementary file 3 — Source data [file 41467_2024_44752_MOESM3_ESM.zip › Source data/Figure 1C.xlsx]

## Sheet: Sheet1
	Au	Au/Co-catalyst
Wavelength (nm)	Absorbance (arb. units)	Absorbance (arb. units)
700	0.03344	0.07015
699	0.03334	0.07024
698	0.03353	0.07054
697	0.03373	0.07096
696	0.03395	0.07122
695	0.03415	0.0715
694	0.03428	0.07186
693	0.03437	0.07216
692	0.03478	0.07269
691	0.0349	0.07308
690	0.03508	0.07352
689	0.03532	0.07393
688	0.03537	0.07433
687	0.0357	0.0748
686	0.03582	0.07517
685	0.03602	0.07558
684	0.03621	0.07605
683	0.03647	0.07653
682	0.03659	0.07693
681	0.03692	0.07751
680	0.037	0.07779
679	0.03728	0.07834
678	0.03747	0.0788
677	0.03773	0.07928
676	0.03794	0.07969
675	0.03821	0.08027
674	0.03839	0.08073
673	0.03859	0.08112
672	0.03889	0.08177
671	0.03902	0.08221
670	0.03929	0.08276
669	0.03952	0.08325
668	0.03977	0.08379
667	0.04006	0.08439
666	0.04029	0.0849
665	0.04054	0.08546
664	0.04087	0.08613
663	0.04105	0.08666
662	0.0414	0.08728
661	0.04162	0.08796
660	0.04193	0.08854
659	0.0422	0.08918
658	0.04256	0.08989
657	0.04276	0.09041
656	0.04312	0.09119
655	0.04339	0.09178
654	0.04374	0.09244
653	0.04403	0.09315
652	0.04432	0.09385
651	0.04467	0.09438
650	0.045	0.09519
649	0.04534	0.09575
648	0.04567	0.0965
647	0.04604	0.09727
646	0.04627	0.09792
645	0.0467	0.09883
644	0.04709	0.09961
643	0.04749	0.10042
642	0.04779	0.10115
641	0.0482	0.10193
640	0.04857	0.10261
639	0.04906	0.10354
638	0.04937	0.10411
637	0.04991	0.10515
636	0.05012	0.10583
635	0.05064	0.10682
634	0.05102	0.10758
633	0.05159	0.10851
632	0.05207	0.1093
631	0.05257	0.11022
630	0.0529	0.11095
629	0.05338	0.11188
628	0.05383	0.11286
627	0.05431	0.11377
626	0.05505	0.11479
625	0.05556	0.11571
624	0.05609	0.11664
623	0.05638	0.11749
622	0.05701	0.11849
621	0.05762	0.11953
620	0.05837	0.12061
619	0.05877	0.12138
618	0.05928	0.12253
617	0.05989	0.12348
616	0.06069	0.12467
615	0.06138	0.12572
614	0.06196	0.12681
613	0.06248	0.12778
612	0.06326	0.12908
611	0.06401	0.13008
610	0.06472	0.13126
609	0.0653	0.13236
608	0.06598	0.13358
607	0.06684	0.13479
606	0.06751	0.13593
605	0.06826	0.13715
604	0.06893	0.13847
603	0.06987	0.13964
602	0.07055	0.1409
601	0.07142	0.14229
600	0.07212	0.14351
599	0.0732	0.14468
598	0.07396	0.14603
597	0.0749	0.14747
596	0.07572	0.14864
595	0.07688	0.15001
594	0.0776	0.15124
593	0.07869	0.15265
592	0.07959	0.15374
591	0.08067	0.15515
590	0.08159	0.15651
589	0.08263	0.15769
588	0.08368	0.15895
587	0.08478	0.16039
586	0.0859	0.16147
585	0.08692	0.16287
584	0.08807	0.16413
583	0.08921	0.16532
582	0.09044	0.1666
581	0.09149	0.1679
580	0.09279	0.16905
579	0.09398	0.17036
578	0.09514	0.17154
577	0.09646	0.17271
576	0.09776	0.17392
575	0.09896	0.17502
574	0.1003	0.17616
573	0.10148	0.17717
572	0.10291	0.17823
571	0.10396	0.17919
570	0.10552	0.18027
569	0.10672	0.18102
568	0.10809	0.18191
567	0.10932	0.18269
566	0.11071	0.18353
565	0.11199	0.18422
564	0.11331	0.18507
563	0.11448	0.18566
562	0.11573	0.18632
561	0.11704	0.18687
560	0.11818	0.18737
559	0.11943	0.18773
558	0.12065	0.18826
557	0.12172	0.1885
556	0.12274	0.18884
555	0.12389	0.189
554	0.12491	0.18918
553	0.12603	0.18941
552	0.12681	0.18936
551	0.1277	0.18932
550	0.12849	0.18916
549	0.12927	0.18902
548	0.12987	0.18882
547	0.13059	0.18857
546	0.13106	0.18813
545	0.1316	0.18779
544	0.13203	0.18715
543	0.13239	0.18672
542	0.13268	0.18623
541	0.13275	0.18561
540	0.13282	0.18498
539	0.13277	0.18448
538	0.13268	0.18361
537	0.13254	0.18307
536	0.13227	0.18213
535	0.13194	0.18143
534	0.13161	0.18062
533	0.13092	0.17971
532	0.13055	0.17886
531	0.12987	0.17808
530	0.12929	0.17716
529	0.1284	0.17625
528	0.12766	0.17535
527	0.12677	0.17445
526	0.12589	0.17359
525	0.12483	0.17261
524	0.12368	0.17175
523	0.12262	0.17082
522	0.12159	0.17004
521	0.12063	0.16927
520	0.11943	0.16847
519	0.11817	0.16756
518	0.11706	0.16691
517	0.1159	0.16605
516	0.1147	0.16547
515	0.11351	0.16469
514	0.11231	0.16415
513	0.11123	0.16357
512	0.10995	0.16301
511	0.10875	0.16248
510	0.1077	0.16212
509	0.10663	0.16165
508	0.10535	0.16115
507	0.10448	0.16101
506	0.1034	0.16063
505	0.10237	0.16049
504	0.10153	0.1603
503	0.1005	0.16012
502	0.09966	0.16001
501	0.09895	0.16009
500	0.09812	0.15999
499	0.09734	0.16014
498	0.09684	0.16021
497	0.09601	0.1605
496	0.0955	0.16056
495	0.09489	0.1609
494	0.09444	0.16122
493	0.09389	0.16158
492	0.09346	0.16192
491	0.09309	0.16233
490	0.09277	0.1628
489	0.09232	0.16327
488	0.09216	0.16382
487	0.09191	0.1643
486	0.09174	0.16499
485	0.09152	0.16548
484	0.09135	0.16619
483	0.09127	0.16682
482	0.09119	0.16749
481	0.09103	0.16805
480	0.091	0.16889
479	0.09101	0.16958
478	0.09097	0.17033
477	0.09105	0.17103
476	0.09106	0.17179
475	0.09112	0.17251
474	0.09117	0.17341
473	0.09124	0.17404
472	0.09132	0.17486
471	0.09139	0.17566
470	0.0915	0.17649
469	0.09161	0.17722
468	0.09177	0.17817
467	0.09182	0.17883
466	0.09208	0.17969
465	0.09222	0.18049
464	0.09235	0.18132
463	0.09261	0.18221
462	0.0927	0.18291
461	0.09289	0.18387
460	0.09314	0.18475
459	0.09323	0.18544
458	0.09353	0.18641
457	0.09371	0.18724
456	0.09393	0.18808
455	0.09413	0.18902
454	0.09431	0.18977
453	0.09457	0.19085
452	0.09484	0.19165
451	0.095	0.19251
450	0.09537	0.19344
449	0.09553	0.19431
448	0.09578	0.19523
447	0.096	0.19618
446	0.09628	0.19705
445	0.09641	0.19793
444	0.09684	0.19892
443	0.09702	0.19983
442	0.09733	0.20082
441	0.09762	0.20171
440	0.09782	0.20276
439	0.09819	0.20387
438	0.0985	0.20487
437	0.09864	0.20584
436	0.09898	0.20698
435	0.09924	0.20807
434	0.09954	0.20927
433	0.09985	0.21035
432	0.10011	0.21161
431	0.10045	0.21286
430	0.10068	0.21415
429	0.10098	0.21563
428	0.1013	0.21701
427	0.10169	0.21831
426	0.10194	0.21994
425	0.10231	0.22149
424	0.10255	0.22285
423	0.10284	0.22449
422	0.10325	0.22621
421	0.10349	0.22785
420	0.10374	0.22963
419	0.10411	0.23146
418	0.10448	0.23337
417	0.10481	0.23527
416	0.10515	0.2372
415	0.10561	0.23937
414	0.10593	0.2414
413	0.10619	0.24339
412	0.1065	0.24564
411	0.1069	0.24795
410	0.10728	0.25009
409	0.1076	0.25255
408	0.108	0.25482
407	0.10823	0.25724
406	0.10874	0.25959
405	0.10913	0.26202
404	0.1094	0.26445
403	0.10995	0.26724
402	0.11019	0.26956
401	0.11052	0.27192
400	0.11084	0.2743
399	0.11122	0.27685
398	0.11164	0.27938
397	0.11199	0.28183
396	0.11244	0.28436
395	0.11286	0.28657
394	0.11316	0.28889
393	0.1137	0.29109
392	0.11394	0.29313
391	0.11437	0.2952
390	0.11464	0.29699
389	0.11525	0.29881
388	0.11546	0.30044
387	0.11583	0.30186
386	0.11636	0.30328
385	0.11672	0.30459
384	0.11714	0.30564
383	0.1176	0.30714
382	0.11776	0.30805
381	0.11837	0.30908
380	0.11849	0.30993
379	0.11914	0.31136
378	0.11953	0.31188
377	0.11989	0.3128
376	0.12026	0.31363
375	0.12068	0.3143
374	0.12108	0.31505
373	0.12143	0.31564
372	0.12192	0.31616
371	0.1222	0.31669
370	0.12265	0.31704
369	0.12297	0.31758
368	0.12343	0.31763
367	0.12375	0.31776
366	0.1243	0.31813
365	0.12467	0.31804
364	0.12508	0.31783
363	0.12535	0.31787
362	0.12567	0.31801
361	0.1261	0.31793
360	0.12663	0.31785
359	0.12699	0.31791
358	0.1273	0.31785
357	0.12768	0.31767
356	0.12809	0.31784
355	0.1284	0.31787
354	0.12866	0.31788
353	0.12923	0.31781
352	0.12992	0.31818
351	0.13016	0.31835
350	0.13062	0.31825
