# Supplementary material for: Hydrogen evolution with hot electrons on a plasmonic-molecular catalyst hybrid system
Source: Nat Commun. 2024 Jan 10;15:445. doi: 10.1038/s41467-024-44752-y (PMC10781775; doi:10.1038/s41467-024-44752-y)
Supplement: Supplementary file 3 — Source data [file 41467_2024_44752_MOESM3_ESM.zip › Source data/Figure 2B.xlsx]

## Sheet: Sheet1
	NiO/Au
BE (eV)	Data	peak 1	peak 2	baseline	Fitting
95.02	1300	1328.99	1329.88	1327.55	1331.32
94.92	1270	1328.79	1329.72	1327.33	1331.18
94.82	1228	1328.42	1329.4	1326.94	1330.88
94.72	1326	1328.45	1329.46	1326.93	1330.97
94.62	1308	1328.4	1329.46	1326.86	1331
94.52	1322	1328.41	1329.51	1326.84	1331.08
94.42	1240	1328.1	1329.25	1326.5	1330.84
94.32	1208	1327.67	1328.86	1326.04	1330.49
94.22	1312	1327.64	1328.89	1325.98	1330.55
94.12	1292	1327.54	1328.84	1325.85	1330.53
94.02	1216	1327.15	1328.5	1325.42	1330.23
93.92	1388	1326.93	1328.35	1325.17	1330.11
93.82	1294	1326.85	1328.33	1325.05	1330.12
93.72	1318	1326.85	1328.4	1325.03	1330.23
93.62	1312	1326.84	1328.46	1324.97	1330.32
93.52	1348	1326.79	1328.48	1324.88	1330.38
93.42	1234	1326.47	1328.24	1324.53	1330.19
93.32	1276	1326.32	1328.18	1324.34	1330.16
93.22	1306	1326.29	1328.24	1324.27	1330.26
93.12	1338	1326.28	1328.32	1324.21	1330.39
93.02	1390	1326.07	1328.21	1323.95	1330.32
92.92	1256	1325.84	1328.1	1323.69	1330.26
92.82	1384	1325.65	1328.02	1323.45	1330.22
92.72	1276	1325.52	1328.01	1323.26	1330.26
92.62	1306	1325.5	1328.12	1323.2	1330.42
92.52	1386	1325.31	1328.07	1322.95	1330.42
92.42	1418	1324.99	1327.89	1322.58	1330.3
92.32	1298	1324.94	1328.02	1322.48	1330.48
92.22	1302	1324.92	1328.16	1322.4	1330.68
92.12	1294	1324.87	1328.3	1322.29	1330.88
92.02	1298	1324.84	1328.46	1322.19	1331.1
91.92	1378	1324.68	1328.52	1321.97	1331.23
91.82	1354	1324.62	1328.69	1321.85	1331.46
91.72	1336	1324.64	1328.95	1321.79	1331.8
91.62	1258	1324.46	1329.04	1321.54	1331.96
91.52	1338	1324.47	1329.34	1321.48	1332.34
91.42	1318	1324.53	1329.72	1321.46	1332.79
91.32	1278	1324.44	1329.97	1321.29	1333.13
91.22	1300	1324.44	1330.34	1321.21	1333.58
91.12	1364	1324.36	1330.67	1321.04	1333.99
91.02	1290	1324.33	1331.08	1320.92	1334.5
90.92	1376	1324.21	1331.45	1320.7	1334.96
90.82	1368	1324.12	1331.9	1320.52	1335.5
90.72	1346	1324.13	1332.49	1320.42	1336.2
90.62	1402	1323.91	1332.93	1320.09	1336.75
90.52	1398	1323.72	1333.45	1319.79	1337.38
90.42	1420	1323.44	1333.99	1319.39	1338.03
90.32	1390	1323.28	1334.71	1319.11	1338.88
90.22	1356	1323.26	1335.72	1318.97	1340.02
90.12	1402	1323.07	1336.62	1318.64	1341.05
90.02	1434	1322.76	1337.63	1318.19	1342.2
89.92	1364	1322.73	1338.97	1318.01	1343.69
89.82	1446	1322.38	1340.36	1317.5	1345.23
89.72	1410	1322.18	1341.93	1317.14	1346.97
89.62	1398	1322.03	1344.12	1316.82	1349.33
89.52	1456	1321.66	1346.09	1316.27	1351.47
89.42	1392	1321.55	1349.24	1315.97	1354.82
89.32	1478	1321.11	1352.06	1315.33	1357.84
89.22	1360	1321.14	1356.8	1315.16	1362.78
89.12	1480	1320.72	1361.16	1314.51	1367.37
89.02	1482	1320.29	1368.1	1313.85	1374.55
88.92	1514	1319.75	1375.31	1313.06	1382.01
88.82	1496	1319.29	1388.01	1312.34	1394.96
88.72	1468	1318.96	1400.85	1311.73	1408.08
88.62	1670	1317.85	1422.2	1310.31	1429.74
88.52	1680	1316.7	1454.7	1308.86	1462.55
88.42	1866	1314.85	1504.19	1306.66	1512.37
88.32	1856	1313.03	1580.89	1304.5	1589.43
88.22	1988	1310.73	1696.79	1301.8	1705.71
88.12	2126	1307.88	1866.45	1298.56	1875.78
88.02	2358	1304.15	2103.7	1294.38	2113.48
87.92	2560	1299.62	2417.99	1289.39	2428.22
87.82	3036	1293.26	2807	1282.51	2817.74
87.72	3272	1285.94	3254.64	1274.67	3265.91
87.62	3644	1277.21	3724.84	1265.33	3736.71
87.52	4306	1265.84	4164.85	1253.35	4177.34
87.42	4596	1253.38	4516.71	1240.18	4529.91
87.32	5134	1238.74	4724.99	1224.84	4738.89
87.22	5180	1224	4755.81	1209.25	4770.56
87.12	4994	1209.94	4602.32	1194.34	4617.92
87.02	4628	1197.41	4287.96	1180.81	4304.56
86.92	4100	1186.93	3860.18	1169.3	3877.81
86.82	3170	1180.26	3379.23	1161.42	3398.07
86.72	2848	1174.86	2899.6	1154.77	2919.69
86.62	2178	1172.31	2466.83	1150.74	2488.39
86.52	2044	1170.33	2105	1147.22	2128.11
86.42	1984	1168.87	1822.3	1143.93	1847.25
86.32	1726	1168.53	1614.67	1141.63	1641.57
86.22	1608	1169.01	1469.19	1139.79	1498.4
86.12	1592	1169.75	1370.56	1138.01	1402.3
86.02	1440	1171.55	1305.58	1136.82	1340.3
85.92	1560	1173.23	1262.15	1135.15	1300.22
85.82	1288	1176.61	1233.89	1134.55	1275.94
85.72	1466	1179.91	1213.72	1133.25	1260.39
85.62	1246	1184.98	1201.03	1132.8	1253.2
85.52	1496	1190.23	1189.59	1131.37	1248.46
85.42	1416	1197.26	1180.47	1130.25	1247.48
85.32	1408	1206.83	1173.28	1129.15	1250.95
85.22	1402	1219.12	1167.19	1128.08	1258.23
85.12	1250	1234.98	1162.58	1127.6	1269.96
85.02	1406	1259.06	1158.03	1126.5	1290.59
84.92	1426	1294.82	1153.87	1125.32	1323.37
84.82	1532	1348.99	1149.75	1123.72	1375.02
84.72	1620	1432.23	1145.56	1121.76	1456.03
84.62	1796	1558.89	1141.01	1119.11	1580.79
84.52	1808	1748	1136.56	1116.39	1768.16
84.42	2182	2017.92	1130.89	1112.19	2036.62
84.32	2380	2385.84	1124.52	1107.2	2403.17
84.22	2730	2857.61	1116.97	1100.8	2873.77
84.12	3148	3421.5	1107.79	1092.73	3436.56
84.02	3700	4041.99	1096.59	1082.46	4056.11
83.92	4234	4660.19	1083.26	1070.04	4673.4
83.82	4744	5200.3	1068.02	1055.56	5212.75
83.72	5336	5583.83	1050.39	1038.7	5595.53
83.62	5704	5749.28	1031.37	1020.31	5760.34
83.52	5726	5667.93	1012.2	1001.77	5678.36
83.42	5730	5350.32	993.033	983.138	5360.21
83.32	4796	4847.98	977.475	968.113	4857.34
83.22	4286	4231.96	963.944	955.039	4240.86
83.12	3268	3583.46	954.378	945.925	3591.92
83.02	2622	2969.79	947.378	939.32	2977.85
82.92	2284	2437	941.693	934.021	2444.67
82.82	1758	2008.44	938.102	930.775	2015.77
82.72	1462	1684.84	935.675	928.681	1691.83
82.62	1448	1452.55	933.327	926.635	1459.25
82.52	1286	1293.25	931.621	925.219	1299.66
82.42	1176	1187.28	930.367	924.231	1193.41
82.32	1144	1117.62	929.248	923.365	1123.5
82.22	1122	1071.63	928.23	922.582	1077.28
82.12	1032	1040.88	927.576	922.151	1046.31
82.02	1040	1022.5	926.902	921.686	1027.72
81.92	1052	1004.14	926.192	921.173	1009.16
81.82	1034	993.028	925.56	920.728	997.86
81.72	1114	982.145	924.623	919.967	986.801
81.62	964	975.287	924.282	919.793	979.775
81.52	994	968.451	923.833	919.501	972.783
81.42	970	963.644	923.483	919.302	967.825
81.32	1016	958.655	922.962	918.921	962.696
81.22	1048	954.799	922.316	918.412	958.704
81.12	970	951.25	921.987	918.209	955.028
81.02	976	948.444	921.635	917.981	952.099
80.92	1016	945.537	921.135	917.595	949.078
80.82	940	943.419	920.934	917.506	946.846
80.72	1018	941.071	920.434	917.11	944.395
80.62	1012	939.068	919.958	916.736	942.289
80.52	1050	936.997	919.338	916.211	940.124
80.42	988	935.386	918.961	915.928	938.419
80.32	982	933.879	918.615	915.668	936.826
80.22	886	932.664	918.414	915.552	935.526
80.12	986	931.366	918.057	915.274	934.148
80.02	936	930.366	917.897	915.193	933.07
79.92	1032	929.058	917.364	914.732	931.689
79.82	1010	927.906	916.916	914.357	930.466
79.72	954	927.039	916.693	914.201	929.531
79.62	968	926.164	916.415	913.989	928.59
79.52	956	925.395	916.187	913.823	927.759
79.42	990	924.525	915.826	913.523	926.828
79.32	1026	923.566	915.325	913.08	925.811
79.22	996	922.746	914.942	912.753	924.934
79.12	900	922.251	914.838	912.703	924.385
79.02	922	921.783	914.749	912.667	923.866
78.92	916	924.73	918.033	916	926.762
78.82	980	988.352	981.984	980	990.336
78.72	1014	1022.01	1015.94	1014	1023.95
78.62	994	1001.68	995.893	994	1003.57
78.52	1060	1067.38	1061.85	1060	1069.23

## Sheet: Sheet2
		NiO/Au/Co-catalyst
BE (eV)	Data	peak 1	peak 2	baseline	Fitting
95.02	1558	1559.77	1560.87	1558	1562.64
94.92	1634	1635.8	1636.95	1634	1638.75
94.82	1700	1701.83	1703.03	1700	1704.86
94.72	1698	1699.87	1701.11	1698	1702.98
94.62	1504	1505.9	1507.19	1504	1509.09
94.52	1498	1499.94	1501.28	1498	1503.22
94.42	1660	1661.97	1663.38	1660	1665.35
94.32	1578	1580.01	1581.47	1578	1583.48
94.22	1572	1574.05	1575.57	1572	1577.62
94.12	1562	1564.09	1565.68	1562	1567.77
94.02	1450	1452.13	1453.79	1450	1455.91
93.92	1662	1664.17	1665.91	1662	1668.07
93.82	1668	1670.21	1672.02	1668	1674.23
93.72	1588	1590.25	1592.15	1588	1594.41
93.62	1618	1620.3	1622.28	1618	1624.58
93.52	1646	1648.35	1650.42	1646	1652.77
93.42	1582	1584.39	1586.57	1582	1588.96
93.32	1702	1704.44	1706.72	1702	1709.17
93.22	1676	1678.49	1680.88	1676	1683.37
93.12	1570	1572.55	1575.05	1570	1577.6
93.02	1602	1604.6	1607.23	1602	1609.83
92.92	1600	1602.66	1605.42	1600	1608.08
92.82	1572	1574.72	1577.61	1572	1580.33
92.72	1610	1612.78	1615.83	1610	1618.6
92.62	1552	1554.84	1558.05	1552	1560.89
92.52	1646	1648.9	1652.28	1646	1655.19
92.42	1498	1500.97	1504.53	1498	1507.5
92.32	1592	1595.04	1598.8	1592	1601.83
92.22	1702	1705.11	1709.07	1702	1712.18
92.12	1540	1543.18	1547.37	1540	1550.56
92.02	1574	1577.26	1581.69	1574	1584.95
91.92	1614	1617.34	1622.03	1614	1625.37
91.82	1694	1697.42	1702.39	1694	1705.81
91.72	1596	1599.51	1604.77	1596	1608.28
91.62	1656	1659.59	1665.19	1656	1668.79
91.52	1658	1661.69	1667.63	1658	1671.32
91.42	1666	1669.78	1676.11	1666	1679.89
91.32	1580	1583.88	1590.62	1580	1594.5
91.22	1616	1619.98	1627.18	1616	1631.17
91.12	1672	1676.09	1683.77	1672	1687.86
91.02	1590	1594.2	1602.43	1590	1606.64
90.92	1672	1676.32	1685.12	1672	1689.44
90.82	1632	1636.44	1645.91	1632	1650.35
90.72	1686	1690.56	1700.72	1686	1705.28
90.62	1638	1642.7	1653.67	1638	1658.37
90.52	1730	1734.83	1746.63	1730	1751.47
90.42	1606	1610.98	1623.79	1606	1628.77
90.32	1640	1645.13	1658.96	1640	1664.09
90.22	1694	1699.29	1714.38	1694	1719.67
90.12	1700	1705.45	1721.84	1700	1727.29
90.02	1592	1688.45	1706.42	1682.83	1712.05
89.92	1758	1688.21	1707.84	1682.4	1713.65
89.82	1626	1688.08	1709.75	1682.09	1715.75
89.72	1712	1688.11	1711.96	1681.92	1718.16
89.62	1840	1687.43	1713.94	1681.03	1720.35
89.52	1740	1687.32	1716.78	1680.7	1723.4
89.42	1796	1686.9	1719.94	1680.05	1726.79
89.32	1742	1686.8	1723.95	1679.7	1731.05
89.22	1784	1686.47	1728.61	1679.11	1735.96
89.12	1702	1686.61	1734.79	1678.99	1742.41
89.02	1670	1686.85	1742.35	1678.94	1750.26
88.92	1828	1686.32	1751.47	1678.1	1759.69
88.82	1826	1685.8	1762.78	1677.26	1771.32
88.72	1940	1684.67	1779.48	1675.79	1788.36
88.62	1988	1683.27	1797.76	1674.03	1807
88.52	2006	1681.79	1829.65	1672.16	1839.29
88.42	2166	1679.41	1878.61	1669.38	1888.64
88.32	2288	1676.38	1956.28	1665.9	1966.76
88.22	2602	1671.56	2078.5	1660.63	2089.43
88.12	2772	1665.82	2268.51	1654.38	2279.96
88.02	2976	1658.9	2551.81	1646.94	2563.77
87.92	3408	1649.58	2950.13	1637.03	2962.68
87.82	3792	1638.05	3474.36	1624.9	3487.51
87.72	4280	1623.78	4110.67	1609.96	4124.49
87.62	4790	1606.59	4813.2	1592.07	4827.72
87.52	5448	1585.67	5502.19	1570.37	5517.49
87.42	6026	1561.41	6077.59	1545.29	6093.71
87.32	6844	1532.51	6438.8	1515.47	6455.84
87.22	6246	1506.86	6522.82	1488.85	6540.82
87.12	6496	1479.76	6304.12	1460.68	6323.2
87.02	6214	1454.18	5821.41	1433.93	5841.66
86.92	5338	1433.49	5159	1411.96	5180.53
86.82	4230	1419.05	4420.5	1396.1	4443.44
86.72	3358	1409.56	3701.17	1385.06	3725.66
86.62	2762	1403.54	3070.01	1377.31	3096.24
86.52	2408	1399.63	2562.26	1371.51	2590.39
86.42	2152	1397.41	2183.03	1367.12	2213.32
86.32	1976	1396.33	1916.79	1363.69	1949.43
86.22	1852	1396.34	1738.75	1360.94	1774.16
86.12	1792	1396.88	1623.32	1358.52	1661.68
86.02	1696	1398.59	1549.6	1356.62	1591.57
85.92	1630	1400.88	1502.08	1355.08	1547.88
85.82	1528	1404.75	1470.82	1354.11	1521.46
85.72	1750	1407.6	1449.53	1351.88	1505.26
85.62	1566	1413.17	1432.92	1350.67	1495.41
85.52	1576	1418.89	1419.51	1349.41	1489
85.42	1642	1427.24	1409.12	1347.76	1488.6
85.32	1472	1436.79	1400.81	1347.06	1490.54
85.22	1542	1451.89	1394.04	1345.96	1499.97
85.12	1634	1467.64	1387.18	1344.34	1510.47
85.02	1640	1490.98	1381.54	1342.68	1529.84
84.92	1666	1526.05	1375.91	1340.86	1561.11
84.82	1820	1578.85	1370.3	1338.16	1610.99
84.72	1796	1662.54	1364.87	1335.59	1691.83
84.62	2228	1793.3	1357.63	1330.56	1820.37
84.52	2414	1998.87	1349.35	1324.47	2023.76
84.42	2766	2311.15	1339.48	1316.36	2334.27
84.32	3048	2764.25	1328.03	1306.61	2785.67
84.22	3452	3381.73	1314.54	1294.54	3401.73
84.12	4148	4162.13	1297.12	1278.48	4180.77
84.02	4754	5067.59	1276.4	1258.92	5085.07
83.92	5902	6011.05	1249.17	1232.79	6027.42
83.82	6096	6875.34	1220.84	1205.43	6890.75
83.72	7236	7517.33	1185.99	1171.49	7531.84
83.62	7630	7823.52	1148.84	1135.14	7837.21
83.52	7908	7730.92	1109.97	1097.03	7743.86
83.42	7838	7251.67	1071.34	1059.09	7263.92
83.32	6970	6471.27	1037.44	1025.83	6482.88
83.22	5622	5519.34	1010.99	999.966	5530.36
83.12	4342	4532.19	991.643	981.159	4542.67
83.02	3382	3621.94	977.625	967.649	3631.91
82.92	2612	2859.18	967.908	958.395	2868.7
82.82	2080	2269.44	961.155	952.083	2278.52
82.72	1730	1843.61	956.377	947.706	1852.28
82.62	1578	1552.38	952.445	944.159	1560.66
82.52	1338	1361.9	949.879	941.942	1369.84
82.42	1276	1239.83	947.661	940.062	1247.43
82.32	1234	1161.75	945.701	938.408	1169.04
82.22	1200	1110.75	943.93	936.936	1117.75
82.12	1092	1081.23	942.788	936.064	1087.95
82.02	1168	1052.52	941.217	934.758	1058.98
81.92	982	1036.06	940.713	934.493	1042.28
81.82	918	1021.3	940.384	934.401	1027.28
81.72	966	1010.97	939.994	934.223	1016.74
81.62	884	1001.55	939.504	933.943	1007.11
81.52	978	994.305	939.064	933.696	999.673
81.42	918	987.966	938.788	933.608	993.146
81.32	944	982.826	938.557	933.55	987.833
81.22	972	978.102	938.171	933.333	982.94
81.12	884	924.941	888.681	884	929.622
81.02	840	877.568	844.528	840	882.097
80.92	876	910.604	880.386	876	914.99
80.82	854	886.007	858.248	854	890.255
80.72	850	879.66	854.118	850	883.778
80.62	910	937.614	913.993	910	941.607
80.52	790	815.722	793.874	790	819.595
80.42	818	842.08	821.76	818	845.839
80.32	834	856.53	837.651	834	860.18
80.22	906	927.19	909.547	906	930.737
80.12	878	897.904	881.446	878	901.35
80.02	748	766.797	751.351	748	770.148
79.92	832	849.717	835.259	832	852.976
79.82	754	770.791	757.172	754	773.962
79.72	806	821.876	809.086	806	824.962
79.62	820	835.092	823.006	820	838.098
79.52	760	774.316	762.927	760	777.243
79.42	878	891.64	880.853	878	894.493
79.32	760	772.977	762.78	760	775.757
79.22	774	786.39	776.711	774	789.101
79.12	680	691.818	682.644	680	694.462
79.02	840	851.305	842.58	840	853.885
78.92	782	792.809	784.517	782	795.326
78.82	818	828.357	820.458	818	830.815
78.72	790	799.924	792.4	790	802.323
78.62	794	803.524	796.345	794	805.869
78.52	730	739.143	732.29	730	741.434
