# Supplementary material for: Hydrogen evolution with hot electrons on a plasmonic-molecular catalyst hybrid system
Source: Nat Commun. 2024 Jan 10;15:445. doi: 10.1038/s41467-024-44752-y (PMC10781775; doi:10.1038/s41467-024-44752-y)
Supplement: Supplementary file 3 — Source data [file 41467_2024_44752_MOESM3_ESM.zip › Source data/Figure 2A.xlsx]

## Sheet: Sheet1
		Co-catalyst
BE (eV)	Data	peak 1	peak 2	baseline	Fitting
405.51	390	378.802	395.686	376.444	398.044
405.41	490	378.505	397.098	376.077	399.526
405.31	392	378.536	399.092	376.026	401.6
405.21	376	378.619	401.45	376.025	404.04
405.11	386	378.669	404.13	375.993	406.81
405.01	446	378.536	407.04	375.767	409.81
404.91	414	378.51	410.53	375.643	413.4
404.81	494	378.225	414.31	375.261	417.28
404.71	414	378.205	418.98	375.135	422.05
404.61	454	378.066	424.22	374.881	427.41
404.51	394	378.12	430.46	374.819	433.76
404.41	494	377.855	437.25	374.433	440.67
404.31	390	377.944	445.36	374.383	448.92
404.21	556	377.497	454	373.796	457.7
404.11	420	377.488	464.25	373.647	468.09
404.01	388	377.608	475.83	373.6	479.84
403.91	400	377.694	488.7	373.515	492.88
403.81	498	377.462	502.63	373.113	506.98
403.71	444	377.428	518.15	372.883	522.7
403.61	520	377.165	534.87	372.408	539.63
403.51	550	376.802	552.94	371.834	557.91
403.41	526	376.534	572.49	371.335	577.69
403.31	638	375.94	593.02	370.473	598.48
403.21	584	375.517	614.95	369.783	620.69
403.11	754	374.546	637.44	368.541	643.44
403.01	672	373.911	661.1	367.56	667.45
402.91	658	373.317	685.5	366.621	692.19
402.81	706	372.566	710.18	365.524	717.22
402.71	838	371.472	734.58	363.996	742.06
402.61	790	370.553	758.96	362.619	766.89
402.51	770	369.695	782.87	361.302	791.26
402.41	886	368.544	805.53	359.606	814.47
402.31	846	367.603	827.05	358.034	836.62
402.21	832	366.703	847	356.502	857.2
402.11	946	365.494	864.58	354.596	875.48
402.01	886	364.692	880.04	352.878	891.85
401.91	956	363.658	892.63	350.928	905.36
401.81	980	362.541	902.26	348.895	915.9
401.71	950	362.035	908.85	346.952	923.94
401.61	864	361.825	912.46	345.28	929.01
401.51	914	361.447	912.52	343.442	930.53
401.41	838	362.153	909.42	341.843	929.74
401.31	914	362.252	902.69	339.993	924.95
401.21	748	363.891	893.2	338.674	918.42
401.11	958	365.599	879.9	336.672	908.82
401.01	826	368.749	864.1	335.09	897.76
400.91	830	373.256	845.61	333.49	885.38
400.81	894	379.395	824.57	331.678	872.29
400.71	780	388.339	801.86	330.229	859.97
400.61	940	399.948	776.96	328.258	848.65
400.51	862	415.88	751.01	326.532	840.36
400.41	874	436.86	724.09	324.763	836.19
400.31	900	463.93	696.52	322.903	837.55
400.21	876	498.33	668.81	321.115	846.03
400.11	966	540.68	640.91	319.03	862.56
400.01	956	591.98	613.45	316.971	888.46
399.91	974	652.41	586.59	314.847	924.15
399.81	1022	721.5	560.46	312.561	969.4
399.71	948	798.52	535.64	310.507	1023.66
399.61	1062	880.89	511.67	308.077	1084.49
399.51	1138	965.88	488.78	305.395	1149.27
399.41	1122	1050.16	467.33	302.755	1214.74
399.31	1332	1128.83	446.64	299.427	1276.05
399.21	1244	1198.44	427.66	296.374	1329.73
399.11	1330	1254.16	409.83	293.032	1370.95
399.01	1348	1292.53	393.304	289.622	1396.21
398.91	1424	1310.65	377.853	285.955	1402.55
398.81	1452	1307.23	363.55	282.185	1388.6
398.71	1314	1282.77	350.855	278.85	1354.77
398.61	1268	1238.38	339.375	275.652	1302.1
398.51	1352	1176.33	328.606	272.173	1232.76
398.41	1236	1100.93	319.095	269.057	1150.96
398.31	1122	1016.4	310.75	266.3	1060.85
398.21	992	927.22	303.533	263.954	966.8
398.11	896	837.47	297.256	261.911	872.82
398.01	698	751.12	292.17	260.501	782.79
397.91	704	670.39	287.55	259.067	698.88
397.81	662	597.45	283.485	257.765	623.17
397.71	490	533.86	280.339	257.014	557.19
397.61	370	479.85	277.895	256.649	501.09
397.51	398	434.69	275.63	256.192	454.12
397.41	348	397.944	273.757	255.895	415.81
397.31	404	368.326	271.9	255.416	384.81
397.21	316	345.207	270.495	255.22	360.481
397.11	362	327.059	269.084	254.875	341.268
397.01	248	313.34	268.119	254.853	326.605
396.91	260	302.839	267.263	254.836	315.266
396.81	200	294.646	266.708	254.66	306.694
396.71	330	288.246	265.669	254.417	299.498
396.61	280	283.394	264.791	254.334	293.851
396.51	216	279.532	264.133	254.211	289.454
396.41	208	276.405	263.554	254.062	285.897
396.31	210	274.317	262.982	253.921	283.377
396.21	218	271.858	262.435	253.805	280.488
396.11	276	270.324	261.933	253.734	278.524
396.01	254	268.862	261.501	253.733	276.631

## Sheet: Sheet2
	NiO/Au/Co-catalyst
BE (eV)	Data	peak 1	baseline	Fitting
405.52	226	227.99	226	227.99
405.42	434	436.06	434	436.06
405.32	272	274.13	272	274.13
405.22	238	240.2	238	240.2
405.12	244	246.28	244	246.28
405.02	360	362.36	360	362.36
404.92	290	292.44	290	292.44
404.82	168	170.54	168	170.54
404.72	472	474.63	472	474.63
404.62	398	400.73	398	400.73
404.52	296	298.84	296	298.84
404.42	240	242.96	240	242.96
404.32	350	353.08	350	353.08
404.22	254	257.2	254	257.2
404.12	340	343.34	340	343.34
404.02	340	343.5	340	343.5
403.92	334	337.65	334	337.65
403.82	254	257.81	254	257.81
403.72	266	270.01	266	270.01
403.62	220	224.2	220	224.2
403.52	334	338.4	334	338.4
403.42	408	412.63	408	412.63
403.32	390	394.89	390	394.89
403.22	262	267.16	262	267.16
403.12	388	393.42	388	393.42
403.02	326	331.76	326	331.76
402.92	326	332.12	326	332.12
402.82	314	320.49	314	320.49
402.72	360	366.87	360	366.87
402.62	330	337.4	330	337.4
402.52	490	497.93	490	497.93
402.42	354	362.46	354	362.46
402.32	282	291.15	282	291.15
402.22	282	291.99	282	291.99
402.12	450	460.83	450	460.83
402.02	374	385.68	374	385.68
401.92	292	305.16	292	305.16
401.82	324	338.24	324	338.24
401.72	420	435.94	420	435.94
401.62	302	320.04	302	320.04
401.52	428	448.64	428	448.64
401.42	310	333.9	310	333.9
401.32	296	347.21	319.16	347.21
401.22	352	352.23	318.91	352.23
401.12	346	358.75	318.71	358.75
401.02	422	366.53	317.93	366.53
400.92	384	376.87	317.43	376.87
400.82	400	389.85	316.8	389.85
400.72	444	405.78	315.84	405.78
400.62	470	425.31	314.67	425.31
400.52	390	449.7	314.11	449.7
400.42	406	478.58	313.41	478.58
400.32	520	511.39	311.85	511.39
400.22	494	549.11	310.47	549.11
400.12	538	590.84	308.75	590.84
400.02	550	636.1	306.93	636.1
399.92	554	683.83	305.06	683.83
399.82	826	730.55	301.12	730.55
399.72	812	776.62	297.26	776.62
399.62	984	818.63	292.07	818.63
399.52	802	857.16	288.21	857.16
399.42	864	888.35	283.86	888.35
399.32	1030	909.59	278.22	909.59
399.22	914	921.59	273.41	921.59
399.12	1004	921.88	267.89	921.88
399.02	830	912.13	263.64	912.13
398.92	884	890.93	258.95	890.93
398.82	864	859.73	254.37	859.73
398.72	700	821.03	251.01	821.03
398.62	808	774.59	246.79	774.59
398.52	692	724.13	243.43	724.13
398.42	686	670.89	240.08	670.89
398.32	462	618.55	238.4	618.55
398.22	668	565.65	235.16	565.65
398.12	400	517.24	233.91	517.24
398.02	506	471.62	231.85	471.62
397.92	422	430.96	230.42	430.96
397.82	484	394.54	228.5	394.54
397.72	400	363.54	227.2	363.54
397.62	380	337.31	226.05	337.31
397.52	358	315.5	225.05	315.5
397.42	414	297.08	223.62	297.08
397.32	452	281.67	221.89	281.67
397.22	234	270.67	221.8	270.67
397.12	372	260.92	220.67	260.92
397.02	202	254.01	220.53	254.01
396.92	338	247.81	219.64	247.81
396.82	256	243.37	219.37	243.37
396.72	286	239.58	218.86	239.58
396.62	244	236.77	218.67	236.77
396.52	218	234.66	218.67	234.66
396.42	194	208.28	194	208.28
396.32	302	315.21	302	315.21
396.22	326	337.7	326	337.7
396.12	202	212.86	202	212.86
396.02	388	398.01	388	398.01
