# Supplementary material for: Hydrogen evolution with hot electrons on a plasmonic-molecular catalyst hybrid system
Source: Nat Commun. 2024 Jan 10;15:445. doi: 10.1038/s41467-024-44752-y (PMC10781775; doi:10.1038/s41467-024-44752-y)
Supplement: Supplementary file 3 — Source data [file 41467_2024_44752_MOESM3_ESM.zip › Source data/Figure 3A.xlsx]

## Sheet: Sheet1
	Water	3mM acetic acid
Potential (V vs Ag/AgCl)	Current (µA)	Current (µA)
4.99413e-05	-42.8128	42.135
-0.00994	-37.8132	27.7286
-0.01994	-36.5639	19.6097
-0.02993	-34.6875	14.1346
-0.03993	-33.4382	10.172
-0.04992	-30.9067	7.17199
-0.05991	-30.6568	4.73444
-0.06991	-30.5943	2.77817
-0.0799	-30.5316	1.15314
-0.0899	-30.7193	-0.27189
-0.09989	-30.9098	-1.4719
-0.10988	-31.3911	-2.54098
-0.11988	-32.0099	-3.50974
-0.12987	-32.7974	-4.39225
-0.13986	-33.7349	-5.20602
-0.14986	-34.8537	-5.97728
-0.15985	-36.1662	-6.70479
-0.16985	-37.6162	-7.40793
-0.17984	-39.26	-8.08169
-0.18983	-41.0913	-8.7492
-0.19983	-43.1163	-9.39796
-0.20982	-45.2538	-10.0492
-0.21982	-47.5726	-10.6886
-0.22981	-50.0039	-11.3311
-0.2398	-52.5289	-12.0043
-0.2498	-55.0852	-12.668
-0.25979	-57.5978	-13.378
-0.26979	-60.0791	-14.108
-0.27978	-62.4353	-14.8712
-0.28977	-64.6604	-15.658
-0.29977	-66.6479	-16.5074
-0.30976	-68.4292	-17.42
-0.31975	-69.9542	-18.3643
-0.32975	-71.2605	-19.3972
-0.33974	-72.3292	-20.4847
-0.34974	-73.2105	-21.6472
-0.35973	-73.9355	-22.8535
-0.36972	-74.4855	-24.1223
-0.37972	-74.9418	-25.491
-0.38971	-75.298	-26.8785
-0.39971	-75.5918	-28.3286
-0.4097	-75.848	-29.8223
-0.41969	-76.048	-31.3411
-0.42969	-76.2418	-32.9224
-0.43968	-76.4355	-34.5162
-0.44968	-76.6418	-36.1287
-0.45967	-76.8231	-37.7662
-0.46966	-77.0168	-39.4225
-0.47966	-77.2106	-41.0975
-0.48965	-77.4043	-42.785
-0.49965	-77.6043	-44.4851
-0.50964	-77.8168	-46.2226
-0.51963	-78.0668	-47.9664
-0.52963	-78.3043	-49.7414
-0.53962	-78.5793	-51.5477
-0.54961	-78.8731	-53.3852
-0.55961	-79.2043	-55.2352
-0.5696	-79.5731	-57.1352
-0.5796	-79.9544	-59.0603
-0.58959	-80.3981	-61.0541
-0.59958	-80.8669	-63.0853
-0.60958	-81.3919	-65.1729
-0.61957	-81.9419	-67.3229
-0.62957	-82.5544	-69.5167
-0.63956	-83.2294	-71.7792
-0.64955	-83.9357	-74.1043
-0.65955	-84.7169	-76.5043
-0.66954	-85.5419	-78.9543
-0.67954	-86.442	-81.4794
-0.68953	-87.4357	-84.0919
-0.69952	-88.4857	-86.7982
-0.70952	-89.6483	-89.642
-0.71951	-90.917	-92.5983
-0.7295	-92.3233	-95.7609
-0.7395	-93.8233	-99.0734
-0.74949	-95.4796	-102.623
-0.75949	-97.2234	-106.411
-0.76948	-99.0921	-110.517
-0.77947	-101.086	-114.905
-0.78947	-103.13	-119.717
-0.79946	-105.248	-124.993
-0.80946	-107.486	-130.78
-0.81945	-109.755	-137.093
-0.82944	-112.142	-143.999
-0.83944	-114.636	-151.605
-0.84943	-117.255	-159.781
-0.85943	-119.999	-168.649
-0.86942	-122.88	-178.471
-0.87941	-125.855	-188.472
-0.88941	-129.036	-198.909
-0.8994	-132.336	-209.409
-0.9094	-135.755	-220.16
-0.91939	-139.287	-230.472
-0.92938	-143.005	-240.41
-0.93938	-146.787	-249.41
-0.94937	-150.812	-257.723
-0.95936	-154.912	-264.973
-0.96936	-159.043	-271.785
-0.97935	-163.306	-278.598
-0.98935	-167.712	-286.411
-0.99934	-172.659	-295.473
-1.00933	-177.346	-306.098
-1.01933	-182.034	-318.349
-1.02932	-186.972	-332.224
-1.03932	-192.284	-347.974
-1.04931	-197.784	-366.724
-1.0593	-203.534	-390.35
-1.0693	-209.659	-422.163
-1.07929	-216.597	-463.163
-1.08929	-224.41	-506.914
-1.09928	-233.472	-547.29
-1.10927	-244.598	-585.54
-1.11927	-258.723	-624.291
-1.12926	-275.723	-665.729
-1.13926	-295.223	-710.667
-1.14925	-318.349	-760.543
-1.15924	-346.037	-817.294
-1.16924	-380.537	-883.482
-1.17923	-423.225	-961.733
-1.18922	-475.414	-1052.67
-1.19922	-537.789	-1156.24
-1.20921	-609.041	-1271.86
-1.21921	-688.729	-1399.05
-1.2292	-775.606	-1536.05
-1.23919	-868.295	-1682.62
-1.24919	-966.046	-1840.34
-1.25918	-1068.17	-2003.47
-1.26918	-1175.36	-2172.22
-1.27917	-1286.24	-2346.6
-1.28916	-1398.93	-2521.6
-1.29916	-1513.05	-2696.6
-1.30915	-1626.87	-2868.48
-1.31915	-1738.93	-3033.48
-1.32914	-1848.47	-3192.24
-1.33913	-1951.59	-3342.24
-1.34913	-2047.84	-3481.62
-1.35912	-2135.35	-3612.24
-1.36911	-2214.1	-3730.37
-1.37911	-2280.35	-3837.25
-1.3891	-2338.47	-3936
-1.3991	-2385.97	-4021
-1.40909	-2424.73	-4098.5
-1.41908	-2457.85	-4164.75
-1.42908	-2487.85	-4224.75
-1.43907	-2517.23	-4277.25
-1.44907	-2550.35	-4324.75
-1.45906	-2591.6	-4367.88
-1.46905	-2639.73	-4411
-1.47905	-2698.48	-4454.76
-1.48904	-2767.23	-4501.63
-1.49904	-2847.23	-4554.13
-1.50903	-2939.73	-4614.76
-1.49904	-2665.35	-4122.88
-1.48904	-2432.85	-3745.99
-1.47905	-2229.1	-3438.49
-1.46905	-2048.47	-3177.86
-1.45906	-1886.59	-2950.98
-1.44907	-1739.71	-2752.23
-1.43907	-1606.59	-2575.98
-1.42908	-1484.71	-2414.1
-1.41908	-1373.46	-2269.72
-1.40909	-1270.33	-2137.22
-1.3991	-1177.21	-2015.34
-1.3891	-1089.08	-1899.72
-1.37911	-1007.2	-1792.84
-1.36911	-931.576	-1691.59
-1.35912	-860.951	-1597.21
-1.34913	-796.574	-1505.34
-1.33913	-735.949	-1418.46
-1.32914	-679.073	-1334.08
-1.31915	-627.823	-1252.83
-1.30915	-579.071	-1175.96
-1.29916	-536.571	-1100.96
-1.28916	-495.945	-1029.7
-1.27917	-459.695	-960.952
-1.26918	-426.569	-896.577
-1.25918	-395.319	-832.2
-1.24919	-367.193	-772.824
-1.23919	-340.319	-715.948
-1.2292	-315.036	-660.323
-1.21921	-293.911	-609.697
-1.20921	-273.848	-562.822
-1.19922	-256.41	-518.446
-1.18922	-239.847	-478.444
-1.17923	-224.035	-439.069
-1.16924	-209.097	-404.069
-1.15924	-194.909	-370.319
-1.14925	-180.909	-339.694
-1.13926	-166.096	-309.661
-1.12926	-150.534	-282.536
-1.11927	-133.033	-256.723
-1.10927	-112.595	-231.972
-1.09928	-89.4077	-208.222
-1.08929	-62.6572	-183.909
-1.07929	-33.3443	-157.596
-1.0693	-3.03125	-127.721
-1.0593	27.2191	-92.1577
-1.04931	55.6572	-49.3445
-1.03932	80.3449	1.09386
-1.02932	98.2203	55.532
-1.01933	103.845	109.97
-1.00933	90.4701	161.034
-0.99934	49.907	207.534
-0.98935	-13.4065	245.785
-0.97935	-65.3448	265.66
-0.96936	-88.7827	256.223
-0.95936	-95.9077	221.535
-0.94937	-97.0328	184.034
-0.93938	-95.7828	163.096
-0.92938	-93.6577	110.033
-0.91939	-90.9077	18.3439
-0.9094	-88.0951	-40.5319
-0.8994	-85.345	-67.7198
-0.88941	-82.2825	-80.5326
-0.87941	-79.345	-86.4701
-0.86942	-76.2824	-88.5952
-0.85943	-73.4074	-88.3452
-0.84943	-70.6574	-86.5951
-0.83944	-67.8448	-84.0325
-0.82944	-65.0322	-80.9075
-0.81945	-62.4073	-77.3449
-0.80946	-59.9697	-73.7199
-0.79946	-57.7197	-70.1573
-0.78947	-55.5946	-66.5323
-0.77947	-53.5321	-63.1572
-0.76948	-51.532	-59.7822
-0.75949	-49.7196	-56.5946
-0.74949	-47.9071	-53.657
-0.7395	-46.032	-50.8445
-0.7295	-44.282	-48.157
-0.71951	-42.532	-45.6569
-0.70952	-40.9069	-43.2193
-0.69952	-39.1569	-40.9069
-0.68953	-37.3225	-38.657
-0.67954	-35.7224	-36.5944
-0.66954	-34.1662	-34.4224
-0.65955	-32.6099	-32.4599
-0.64955	-31.1099	-30.5973
-0.63956	-29.6723	-28.7723
-0.62957	-28.2348	-26.9785
-0.61957	-26.8535	-25.216
-0.60958	-25.4785	-23.491
-0.59958	-24.141	-21.791
-0.58959	-22.7972	-20.1097
-0.5796	-21.5097	-18.4722
-0.5696	-20.2284	-16.8409
-0.55961	-18.9472	-15.1971
-0.54961	-17.6784	-13.5596
-0.53962	-16.4284	-11.9596
-0.52963	-15.1784	-10.3533
-0.51963	-13.9471	-8.76576
-0.50964	-12.7283	-7.18448
-0.49965	-11.5158	-5.62196
-0.48965	-10.3158	-4.07195
-0.47966	-9.08451	-2.55318
-0.46966	-7.872	-1.0344
-0.45967	-6.67198	0.45314
-0.44968	-5.45946	1.92816
-0.43968	-4.25944	3.39692
-0.42969	-3.02818	4.84851
-0.41969	-1.82815	6.26166
-0.4097	-0.6094	7.64418
-0.39971	0.59063	8.99482
-0.38971	1.80316	10.2949
-0.37972	3.02223	11.5786
-0.36972	4.186	12.8061
-0.35973	5.32602	14.0243
-0.34974	6.48041	15.1987
-0.33974	7.60105	16.3368
-0.32975	8.67607	17.4096
-0.31975	9.76359	18.5034
-0.30976	10.8211	19.5784
-0.29977	11.8586	20.6659
-0.28977	12.8761	21.7284
-0.27978	13.8574	22.7722
-0.26979	14.8155	23.816
-0.25979	15.7462	24.8285
-0.2498	16.6574	25.866
-0.2398	17.5475	26.8785
-0.22981	18.3909	27.8786
-0.21982	19.2472	28.8786
-0.20982	20.0847	29.8473
-0.19983	20.9097	30.8099
-0.18983	21.7535	31.7661
-0.17984	22.5785	32.7286
-0.16985	23.3972	33.6724
-0.15985	24.2347	34.6099
-0.14986	25.066	35.5537
-0.13986	25.891	36.5162
-0.12987	26.741	37.4537
-0.11988	27.5973	38.4475
-0.10988	28.4598	39.46
-0.09989	29.3661	40.4913
-0.0899	30.2973	41.5288
-0.0799	31.2849	42.6225
-0.06991	32.3286	43.7538
-0.05991	33.4849	44.9226
-0.04992	34.7099	46.1288
-0.03993	36.0599	47.3726
-0.02993	37.6349	48.6976
-0.01994	39.41	50.0601
-0.00994	41.4288	51.4664
