# Supplementary material for: Hydrogen evolution with hot electrons on a plasmonic-molecular catalyst hybrid system
Source: Nat Commun. 2024 Jan 10;15:445. doi: 10.1038/s41467-024-44752-y (PMC10781775; doi:10.1038/s41467-024-44752-y)
Supplement: Supplementary file 3 — Source data [file 41467_2024_44752_MOESM3_ESM.zip › Source data/Figure 3B.xlsx]

## Sheet: Sheet1
	Au/Co-catalyst	NiO/Au/Co-catalyst	NiO/Au
Potential (V vs. Ag/AgCl)	Current (µA)	Current (µA)	Current (µA)
-0.06991	-0.84376	-0.65637	-3.84378
-0.0799	-0.90623	-0.96869	-4.09389
-0.0899	-1.09386	-1.59383	-4.71878
-0.09989	-0.92189	-1.74065	-4.9407
-0.10988	-1.04065	-2.02816	-5.39696
-0.11988	-1.1719	-2.27816	-5.87822
-0.12987	-1.2969	-2.50943	-6.39697
-0.13986	-1.41566	-2.72193	-6.92198
-0.14986	-1.50659	-2.90161	-7.45324
-0.15985	-1.62971	-3.09161	-7.97825
-0.16985	-1.75659	-3.27724	-8.46575
-0.17984	-1.88659	-3.46224	-8.93451
-0.18983	-2.01284	-3.64599	-9.36577
-0.19983	-2.15035	-3.83725	-9.75952
-0.20982	-2.28535	-4.02225	-10.1408
-0.21982	-2.4216	-4.20725	-10.4908
-0.22981	-2.56848	-4.40601	-10.847
-0.2398	-2.7166	-4.60476	-11.1845
-0.2498	-2.86786	-4.81039	-11.5408
-0.25979	-3.03223	-5.01914	-11.8971
-0.26979	-3.20349	-5.23477	-12.2783
-0.27978	-3.37724	-5.45727	-12.6783
-0.28977	-3.55787	-5.6829	-13.1158
-0.29977	-3.74599	-5.91478	-13.5658
-0.30976	-3.94162	-6.15353	-14.0408
-0.31975	-4.136	-6.39354	-14.5346
-0.32975	-4.33163	-6.63979	-15.0659
-0.33974	-4.53288	-6.88604	-15.5971
-0.34974	-4.72538	-7.13605	-16.1534
-0.35973	-4.91476	-7.38793	-16.7159
-0.36972	-5.09664	-7.64606	-17.2721
-0.37972	-5.27102	-7.90231	-17.7971
-0.38971	-5.43415	-8.15669	-18.3097
-0.39971	-5.58415	-8.41544	-18.7784
-0.4097	-5.71478	-8.67045	-19.2159
-0.41969	-5.8404	-8.92732	-19.6222
-0.42969	-5.95165	-9.18233	-20.0034
-0.43968	-6.04478	-9.43046	-20.3597
-0.44968	-6.12541	-9.67921	-20.6847
-0.45967	-6.19353	-9.91921	-20.9847
-0.46966	-6.25791	-10.1617	-21.241
-0.47966	-6.31103	-10.3924	-21.4472
-0.48965	-6.35791	-10.6098	-21.5472
-0.49965	-6.39666	-10.8142	-21.491
-0.50964	-6.42791	-10.998	-21.3035
-0.51963	-6.46479	-11.1649	-21.0035
-0.52963	-6.48854	-11.3055	-20.6534
-0.53962	-6.51729	-11.4217	-20.3347
-0.54961	-6.54416	-11.5186	-20.0472
-0.55961	-6.57291	-11.5867	-19.7659
-0.5696	-6.60354	-11.6367	-19.4534
-0.5796	-6.63041	-11.673	-19.1034
-0.58959	-6.67104	-11.6942	-18.7472
-0.59958	-6.71979	-11.7099	-18.3971
-0.60958	-6.77104	-11.7205	-18.0534
-0.61957	-6.83229	-11.7261	-17.7159
-0.62957	-6.91792	-11.7392	-17.4159
-0.63956	-7.00042	-11.7505	-17.1221
-0.64955	-7.11042	-11.7667	-16.8534
-0.65955	-7.23855	-11.7936	-16.6221
-0.66954	-7.3723	-11.8324	-16.4221
-0.67954	-7.53355	-11.8811	-16.2534
-0.68953	-7.69981	-11.948	-16.1034
-0.69952	-7.88543	-12.0355	-15.9784
-0.70952	-8.08356	-12.1411	-15.8784
-0.71951	-8.29919	-12.2774	-15.8096
-0.7295	-8.53857	-12.4343	-15.7534
-0.7395	-8.80357	-12.6211	-15.7159
-0.74949	-9.11045	-12.8424	-15.6971
-0.75949	-9.45358	-13.0874	-15.6909
-0.76948	-9.84484	-13.3668	-15.6909
-0.77947	-10.283	-13.6593	-15.7034
-0.78947	-10.7655	-13.9743	-15.7346
-0.79946	-11.2911	-14.303	-15.7846
-0.80946	-11.8524	-14.6405	-15.8346
-0.81945	-12.4311	-14.9662	-15.9284
-0.82944	-13.0136	-15.2918	-16.0346
-0.83944	-13.5968	-15.6074	-16.1659
-0.84943	-14.1562	-15.9062	-16.3221
-0.85943	-14.698	-16.1937	-16.5034
-0.86942	-15.1987	-16.4812	-16.7096
-0.87941	-15.6674	-16.7784	-16.9471
-0.88941	-16.1199	-17.0596	-17.2346
-0.8994	-16.5293	-17.3471	-17.5534
-0.9094	-16.935	-17.6471	-17.9096
-0.91939	-17.3287	-17.9721	-18.3222
-0.92938	-17.7659	-18.3222	-18.7909
-0.93938	-18.1909	-18.7097	-19.3034
-0.94937	-18.6659	-19.1472	-19.8597
-0.95936	-19.2034	-19.6597	-20.4784
-0.96936	-19.8472	-20.2409	-21.1409
-0.97935	-20.641	-20.941	-21.8847
-0.98935	-21.6222	-21.766	-22.716
-0.99934	-22.8535	-22.7535	-23.641
-1.00933	-24.4097	-23.9035	-24.6723
-0.99934	-18.8284	-19.7659	-21.6222
-0.98935	-15.3534	-17.0721	-19.4347
-0.97935	-12.8408	-15.0784	-17.7284
-0.96936	-10.8908	-13.5158	-16.3596
-0.95936	-9.33452	-12.2408	-15.2159
-0.94937	-8.07199	-11.2033	-14.2471
-0.93938	-7.03448	-10.3283	-13.4033
-0.92938	-6.15947	-9.58452	-12.6783
-0.91939	-5.41571	-8.94701	-12.0346
-0.9094	-4.77819	-8.39701	-11.472
-0.8994	-4.24068	-7.91575	-10.9658
-0.88941	-3.77192	-7.49074	-10.5033
-0.87941	-3.35944	-7.09698	-10.0908
-0.86942	-2.99692	-6.75323	-9.70328
-0.85943	-2.6466	-6.42197	-9.35327
-0.84943	-2.35785	-6.11572	-9.03451
-0.83944	-2.1016	-5.82197	-8.73451
-0.82944	-1.86222	-5.54696	-8.45951
-0.81945	-1.64659	-5.27821	-8.20326
-0.80946	-1.43659	-5.02195	-7.972
-0.79946	-1.23908	-4.78444	-7.74699
-0.78947	-1.04158	-4.54695	-7.54074
-0.77947	-0.85658	-4.32193	-7.34699
-0.76948	-0.6622	-4.10943	-7.15324
-0.75949	-0.47032	-3.89162	-6.96573
-0.74949	-0.27719	-3.70349	-6.79073
-0.7395	-0.08657	-3.52412	-6.60948
-0.7295	0.10719	-3.35349	-6.43448
-0.71951	0.29157	-3.20224	-6.25948
-0.70952	0.47407	-3.04911	-6.09072
-0.69952	0.65804	-2.90473	-5.91571
-0.68953	0.83336	-2.76473	-5.74696
-0.67954	0.99298	-2.63098	-5.57821
-0.66954	1.15061	-2.50723	-5.40321
-0.65955	1.29749	-2.3841	-5.22821
-0.64955	1.4273	-2.2741	-5.0532
-0.63956	1.54693	-2.17097	-4.88445
-0.62957	1.65806	-2.07847	-4.70946
-0.61957	1.75721	-1.99597	-4.54071
-0.60958	1.85034	-1.91034	-4.35944
-0.59958	1.93284	-1.83597	-4.18444
-0.58959	2.01284	-1.75909	-3.99225
-0.5796	2.09159	-1.68659	-3.81662
-0.5696	2.1541	-1.61659	-3.64662
-0.55961	2.2216	-1.54221	-3.47287
-0.54961	2.28097	-1.46284	-3.29599
-0.53962	2.34097	-1.38533	-3.12286
-0.52963	2.3991	-1.29533	-2.94723
-0.51963	2.44597	-1.21158	-2.76598
-0.50964	2.4991	-1.11596	-2.59035
-0.49965	2.5466	-1.02345	-2.40847
-0.48965	2.59098	-0.9122	-2.22347
-0.47966	2.64035	-0.81095	-2.03659
-0.46966	2.6766	-0.69907	-1.84534
-0.45967	2.71223	-0.58532	-1.64534
-0.44968	2.74973	-0.46594	-1.44783
-0.43968	2.78598	-0.33719	-1.24596
-0.42969	2.82161	-0.21657	-1.0447
-0.41969	2.85723	-0.08219	-0.84408
-0.4097	2.88473	0.05031	-0.64282
-0.39971	2.90973	0.18656	-0.44719
-0.38971	2.93536	0.32657	-0.24657
-0.37972	2.95723	0.46748	-0.05094
-0.36972	2.97911	0.61504	0.15469
-0.35973	3.00348	0.75704	0.36032
-0.34974	3.01286	0.90217	0.57907
-0.33974	3.02973	1.05849	0.82273
-0.32975	3.04411	1.20305	1.07111
-0.31975	3.06223	1.35393	1.35024
-0.30976	3.07348	1.5013	1.65224
-0.29977	3.09036	1.65431	1.95106
-0.28977	3.09973	1.80231	2.3091
-0.27978	3.11474	1.95534	2.65535
-0.26979	3.12911	2.11159	3.01848
-0.25979	3.12973	2.26285	3.38786
-0.2498	3.14099	2.41785	3.75537
-0.2398	3.13973	2.57348	4.11725
-0.22981	3.14099	2.73723	4.48726
-0.21982	3.14224	2.90411	4.84976
-0.20982	3.14099	3.07598	5.20102
-0.19983	3.13786	3.25411	5.54852
-0.18983	3.13599	3.44037	5.87603
-0.17984	3.13661	3.63974	6.19853
-0.16985	3.13473	3.84787	6.52354
-0.15985	3.13661	4.06913	6.84854
-0.14986	3.14224	4.311	7.1948
-0.13986	3.15786	4.56663	7.56793
-0.12987	3.17911	4.83601	7.98356
-0.11988	3.20286	5.12789	8.45232
-0.10988	3.23974	5.44039	8.9792
-0.09989	3.28599	5.7679	9.56796
-0.0899	3.34349	6.12103	10.2136
-0.0799	3.40911	6.50041	10.9142
-0.06991	3.49162	6.90792	11.663
