# Supplementary material for: Hydrogen evolution with hot electrons on a plasmonic-molecular catalyst hybrid system
Source: Nat Commun. 2024 Jan 10;15:445. doi: 10.1038/s41467-024-44752-y (PMC10781775; doi:10.1038/s41467-024-44752-y)
Supplement: Supplementary file 3 — Source data [file 41467_2024_44752_MOESM3_ESM.zip › Source data/Figure 3C Inset.xlsx]

## Sheet: Sheet1
	NiO/Au/Co-catalyst in water	NiO/Au/Co-catalyst + acetic acid
Potential (V vs Ag/AgCl)	Current (µA)	Current (µA)
-0.05991	3.03125	-14.219
-0.06991	0.46873	-14.719
-0.0799	-1.59383	-15.219
-0.0899	-3.28135	-15.8441
-0.09989	-4.6782	-16.3034
-0.10988	-5.97821	-16.9846
-0.11988	-7.13449	-17.7346
-0.12987	-8.147	-18.5159
-0.13986	-9.05327	-19.4034
-0.14986	-9.87828	-20.4034
-0.15985	-10.6158	-21.5347
-0.16985	-11.3033	-22.8285
-0.17984	-11.9533	-24.3098
-0.18983	-12.5596	-26.0223
-0.19983	-13.1533	-27.9785
-0.20982	-13.7158	-30.2098
-0.21982	-14.2721	-32.7036
-0.22981	-14.8159	-35.4037
-0.2398	-15.3721	-38.3162
-0.2498	-15.9096	-41.3413
-0.25979	-16.4784	-44.4226
-0.26979	-17.0471	-47.4726
-0.27978	-17.6222	-50.4352
-0.28977	-18.2159	-53.2602
-0.29977	-18.8347	-55.9415
-0.30976	-19.4659	-58.4103
-0.31975	-20.1159	-60.7041
-0.32975	-20.7847	-62.8791
-0.33974	-21.4597	-64.9291
-0.34974	-22.1597	-66.8854
-0.35973	-22.866	-68.8042
-0.36972	-23.6035	-70.6917
-0.37972	-24.3535	-72.5542
-0.38971	-25.1285	-74.4605
-0.39971	-25.9223	-76.3668
-0.4097	-26.7473	-78.3293
-0.41969	-27.5723	-80.2981
-0.42969	-28.4348	-82.3169
-0.43968	-29.3098	-84.3982
-0.44968	-30.2036	-86.5169
-0.45967	-31.1161	-88.6607
-0.46966	-32.0349	-90.8858
-0.47966	-32.9724	-93.1483
-0.48965	-33.9162	-95.4358
-0.49965	-34.8787	-97.7859
-0.50964	-35.8412	-100.18
-0.51963	-36.8037	-102.617
-0.52963	-37.7787	-105.105
-0.53962	-38.76	-107.636
-0.54961	-39.7412	-110.261
-0.55961	-40.7225	-112.961
-0.5696	-41.6913	-115.842
-0.5796	-42.66	-118.886
-0.58959	-43.6413	-122.18
-0.59958	-44.6163	-125.88
-0.60958	-45.5976	-130.105
-0.61957	-46.5601	-134.893
-0.62957	-47.5288	-140.505
-0.63956	-48.4976	-147.068
-0.64955	-49.4476	-154.749
-0.65955	-50.4102	-163.631
-0.66954	-51.3539	-173.862
-0.67954	-52.3039	-185.909
-0.68953	-53.2914	-198.972
-0.69952	-54.2602	-213.222
-0.70952	-55.2727	-229.097
-0.71951	-56.3352	-246.035
-0.7295	-57.4978	-264.285
-0.7395	-58.7915	-283.536
-0.74949	-60.2478	-303.911
-0.75949	-61.9041	-325.224
-0.76948	-63.7729	-347.412
-0.77947	-65.8104	-370.349
-0.78947	-67.9854	-394.1
-0.79946	-70.2355	-418.35
-0.80946	-72.5105	-443.101
-0.81945	-74.7668	-468.351
-0.82944	-76.9481	-493.851
-0.83944	-79.0356	-519.789
-0.84943	-80.9794	-545.602
-0.85943	-82.8106	-571.415
-0.86942	-84.5294	-597.04
-0.87941	-86.1607	-622.353
-0.88941	-87.717	-647.166
-0.8994	-89.1982	-671.104
-0.9094	-90.642	-694.167
-0.91939	-92.0045	-716.23
-0.92938	-93.3171	-737.105
-0.93938	-94.5733	-756.543
-0.94937	-95.7233	-774.856
-0.95936	-96.8234	-791.543
-0.96936	-97.8296	-806.981
-0.97935	-98.7734	-821.106
-0.98935	-99.6672	-834.419
-0.99934	-100.517	-846.857
-1.00933	-101.392	-858.732
-0.99934	-88.9982	-803.356
-0.98935	-82.1481	-755.793
-0.97935	-77.5231	-713.417
-0.96936	-74.0605	-674.542
-0.95936	-71.2855	-638.479
-0.94937	-68.9229	-604.728
-0.93938	-66.8354	-572.852
-0.92938	-64.9041	-542.79
-0.91939	-63.0916	-514.039
-0.9094	-61.3666	-486.539
-0.8994	-59.6603	-460.226
-0.88941	-57.9728	-434.975
-0.87941	-56.2477	-410.788
-0.86942	-54.5352	-387.225
-0.85943	-52.7664	-364.599
-0.84943	-50.9602	-342.724
-0.83944	-49.0976	-321.536
-0.82944	-47.2039	-301.098
-0.81945	-45.2851	-281.411
-0.80946	-43.3663	-262.535
-0.79946	-41.46	-244.16
-0.78947	-39.6287	-226.972
-0.77947	-37.8975	-210.41
-0.76948	-36.3224	-194.847
-0.75949	-34.9099	-180.034
-0.74949	-33.6786	-166.284
-0.7395	-32.6099	-153.471
-0.7295	-31.6911	-141.721
-0.71951	-30.8911	-130.846
-0.70952	-30.1848	-120.908
-0.69952	-29.5348	-112.158
-0.68953	-28.9223	-104.22
-0.67954	-28.3036	-97.1577
-0.66954	-27.7035	-90.9077
-0.65955	-27.091	-85.5326
-0.64955	-26.4785	-80.7199
-0.63956	-25.8473	-76.5325
-0.62957	-25.1973	-72.8449
-0.61957	-24.5473	-69.4698
-0.60958	-23.891	-66.5948
-0.59958	-23.2285	-63.9073
-0.58959	-22.5535	-61.5947
-0.5796	-21.8847	-59.3447
-0.5696	-21.2097	-57.4071
-0.55961	-20.5222	-55.4072
-0.54961	-19.8472	-53.7196
-0.53962	-19.1659	-51.9695
-0.52963	-18.4659	-50.1571
-0.51963	-17.7846	-48.6571
-0.50964	-17.1034	-46.9694
-0.49965	-16.4159	-45.4695
-0.48965	-15.7221	-43.8445
-0.47966	-15.0346	-42.1569
-0.46966	-14.3534	-40.4975
-0.45967	-13.6596	-38.9162
-0.44968	-12.9721	-37.3475
-0.43968	-12.2846	-35.7849
-0.42969	-11.5908	-34.2287
-0.41969	-10.897	-32.6849
-0.4097	-10.2158	-31.1473
-0.39971	-9.52827	-29.6161
-0.38971	-8.83452	-28.0848
-0.37972	-8.14075	-26.5785
-0.36972	-7.44699	-25.066
-0.35973	-6.75948	-23.5785
-0.34974	-6.07822	-22.1035
-0.33974	-5.39696	-20.6472
-0.32975	-4.70946	-19.2034
-0.31975	-4.02818	-17.7784
-0.30976	-3.35317	-16.3721
-0.29977	-2.68443	-14.9971
-0.28977	-1.97972	-13.6408
-0.27978	-1.31096	-12.3033
-0.26979	-0.64345	-10.997
-0.25979	0.02344	-9.73452
-0.2498	0.69657	-8.48451
-0.2398	1.37783	-7.24074
-0.22981	2.07847	-5.99697
-0.21982	2.78473	-4.78444
-0.20982	3.51724	-3.57819
-0.19983	4.2735	-2.40316
-0.18983	5.05976	-1.2094
-0.17984	5.87603	-0.06564
-0.16985	6.71916	1.04065
-0.15985	7.6048	2.12472
-0.14986	8.53732	3.13473
-0.13986	9.52733	4.07225
-0.12987	10.5511	4.94851
-0.11988	11.6436	5.76915
-0.10988	12.7955	6.50854
-0.09989	14.0174	7.19042
-0.0899	15.2918	7.82043
-0.0799	16.6493	8.39732
-0.06991	18.0534	8.94545
-0.05991	19.5659	9.46921
