# Supplementary material for: Hydrogen evolution with hot electrons on a plasmonic-molecular catalyst hybrid system
Source: Nat Commun. 2024 Jan 10;15:445. doi: 10.1038/s41467-024-44752-y (PMC10781775; doi:10.1038/s41467-024-44752-y)
Supplement: Supplementary file 3 — Source data [file 41467_2024_44752_MOESM3_ESM.zip › Source data/Figure 3C.xlsx]

## Sheet: Sheet1
	NiO/Au/Co-catalyst
Time (min)	Current (µA)
0	-68.3542
0.00533	-67.2167
0.01067	-66.2729
0.016	-65.4604
0.02133	-64.7666
0.02667	-64.1291
0.032	-63.5729
0.03733	-63.0603
0.04267	-62.6041
0.048	-62.1603
0.05333	-61.7603
0.05867	-61.3728
0.064	-61.0291
0.06933	-60.6978
0.07467	-60.379
0.08	-60.0791
0.08533	-59.7915
0.09067	-59.5228
0.096	-59.2665
0.10133	-59.0103
0.10667	-58.7603
0.112	-58.5228
0.11733	-58.3103
0.12267	-58.0853
0.128	-57.879
0.13333	-57.6665
0.13867	-57.4727
0.144	-57.279
0.14933	-57.0977
0.15467	-56.904
0.16	-56.729
0.16533	-56.554
0.17067	-56.3665
0.176	-56.204
0.18133	-56.0415
0.18667	-55.879
0.192	-55.7165
0.19733	-55.579
0.20267	-55.4227
0.208	-55.2665
0.21333	-55.129
0.21867	-54.9852
0.224	-54.8477
0.22933	-54.7102
0.23467	-54.579
0.24	-54.4352
0.24533	-54.3102
0.25067	-54.179
0.256	-54.054
0.26133	-53.9227
0.26667	-53.7977
0.272	-53.6664
0.27733	-53.5414
0.28267	-53.429
0.288	-53.3102
0.29333	-53.1977
0.29867	-53.0852
0.304	-52.9602
0.30933	-52.8477
0.31467	-52.7289
0.32	-52.6227
0.32533	-52.5164
0.33067	-52.4164
0.336	-52.3039
0.34133	-52.1977
0.34667	-52.0852
0.352	-51.9852
0.35733	-51.8914
0.36267	-51.7914
0.368	-51.6852
0.37333	-51.5977
0.37867	-51.5039
0.384	-51.4039
0.38933	-51.3102
0.39467	-51.2102
0.4	-51.1102
0.40533	-51.0164
0.41067	-50.9164
0.416	-50.8289
0.42133	-50.7414
0.42667	-50.6539
0.432	-50.5664
0.43733	-50.4727
0.44267	-50.3852
0.448	-50.2976
0.45333	-50.2101
0.45867	-50.1226
0.464	-50.0351
0.46933	-49.9414
0.47467	-49.8601
0.48	-49.7789
0.48533	-49.6976
0.49067	-49.6039
0.496	-49.5289
0.50133	-49.4539
0.50667	-49.3664
0.512	-49.2914
0.51733	-49.2039
0.52267	-49.1289
0.528	-49.0539
0.53333	-48.9726
0.53867	-48.8976
0.544	-48.8289
0.54933	-48.7414
0.55467	-48.6601
0.56	-48.6039
0.56533	-48.5226
0.57067	-48.4414
0.576	-48.3664
0.58133	-48.2914
0.58667	-48.2226
0.592	-48.1601
0.59733	-48.0789
0.60267	-48.0101
0.608	-47.9476
0.61333	-47.8789
0.61867	-47.8038
0.624	-47.7351
0.62933	-47.6601
0.63467	-47.6039
0.64	-47.5288
0.64533	-47.4663
0.65067	-47.3914
0.656	-47.3163
0.66133	-47.2538
0.66667	-47.1913
0.672	-47.1226
0.67733	-47.0601
0.68267	-47.0789
0.688	-47.1788
0.69333	-47.2101
0.69867	-47.2538
0.704	-47.2664
0.70933	-47.2476
0.71467	-47.3101
0.72	-47.2976
0.72533	-47.2726
0.73067	-47.2413
0.736	-47.2226
0.74133	-47.1913
0.74667	-47.1538
0.752	-47.0976
0.75733	-47.0601
0.76267	-47.0101
0.768	-46.9601
0.77333	-46.9101
0.77867	-46.8788
0.784	-46.8226
0.78933	-46.7726
0.79467	-46.7163
0.8	-46.6726
0.80533	-46.6163
0.81067	-46.5601
0.816	-46.5038
0.82133	-46.4538
0.82667	-46.3976
0.832	-46.3351
0.83733	-46.2851
0.84267	-46.2226
0.848	-46.1663
0.85333	-46.1101
0.85867	-46.0538
0.864	-45.9976
0.86933	-45.9413
0.87467	-45.8788
0.88	-45.8351
0.88533	-45.7726
0.89067	-45.7101
0.896	-45.6601
0.90133	-45.5976
0.90667	-45.5413
0.912	-45.4913
0.91733	-45.4351
0.92267	-45.3851
0.928	-45.3288
0.93333	-45.2726
0.93867	-45.2101
0.944	-45.1601
0.94933	-45.1038
0.95467	-45.0538
0.96	-44.9976
0.96533	-44.9413
0.97067	-44.8851
0.976	-44.8351
0.98133	-44.7913
0.98667	-44.7288
0.992	-44.6851
0.99733	-44.6226
1.00267	-44.5913
1.008	-44.5288
1.01333	-44.4725
1.01867	-44.4226
1.024	-44.385
1.02933	-44.3288
1.03467	-44.2726
1.04	-44.2226
1.04533	-44.1726
1.05067	-44.1225
1.056	-44.0726
1.06133	-44.0163
1.06667	-43.9725
1.072	-43.9163
1.07733	-43.8725
1.08267	-43.8225
1.088	-43.7725
1.09333	-43.7225
1.09867	-43.6726
1.104	-43.6288
1.10933	-43.5725
1.11467	-43.5225
1.12	-43.4788
1.12533	-43.435
1.13067	-43.385
1.136	-43.335
1.14133	-43.2788
1.14667	-43.2413
1.152	-43.1975
1.15733	-43.1475
1.16267	-43.1038
1.168	-43.06
1.17333	-43.01
1.17867	-42.9663
1.184	-42.9225
1.18933	-42.8725
1.19467	-42.8288
1.2	-42.785
1.20533	-42.7288
1.21067	-42.685
1.216	-42.6413
1.22133	-42.5975
1.22667	-42.5538
1.232	-42.51
1.23733	-42.4725
1.24267	-42.4288
1.248	-42.3913
1.25333	-42.3413
1.25867	-42.2975
1.264	-42.2538
1.26933	-42.2038
1.27467	-42.1538
1.28	-42.11
1.28533	-42.0788
1.29067	-42.0225
1.296	-41.985
1.30133	-41.9475
1.30667	-41.8975
1.312	-41.8538
1.31733	-41.8163
1.32267	-41.7725
1.328	-41.735
1.33333	-41.6975
1.33867	-41.6475
1.344	-41.61
1.34933	-41.5725
1.35467	-41.5288
1.36	-41.4975
1.36533	-41.4538
1.37067	-41.41
1.376	-41.3663
1.38133	-41.3288
1.38667	-41.285
1.392	-41.2413
1.39733	-41.2038
1.40267	-41.1725
1.408	-41.1287
1.41333	-41.0913
1.41867	-41.0538
1.424	-41.01
1.42933	-40.9663
1.43467	-40.935
1.44	-40.8912
1.44533	-40.86
1.45067	-40.8225
1.456	-40.785
1.46133	-40.7475
1.46667	-40.71
1.472	-40.6725
1.47733	-40.6287
1.48267	-40.5975
1.488	-40.5538
1.49333	-40.5225
1.49867	-40.4787
1.504	-40.4412
1.50933	-40.41
1.51467	-40.36
1.52	-40.3287
1.52533	-40.2975
1.53067	-40.2537
1.536	-40.2162
1.54133	-40.1787
1.54667	-40.1475
1.552	-40.11
1.55733	-40.0725
1.56267	-40.035
1.568	-39.9912
1.57333	-39.9662
1.57867	-39.9287
1.584	-39.8912
1.58933	-39.86
1.59467	-39.8225
1.6	-39.7787
1.60533	-39.7537
1.61067	-39.7225
1.616	-39.685
1.62133	-39.6475
1.62667	-39.6162
1.632	-39.5787
1.63733	-39.5537
1.64267	-39.5162
1.648	-39.4787
1.65333	-39.4475
1.65867	-39.4225
1.664	-39.3787
1.66933	-39.3475
1.67467	-39.31
1.68	-39.2787
1.68533	-39.2475
1.69067	-39.2162
1.696	-39.185
1.70133	-39.16
1.70667	-39.1225
1.712	-39.0912
1.71733	-39.0537
1.72267	-39.0225
1.728	-38.9912
1.73333	-38.96
1.73867	-38.9287
1.744	-38.8912
1.74933	-38.8662
1.75467	-38.835
1.76	-38.7975
1.76533	-38.7662
1.77067	-38.735
1.776	-38.7037
1.78133	-38.6725
1.78667	-38.6475
1.792	-38.6162
1.79733	-38.585
1.80267	-38.5537
1.808	-38.5225
1.81333	-38.4912
1.81867	-38.46
1.824	-38.435
1.82933	-38.4037
1.83467	-38.3725
1.84	-38.335
1.84533	-38.31
1.85067	-38.2787
1.856	-38.2475
1.86133	-38.2225
1.86667	-38.185
1.872	-38.16
1.87733	-38.1287
1.88267	-38.1037
1.888	-38.0725
1.89333	-38.0412
1.89867	-38.0162
1.904	-37.9912
1.90933	-37.9662
1.91467	-37.9412
1.92	-37.9037
1.92533	-37.8787
1.93067	-37.8475
1.936	-37.8162
1.94133	-37.7974
1.94667	-37.76
1.952	-37.7412
1.95733	-37.7099
1.96267	-37.685
1.968	-37.6474
1.97333	-37.6225
1.97867	-37.5912
1.984	-37.5662
1.98933	-37.535
1.99467	-37.5224
2	-37.4975
2.00533	-37.4725
2.01067	-37.4412
2.016	-37.3974
2.02133	-37.3787
2.02667	-37.3537
2.032	-37.3225
2.03733	-37.3037
2.04267	-37.2724
2.048	-37.2474
2.05333	-37.2162
2.05867	-37.1975
2.064	-37.1724
2.06933	-37.1537
2.07467	-37.1224
2.08	-37.0912
2.08533	-37.0662
2.09067	-37.0474
2.096	-37.0099
2.10133	-36.9912
2.10667	-36.9662
2.112	-36.9412
2.11733	-36.9162
2.12267	-36.8912
2.128	-36.8537
2.13333	-36.8349
2.13867	-36.8162
2.144	-36.7912
2.14933	-36.7662
2.15467	-36.7349
2.16	-36.7099
2.16533	-36.6912
2.17067	-36.6599
2.176	-36.6349
2.18133	-36.6099
2.18667	-36.5849
2.192	-36.5599
2.19733	-36.5412
2.20267	-36.5162
2.208	-36.4849
2.21333	-36.4662
2.21867	-36.4412
2.224	-36.4162
2.22933	-36.3974
2.23467	-36.3662
2.24	-36.3412
2.24533	-36.3099
2.25067	-36.2974
2.256	-36.2724
2.26133	-36.2474
2.26667	-36.2224
2.272	-36.1974
2.27733	-36.1724
2.28267	-36.1537
2.288	-36.1349
2.29333	-36.1037
2.29867	-36.0974
2.304	-36.0974
2.30933	-36.0849
2.31467	-36.0662
2.32	-36.0412
2.32533	-36.0162
2.33067	-35.9849
2.336	-35.9724
2.34133	-35.9474
2.34667	-35.9162
2.352	-35.8974
2.35733	-35.8724
2.36267	-35.8474
2.368	-35.8224
2.37333	-35.7974
2.37867	-35.7724
2.384	-35.7474
2.38933	-35.7287
2.39467	-35.7037
2.4	-35.6787
2.40533	-35.6599
2.41067	-35.6412
2.416	-35.6162
2.42133	-35.5974
2.42667	-35.5724
2.432	-35.5412
2.43733	-35.5224
2.44267	-35.4912
2.448	-35.4724
2.45333	-35.4537
2.45867	-35.4287
2.464	-35.4099
2.46933	-35.3849
2.47467	-35.3662
2.48	-35.3474
2.48533	-35.3224
2.49067	-35.3037
2.496	-35.2849
2.50133	-35.2537
2.50667	-35.2412
2.512	-35.2162
2.51733	-35.1974
2.52267	-35.1724
2.528	-35.1537
2.53333	-35.1349
2.53867	-35.1037
2.544	-35.0912
2.54933	-35.0662
2.55467	-35.0474
2.56	-35.0287
2.56533	-35.0099
2.57067	-34.9974
2.576	-34.9724
2.58133	-34.9474
2.58667	-34.9224
2.592	-34.9037
2.59733	-34.8849
2.60267	-34.8599
2.608	-34.8412
2.61333	-34.8224
2.61867	-34.8037
2.624	-34.7786
2.62933	-34.7537
2.63467	-34.7349
2.64	-34.7224
2.64533	-34.6974
2.65067	-34.6787
2.656	-34.6536
2.66133	-34.6349
2.66667	-34.6162
2.672	-34.5974
2.67733	-34.5724
2.68267	-34.5537
2.688	-34.5349
2.69333	-34.5162
2.69867	-34.4912
2.704	-34.4787
2.70933	-34.4537
2.71467	-34.4349
2.72	-34.4099
2.72533	-34.3974
2.73067	-34.3724
2.736	-34.3537
2.74133	-34.3349
2.74667	-34.3162
2.752	-34.2912
2.75733	-34.2787
2.76267	-34.2536
2.768	-34.2411
2.77333	-34.2161
2.77867	-34.1974
2.784	-34.1786
2.78933	-34.1599
2.79467	-34.1349
2.8	-34.1161
2.80533	-34.1036
2.81067	-34.0911
2.816	-34.0724
2.82133	-34.0474
2.82667	-34.0286
2.832	-34.0161
2.83733	-33.9911
2.84267	-33.9724
2.848	-33.9599
2.85333	-33.9286
2.85867	-33.9099
2.864	-33.9036
2.86933	-33.8787
2.87467	-33.8599
2.88	-33.8411
2.88533	-33.8286
2.89067	-33.8099
2.896	-33.7912
2.90133	-33.7724
2.90667	-33.7537
2.912	-33.7474
2.91733	-33.7161
2.92267	-33.7036
2.928	-33.6849
2.93333	-33.6662
2.93867	-33.6474
2.944	-33.6224
2.94933	-33.6161
2.95467	-33.5974
2.96	-33.5787
2.96533	-33.5599
2.97067	-33.5411
2.976	-33.5286
2.98133	-33.5036
2.98667	-33.4911
2.992	-33.4724
2.99733	-33.4536
3.00267	-33.4411
3.008	-33.4161
3.01333	-33.3974
3.01867	-33.3849
3.024	-33.3661
3.02933	-33.3536
3.03467	-33.3349
3.04	-33.3161
3.04533	-33.2974
3.05067	-33.2849
3.056	-33.2724
3.06133	-33.2474
3.06667	-33.2349
3.072	-33.2099
3.07733	-33.1974
3.08267	-33.1786
3.088	-33.1661
3.09333	-33.1474
3.09867	-33.1349
3.104	-33.1161
3.10933	-33.0974
3.11467	-33.0849
3.12	-33.0724
3.12533	-33.0536
3.13067	-33.0349
3.136	-33.0161
3.14133	-32.9974
3.14667	-32.9786
3.152	-32.9661
3.15733	-32.9536
3.16267	-32.9286
3.168	-32.9161
3.17333	-32.9036
3.17867	-32.8911
3.184	-32.8661
3.18933	-32.8536
3.19467	-32.8349
3.2	-32.8161
3.20533	-32.8099
3.21067	-32.7911
3.216	-32.7786
3.22133	-32.7599
3.22667	-32.7411
3.232	-32.7224
3.23733	-32.7161
3.24267	-32.6974
3.248	-32.6786
3.25333	-32.6661
3.25867	-32.6474
3.264	-32.6286
3.26933	-32.6161
3.27467	-32.5974
3.28	-32.5849
3.28533	-32.5724
3.29067	-32.5536
3.296	-32.5349
3.30133	-32.5224
3.30667	-32.5099
3.312	-32.4911
3.31733	-32.4724
3.32267	-32.4599
3.328	-32.4474
3.33333	-32.4224
3.33867	-32.4099
3.344	-32.4036
3.34933	-32.3911
3.35467	-32.3786
3.36	-32.3599
3.36533	-32.3474
3.37067	-32.3224
3.376	-32.3161
3.38133	-32.3036
3.38667	-32.2849
3.392	-32.2724
3.39733	-32.2536
3.40267	-32.2411
3.408	-32.2161
3.41333	-32.2036
3.41867	-32.1911
3.424	-32.1849
3.42933	-32.1724
3.43467	-32.1536
3.44	-32.1349
3.44533	-32.1224
3.45067	-32.0974
3.456	-32.0974
3.46133	-32.0786
3.46667	-32.0599
3.472	-32.0474
3.47733	-32.0349
3.48267	-32.0286
3.488	-32.0099
3.49333	-31.9974
3.49867	-31.9786
3.504	-31.9661
3.50933	-31.9474
3.51467	-31.9349
3.52	-31.9099
3.52533	-31.8974
3.53067	-31.8849
3.536	-31.8661
3.54133	-31.8599
3.54667	-31.8411
3.552	-31.8286
3.55733	-31.8161
3.56267	-31.8036
3.568	-31.7911
3.57333	-31.7786
3.57867	-31.7661
3.584	-31.7474
3.58933	-31.7286
3.59467	-31.7099
3.6	-31.7161
3.60533	-31.6911
3.61067	-31.6786
3.616	-31.6724
3.62133	-31.6536
3.62667	-31.6411
3.632	-31.6224
3.63733	-31.6099
3.64267	-31.5911
3.648	-31.5911
3.65333	-31.5786
3.65867	-31.5536
3.664	-31.5474
3.66933	-31.5349
3.67467	-31.5286
3.68	-31.5036
3.68533	-31.4974
3.69067	-31.4849
3.696	-31.4724
3.70133	-31.4599
3.70667	-31.4474
3.712	-31.4349
3.71733	-31.4161
3.72267	-31.4036
3.728	-31.3911
3.73333	-31.3724
3.73867	-31.3661
3.744	-31.3474
3.74933	-31.3411
3.75467	-31.3286
3.76	-31.3161
3.76533	-31.3036
3.77067	-31.2911
3.776	-31.2849
3.78133	-31.2723
3.78667	-31.2599
3.792	-31.2411
3.79733	-31.2286
3.80267	-31.2098
3.808	-31.2036
3.81333	-31.1911
3.81867	-31.1786
3.824	-31.1598
3.82933	-31.1473
3.83467	-31.1286
3.84	-31.1286
3.84533	-31.1099
3.85067	-31.0973
3.856	-31.0911
3.86133	-31.0724
3.86667	-31.0599
3.872	-31.0536
3.87733	-31.0411
3.88267	-31.0286
3.888	-31.0099
3.89333	-31.0036
3.89867	-30.9786
3.904	-30.9786
3.90933	-30.9598
3.91467	-30.9474
3.92	-30.9349
3.92533	-30.9161
3.93067	-30.9161
3.936	-30.8911
3.94133	-30.8849
3.94667	-30.8723
3.952	-30.8599
3.95733	-30.8473
3.96267	-30.8411
3.968	-30.8224
3.97333	-30.8098
3.97867	-30.7974
3.984	-30.7848
3.98933	-30.7786
3.99467	-30.7599
4	-30.7536
4.00533	-30.7411
4.01067	-30.7349
4.016	-30.7161
4.02133	-30.7036
4.02667	-30.6974
4.032	-30.6786
4.03733	-30.6724
4.04267	-30.6598
4.048	-30.6411
4.05333	-30.6348
4.05867	-30.6161
4.064	-30.6036
4.06933	-30.5911
4.07467	-30.5723
4.08	-30.5723
4.08533	-30.5599
4.09067	-30.5536
4.096	-30.5348
4.10133	-30.5286
4.10667	-30.5161
4.112	-30.5036
4.11733	-30.4974
4.12267	-30.4786
4.128	-30.4661
4.13333	-30.4598
4.13867	-30.4536
4.144	-30.4473
4.14933	-30.4349
4.15467	-30.4161
4.16	-30.4098
4.16533	-30.3973
4.17067	-30.3848
4.176	-30.3661
4.18133	-30.3598
4.18667	-30.3598
4.192	-30.3473
4.19733	-30.3348
4.20267	-30.3286
4.208	-30.3098
4.21333	-30.3098
4.21867	-30.2848
4.224	-30.2723
4.22933	-30.2661
4.23467	-30.2661
4.24	-30.2411
4.24533	-30.2348
4.25067	-30.2223
4.256	-30.2098
4.26133	-30.2036
4.26667	-30.1911
4.272	-30.1786
4.27733	-30.1661
4.28267	-30.1598
4.288	-30.1473
4.29333	-30.1348
4.29867	-30.1286
4.304	-30.1098
4.30933	-30.1098
4.31467	-30.0973
4.32	-30.0848
4.32533	-30.0786
4.33067	-30.0598
4.336	-30.0598
4.34133	-30.0411
4.34667	-30.0411
4.352	-30.0223
4.35733	-30.0098
4.36267	-29.9973
4.368	-29.9911
4.37333	-29.9786
4.37867	-29.9723
4.384	-29.9598
4.38933	-29.9473
4.39467	-29.9348
4.4	-29.9286
4.40533	-29.9098
4.41067	-29.9098
4.416	-29.8911
4.42133	-29.8848
4.42667	-29.8723
4.432	-29.8598
4.43733	-29.8536
4.44267	-29.8473
4.448	-29.8348
4.45333	-29.8223
4.45867	-29.8161
4.464	-29.8098
4.46933	-29.8036
4.47467	-29.7973
4.48	-29.7848
4.48533	-29.7723
4.49067	-29.7661
4.496	-29.7598
4.50133	-29.7473
4.50667	-29.7411
4.512	-29.7286
4.51733	-29.7161
4.52267	-29.7036
4.528	-29.6911
4.53333	-29.6848
4.53867	-29.6786
4.544	-29.6661
4.54933	-29.6598
4.55467	-29.6473
4.56	-29.6473
4.56533	-29.6348
4.57067	-29.6223
4.576	-29.6161
4.58133	-29.6036
4.58667	-29.5848
4.592	-29.5786
4.59733	-29.5598
4.60267	-29.5536
4.608	-29.5348
4.61333	-29.5286
4.61867	-29.5098
4.624	-29.5036
4.62933	-29.4911
4.63467	-29.4786
4.64	-29.4723
4.64533	-29.4536
4.65067	-29.4473
4.656	-29.4411
4.66133	-29.4286
4.66667	-29.4223
4.672	-29.4098
4.67733	-29.4036
4.68267	-29.3911
4.688	-29.3848
4.69333	-29.3661
4.69867	-29.3598
4.704	-29.3411
4.70933	-29.3411
4.71467	-29.3286
4.72	-29.3161
4.72533	-29.3036
4.73067	-29.2911
4.736	-29.2911
4.74133	-29.2848
4.74667	-29.2786
4.752	-29.2598
4.75733	-29.2536
4.76267	-29.2411
4.768	-29.2348
4.77333	-29.2286
4.77867	-29.2286
4.784	-29.2036
4.78933	-29.1973
4.79467	-29.1911
4.8	-29.2098
4.80533	-29.2411
4.81067	-29.2661
4.816	-29.2848
4.82133	-29.3036
4.82667	-29.3411
4.832	-29.3536
4.83733	-29.3661
4.84267	-29.3661
4.848	-29.3786
4.85333	-29.3723
4.85867	-29.3786
4.864	-29.3786
4.86933	-29.3786
4.87467	-29.3723
4.88	-29.3661
4.88533	-29.3598
4.89067	-29.3598
4.896	-29.3536
4.90133	-29.3473
4.90667	-29.3411
4.912	-29.3364
4.91733	-29.3286
4.92267	-29.3286
4.928	-29.3161
4.93333	-29.3098
4.93867	-29.3036
4.944	-29.2973
4.94933	-29.2973
4.95467	-29.2848
4.96	-29.2723
4.96533	-29.2723
4.97067	-29.2598
4.976	-29.2536
4.98133	-29.2411
4.98667	-29.2348
4.992	-29.2223
4.99733	-29.2161
5.00267	-29.2098
5.008	-29.2036
5.01333	-29.1911
5.01867	-29.1848
5.024	-29.1723
5.02933	-29.1661
5.03467	-29.1536
5.04	-29.1536
5.04533	-29.1411
5.05067	-29.1348
5.056	-29.1286
5.06133	-29.1161
5.06667	-29.1098
5.072	-29.0973
5.07733	-29.0848
5.08267	-29.0786
5.088	-29.0723
5.09333	-29.0661
5.09867	-29.0536
5.104	-29.0411
5.10933	-29.0348
5.11467	-29.0223
5.12	-29.0223
5.12533	-29.0098
5.13067	-29.0036
5.136	-28.9973
5.14133	-28.9786
5.14667	-28.9661
5.152	-28.9661
5.15733	-28.9473
5.16267	-28.9411
5.168	-28.9286
5.17333	-28.9286
5.17867	-28.9161
5.184	-28.9036
5.18933	-28.9036
5.19467	-28.8911
5.2	-28.8786
5.20533	-28.8723
5.21067	-28.8661
5.216	-28.8536
5.22133	-28.8411
5.22667	-28.8411
5.232	-28.8348
5.23733	-28.8223
5.24267	-28.8161
5.248	-28.8098
5.25333	-28.7973
5.25867	-28.7911
5.264	-28.7786
5.26933	-28.7723
5.27467	-28.7661
5.28	-28.7473
5.28533	-28.7411
5.29067	-28.7348
5.296	-28.7223
5.30133	-28.7161
5.30667	-28.7036
5.312	-28.6973
5.31733	-28.6911
5.32267	-28.6723
5.328	-28.6661
5.33333	-28.6598
5.33867	-28.6536
5.344	-28.6473
5.34933	-28.6348
5.35467	-28.6223
5.36	-28.6098
5.36533	-28.6098
5.37067	-28.5973
5.376	-28.5911
5.38133	-28.5786
5.38667	-28.5723
5.392	-28.5661
5.39733	-28.5598
5.40267	-28.5473
5.408	-28.5411
5.41333	-28.5348
5.41867	-28.5286
5.424	-28.5098
5.42933	-28.5036
5.43467	-28.4911
5.44	-28.4786
5.44533	-28.4786
5.45067	-28.4661
5.456	-28.4598
5.46133	-28.4536
5.46667	-28.4473
5.472	-28.4348
5.47733	-28.4223
5.48267	-28.4161
5.488	-28.4098
5.49333	-28.3973
5.49867	-28.3973
5.504	-28.3911
5.50933	-28.3723
5.51467	-28.3598
5.52	-28.3536
5.52533	-28.3473
5.53067	-28.3348
5.536	-28.3348
5.54133	-28.3161
5.54667	-28.3161
5.552	-28.3098
5.55733	-28.2973
5.56267	-28.2911
5.568	-28.2785
5.57333	-28.2723
5.57867	-28.2661
5.584	-28.2598
5.58933	-28.2473
5.59467	-28.2411
5.6	-28.2411
5.60533	-28.2223
5.61067	-28.2098
5.616	-28.2036
5.62133	-28.1911
5.62667	-28.1848
5.632	-28.1848
5.63733	-28.1723
5.64267	-28.1598
5.648	-28.1598
5.65333	-28.1473
5.65867	-28.1411
5.664	-28.1348
5.66933	-28.1348
5.67467	-28.1223
5.68	-28.1223
5.68533	-28.1098
5.69067	-28.0973
5.696	-28.0973
5.70133	-28.0911
5.70667	-28.0848
5.712	-28.0723
5.71733	-28.0598
5.72267	-28.0598
5.728	-28.0473
5.73333	-28.041
5.73867	-28.0348
5.744	-28.0286
5.74933	-28.0223
5.75467	-28.0098
5.76	-28.0036
5.76533	-27.9973
5.77067	-27.9848
5.776	-27.9723
5.78133	-27.9661
5.78667	-27.9598
5.792	-27.9535
5.79733	-27.9535
5.80267	-27.9473
5.808	-27.9348
5.81333	-27.916
5.81867	-27.916
5.824	-27.916
5.82933	-27.9036
5.83467	-27.8973
5.84	-27.891
5.84533	-27.8848
5.85067	-27.8723
5.856	-27.8661
5.86133	-27.8598
5.86667	-27.8535
5.872	-27.8473
5.87733	-27.8285
5.88267	-27.8285
5.888	-27.8285
5.89333	-27.8098
5.89867	-27.8036
5.904	-27.7973
5.90933	-27.791
5.91467	-27.7785
5.92	-27.7785
5.92533	-27.7723
5.93067	-27.766
5.936	-27.7536
5.94133	-27.7473
5.94667	-27.7411
5.952	-27.7348
5.95733	-27.7285
5.96267	-27.716
5.968	-27.716
5.97333	-27.7098
5.97867	-27.7035
5.984	-27.6848
5.98933	-27.6848
5.99467	-27.6723
6	-27.666
6.00533	-27.6598
6.01067	-27.6535
6.016	-27.641
6.02133	-27.641
6.02667	-27.6286
6.032	-27.6286
6.03733	-27.6223
6.04267	-27.6098
6.048	-27.6035
6.05333	-27.591
6.05867	-27.5848
6.064	-27.5785
6.06933	-27.5785
6.07467	-27.5661
6.08	-27.5598
6.08533	-27.5473
6.09067	-27.5473
6.096	-27.5285
6.10133	-27.5285
6.10667	-27.516
6.112	-27.5098
6.11733	-27.5098
6.12267	-27.4973
6.128	-27.5036
6.13333	-27.491
6.13867	-27.4785
6.144	-27.491
6.14933	-27.5598
6.15467	-27.6035
6.16	-27.6161
6.16533	-27.6348
6.17067	-27.641
6.176	-27.6535
6.18133	-27.6598
6.18667	-27.6598
6.192	-27.6598
6.19733	-27.6598
6.20267	-27.6598
6.208	-27.6598
6.21333	-27.6598
6.21867	-27.6598
6.224	-27.6598
6.22933	-27.6535
6.23467	-27.6473
6.24	-27.6473
6.24533	-27.6348
6.25067	-27.6348
6.256	-27.6286
6.26133	-27.6223
6.26667	-27.6223
6.272	-27.6098
6.27733	-27.6098
6.28267	-27.5973
6.288	-27.6035
6.29333	-27.591
6.29867	-27.5848
6.304	-27.5848
6.30933	-27.5785
6.31467	-27.5661
6.32	-27.5536
6.32533	-27.5536
6.33067	-27.5473
6.336	-27.541
6.34133	-27.5348
6.34667	-27.5285
6.352	-27.516
6.35733	-27.5098
6.36267	-27.4973
6.368	-27.5036
6.37333	-27.4973
6.37867	-27.4848
6.384	-27.4848
6.38933	-27.4723
6.39467	-27.466
6.4	-27.4598
6.40533	-27.4598
6.41067	-27.4535
6.416	-27.4473
6.42133	-27.4348
6.42667	-27.4285
6.432	-27.4098
6.43733	-27.416
6.44267	-27.4098
6.448	-27.3973
6.45333	-27.3973
6.45867	-27.391
6.464	-27.3786
6.46933	-27.366
6.47467	-27.3723
6.48	-27.3598
6.48533	-27.3535
6.49067	-27.3348
6.496	-27.3348
6.50133	-27.3285
6.50667	-27.3223
6.512	-27.3161
6.51733	-27.3098
6.52267	-27.3035
6.528	-27.3035
6.53333	-27.2973
6.53867	-27.2848
6.544	-27.2785
6.54933	-27.2785
6.55467	-27.266
6.56	-27.2598
6.56533	-27.2535
6.57067	-27.241
6.576	-27.2348
6.58133	-27.2285
6.58667	-27.216
6.592	-27.216
6.59733	-27.2098
6.60267	-27.2035
6.608	-27.1973
6.61333	-27.191
6.61867	-27.1785
6.624	-27.1785
6.62933	-27.1723
6.63467	-27.1598
6.64	-27.1535
6.64533	-27.1535
6.65067	-27.1785
6.656	-27.2035
6.66133	-27.216
6.66667	-27.216
6.672	-27.216
6.67733	-27.216
6.68267	-27.216
6.688	-27.2223
6.69333	-27.216
6.69867	-27.2098
6.704	-27.2035
6.70933	-27.2035
6.71467	-27.1973
6.72	-27.191
6.72533	-27.191
6.73067	-27.1848
6.736	-27.1785
6.74133	-27.1723
6.74667	-27.1723
6.752	-27.1598
6.75733	-27.1598
6.76267	-27.1473
6.768	-27.1473
6.77333	-27.141
6.77867	-27.1348
6.784	-27.1285
6.78933	-27.1223
6.79467	-27.1098
6.8	-27.1098
6.80533	-27.1035
6.81067	-27.091
6.816	-27.091
6.82133	-27.0832
6.82667	-27.0785
6.832	-27.0723
6.83733	-27.066
6.84267	-27.0598
6.848	-27.0598
6.85333	-27.0473
6.85867	-27.0473
6.864	-27.0473
6.86933	-27.0285
6.87467	-27.016
6.88	-27.0098
6.88533	-27.0035
6.89067	-27.0035
6.896	-26.9911
6.90133	-26.9848
6.90667	-26.9785
6.912	-26.9723
6.91733	-26.966
6.92267	-26.9535
6.928	-26.9473
6.93333	-26.9473
6.93867	-26.9348
6.944	-26.9285
6.94933	-26.916
6.95467	-26.916
6.96	-26.9098
6.96533	-26.9035
6.97067	-26.891
6.976	-26.8848
6.98133	-26.8723
6.98667	-26.866
6.992	-26.8598
6.99733	-26.8598
7.00267	-26.841
7.008	-26.8285
7.01333	-26.8285
7.01867	-26.816
7.024	-26.816
7.02933	-26.8035
7.03467	-26.8035
7.04	-26.791
7.04533	-26.7848
7.05067	-26.7785
7.056	-26.7785
7.06133	-26.7723
7.06667	-26.7598
7.072	-26.7535
7.07733	-26.7489
7.08267	-26.741
7.088	-26.741
7.09333	-26.7348
7.09867	-26.7285
7.104	-26.7098
7.10933	-26.7098
7.11467	-26.7035
7.12	-26.691
7.12533	-26.6848
7.13067	-26.6848
7.136	-26.6785
7.14133	-26.6723
7.14667	-26.666
7.152	-26.6598
7.15733	-26.6535
7.16267	-26.6473
7.168	-26.641
7.17333	-26.6348
7.17867	-26.6223
7.184	-26.6285
7.18933	-26.6098
7.19467	-26.6098
7.2	-26.591
7.20533	-26.5973
7.21067	-26.5785
7.216	-26.5785
7.22133	-26.5785
7.22667	-26.566
7.232	-26.5598
7.23733	-26.5535
7.24267	-26.5473
7.248	-26.541
7.25333	-26.5348
7.25867	-26.5285
7.264	-26.516
7.26933	-26.516
7.27467	-26.5098
7.28	-26.5098
7.28533	-26.491
7.29067	-26.491
7.296	-26.4848
7.30133	-26.4848
7.30667	-26.4723
7.312	-26.466
7.31733	-26.4598
7.32267	-26.4598
7.328	-26.4473
7.33333	-26.4785
7.33867	-26.5035
7.344	-26.5098
7.34933	-26.5285
7.35467	-26.5285
7.36	-26.5348
7.36533	-26.5348
7.37067	-26.541
7.376	-26.541
7.38133	-26.5348
7.38667	-26.5348
7.392	-26.5285
7.39733	-26.5285
7.40267	-26.516
7.408	-26.516
7.41333	-26.5098
7.41867	-26.5035
7.424	-26.5098
7.42933	-26.5035
7.43467	-26.4973
7.44	-26.491
7.44533	-26.4848
7.45067	-26.4848
7.456	-26.4785
7.46133	-26.4723
7.46667	-26.4723
7.472	-26.4598
7.47733	-26.4535
7.48267	-26.4535
7.488	-26.4473
7.49333	-26.441
7.49867	-26.4348
7.504	-26.4285
7.50933	-26.4285
7.51467	-26.4098
7.52	-26.4035
7.52533	-26.4035
7.53067	-26.3848
7.536	-26.3848
7.54133	-26.3723
7.54667	-26.3723
7.552	-26.3598
7.55733	-26.3598
7.56267	-26.3473
7.568	-26.341
7.57333	-26.3348
7.57867	-26.3223
7.584	-26.3285
7.58933	-26.316
7.59467	-26.3098
7.6	-26.3035
7.60533	-26.2973
7.61067	-26.291
7.616	-26.2848
7.62133	-26.2785
7.62667	-26.2723
7.632	-26.2723
7.63733	-26.2598
7.64267	-26.2598
7.648	-26.2598
7.65333	-26.2473
7.65867	-26.241
7.664	-26.2348
7.66933	-26.2348
7.67467	-26.2285
7.68	-26.2223
7.68533	-26.2098
7.69067	-26.216
7.696	-26.2098
7.70133	-26.2098
7.70667	-26.191
7.712	-26.191
7.71733	-26.1848
7.72267	-26.1785
7.728	-26.1723
7.73333	-26.1723
7.73867	-26.166
7.744	-26.166
7.74933	-26.1582
7.75467	-26.1535
7.76	-26.1473
7.76533	-26.141
7.77067	-26.1348
7.776	-26.1223
7.78133	-26.1223
7.78667	-26.1223
7.792	-26.116
7.79733	-26.1098
7.80267	-26.1098
7.808	-26.1035
7.81333	-26.0973
7.81867	-26.0973
7.824	-26.0848
7.82933	-26.0848
7.83467	-26.0785
7.84	-26.0723
7.84533	-26.066
7.85067	-26.066
7.856	-26.0535
7.86133	-26.0535
7.86667	-26.0473
7.872	-26.041
7.87733	-26.0348
7.88267	-26.0285
7.888	-26.0223
7.89333	-26.016
7.89867	-26.0098
7.904	-26.0098
7.90933	-26.0035
7.91467	-25.9973
7.92	-25.9973
7.92533	-25.9848
7.93067	-25.991
7.936	-25.9723
7.94133	-25.9723
7.94667	-25.966
7.952	-25.966
7.95733	-25.9598
7.96267	-25.9535
7.968	-25.941
7.97333	-25.941
7.97867	-25.941
7.984	-25.9285
7.98933	-25.916
7.99467	-25.916
8	-25.916
8.00533	-25.9098
8.01067	-25.9035
8.016	-25.9035
8.02133	-25.8973
8.02667	-25.8848
8.032	-25.8723
8.03733	-25.8785
8.04267	-25.866
8.048	-25.8723
8.05333	-25.8598
8.05867	-25.8473
8.064	-25.8473
8.06933	-25.8723
8.07467	-25.891
8.08	-25.9035
8.08533	-25.9035
8.09067	-25.9098
8.096	-25.9223
8.10133	-25.9098
8.10667	-25.916
8.112	-25.9098
8.11733	-25.916
8.12267	-25.9098
8.128	-25.9098
8.13333	-25.9098
8.13867	-25.9035
8.144	-25.9035
8.14933	-25.8973
8.15467	-25.9035
8.16	-25.8973
8.16533	-25.891
8.17067	-25.891
8.176	-25.8848
8.18133	-25.8848
8.18667	-25.8723
8.192	-25.8723
8.19733	-25.8723
8.20267	-25.866
8.208	-25.8598
8.21333	-25.8598
8.21867	-25.8598
8.224	-25.8473
8.22933	-25.841
8.23467	-25.841
8.24	-25.841
8.24533	-25.7723
8.25067	-25.7535
8.256	-25.7645
8.26133	-25.766
8.26667	-25.766
8.272	-25.766
8.27733	-25.766
8.28267	-25.766
8.288	-25.766
8.29333	-25.766
8.29867	-25.766
8.304	-25.7723
8.30933	-25.7723
8.31467	-25.7723
8.32	-25.766
8.32533	-25.7598
8.33067	-25.7598
8.336	-25.7598
8.34133	-25.7535
8.34667	-25.7598
8.352	-25.7535
8.35733	-25.7473
8.36267	-25.741
8.368	-25.741
8.37333	-25.7348
8.37867	-25.7285
8.384	-25.7348
8.38933	-25.7285
8.39467	-25.7285
8.4	-25.7285
8.40533	-25.7223
8.41067	-25.716
8.416	-25.716
8.42133	-25.7098
8.42667	-25.7035
8.432	-25.7035
8.43733	-25.6973
8.44267	-25.6973
8.448	-25.691
8.45333	-25.691
8.45867	-25.6785
8.464	-25.6848
8.46933	-25.6723
8.47467	-25.6785
8.48	-25.6723
8.48533	-25.666
8.49067	-25.6598
8.496	-25.6598
8.50133	-25.6535
8.50667	-25.641
8.512	-25.6473
8.51733	-25.6348
8.52267	-25.6348
8.528	-25.6348
8.53333	-25.6223
8.53867	-25.6223
8.544	-25.616
8.54933	-25.6098
8.55467	-25.6098
8.56	-25.6035
8.56533	-25.6035
8.57067	-25.5973
8.576	-25.5848
8.58133	-25.591
8.58667	-25.5785
8.592	-25.5785
8.59733	-25.566
8.60267	-25.5598
8.608	-25.5535
8.61333	-25.5473
8.61867	-25.541
8.624	-25.541
8.62933	-25.5348
8.63467	-25.5348
8.64	-25.5285
8.64533	-25.5223
8.65067	-25.516
8.656	-25.516
8.66133	-25.5098
8.66667	-25.5098
8.672	-25.5035
8.67733	-25.4973
8.68267	-25.4848
8.688	-25.491
8.69333	-25.4848
8.69867	-25.4848
8.704	-25.4723
8.70933	-25.466
8.71467	-25.4598
8.72	-25.466
8.72533	-25.4598
8.73067	-25.4535
8.736	-25.4473
8.74133	-25.441
8.74667	-25.4348
8.752	-25.4348
8.75733	-25.4285
8.76267	-25.4223
8.768	-25.416
8.77333	-25.4098
8.77867	-25.416
8.784	-25.4035
8.78933	-25.4035
8.79467	-25.3973
8.8	-25.391
8.80533	-25.391
8.81067	-25.3848
8.816	-25.3785
8.82133	-25.3723
8.82667	-25.3723
8.832	-25.366
8.83733	-25.366
8.84267	-25.3535
8.848	-25.3473
8.85333	-25.341
8.85867	-25.3348
8.864	-25.3348
8.86933	-25.3285
8.87467	-25.3223
8.88	-25.316
8.88533	-25.3098
8.89067	-25.316
8.896	-25.3035
8.90133	-25.3035
8.90667	-25.291
8.912	-25.291
8.91733	-25.2848
8.92267	-25.2785
8.928	-25.2598
8.93333	-25.2598
8.93867	-25.2598
8.944	-25.2535
8.94933	-25.2473
8.95467	-25.2348
8.96	-25.2285
8.96533	-25.2348
8.97067	-25.2348
8.976	-25.2223
8.98133	-25.216
8.98667	-25.2098
8.992	-25.2098
8.99733	-25.2098
9.00267	-25.2035
9.008	-25.2035
9.01333	-25.1973
9.01867	-25.1848
9.024	-25.1848
9.02933	-25.1785
9.03467	-25.1785
9.04	-25.1723
9.04533	-25.166
9.05067	-25.166
9.056	-25.1598
9.06133	-25.1598
9.06667	-25.1535
9.072	-25.1598
9.07733	-25.1473
9.08267	-25.1473
9.088	-25.1348
9.09333	-25.1535
9.09867	-25.2035
9.104	-25.2285
9.10933	-25.2473
9.11467	-25.2598
9.12	-25.2973
9.12533	-25.316
9.13067	-25.3285
9.136	-25.3348
9.14133	-25.3473
9.14667	-25.3598
9.152	-25.3598
9.15733	-25.3535
9.16267	-25.3598
9.168	-25.366
9.17333	-25.366
9.17867	-25.366
9.184	-25.3723
9.18933	-25.3723
9.19467	-25.3691
9.2	-25.366
9.20533	-25.366
9.21067	-25.3723
9.216	-25.366
9.22133	-25.3598
9.22667	-25.366
9.232	-25.366
9.23733	-25.366
9.24267	-25.3598
9.248	-25.366
9.25333	-25.3598
9.25867	-25.3598
9.264	-25.3598
9.26933	-25.3473
9.27467	-25.3535
9.28	-25.341
9.28533	-25.341
9.29067	-25.341
9.296	-25.341
9.30133	-25.3348
9.30667	-25.341
9.312	-25.3285
9.31733	-25.3285
9.32267	-25.3348
9.328	-25.3285
9.33333	-25.3223
9.33867	-25.3285
9.344	-25.316
9.34933	-25.3098
9.35467	-25.3098
9.36	-25.3035
9.36533	-25.3035
9.37067	-25.3035
9.376	-25.2973
9.38133	-25.2973
9.38667	-25.291
9.392	-25.2848
9.39733	-25.2785
9.40267	-25.2723
9.408	-25.2723
9.41333	-25.266
9.41867	-25.266
9.424	-25.2598
9.42933	-25.2598
9.43467	-25.2473
9.44	-25.2535
9.44533	-25.241
9.45067	-25.241
9.456	-25.2348
9.46133	-25.2285
9.46667	-25.2285
9.472	-25.2223
9.47733	-25.2223
9.48267	-25.216
9.488	-25.2098
9.49333	-25.2098
9.49867	-25.1973
9.504	-25.191
9.50933	-25.191
9.51467	-25.1848
9.52	-25.1785
9.52533	-25.1785
9.53067	-25.166
9.536	-25.1723
9.54133	-25.1598
9.54667	-25.1598
9.552	-25.1535
9.55733	-25.1473
9.56267	-25.141
9.568	-25.1473
9.57333	-25.1348
9.57867	-25.1285
9.584	-25.116
9.58933	-25.116
9.59467	-25.1098
9.6	-25.1035
9.60533	-25.1035
9.61067	-25.091
9.616	-25.0973
9.62133	-25.091
9.62667	-25.091
9.632	-25.0848
9.63733	-25.0785
9.64267	-25.0723
9.648	-25.066
9.65333	-25.0535
9.65867	-25.0535
9.664	-25.0472
9.66933	-25.0472
9.67467	-25.0348
9.68	-25.041
9.68533	-25.0348
9.69067	-25.0285
9.696	-25.0223
9.70133	-25.016
9.70667	-25.0098
9.712	-25.0098
9.71733	-25.0035
9.72267	-24.9973
9.728	-24.9973
9.73333	-24.991
9.73867	-24.991
9.744	-24.9847
9.74933	-24.9723
9.75467	-24.966
9.76	-24.9723
9.76533	-24.966
9.77067	-24.9597
9.776	-24.9535
9.78133	-24.941
9.78667	-24.941
9.792	-24.941
9.79733	-24.9348
9.80267	-24.9285
9.808	-24.9223
9.81333	-24.916
9.81867	-24.9098
9.824	-24.9098
9.82933	-24.9035
9.83467	-24.8972
9.84	-24.891
9.84533	-24.891
9.85067	-24.891
9.856	-24.8848
9.86133	-24.8723
9.86667	-24.8723
9.872	-24.866
9.87733	-24.8598
9.88267	-24.8598
9.888	-24.8535
9.89333	-24.841
9.89867	-24.841
9.904	-24.8347
9.90933	-24.8285
9.91467	-24.8347
9.92	-24.8285
9.92533	-24.8223
9.93067	-24.8223
9.936	-24.816
9.94133	-24.8098
9.94667	-24.8035
9.952	-24.8035
9.95733	-24.7973
9.96267	-24.791
9.968	-24.7848
9.97333	-24.7785
9.97867	-24.7769
9.984	-24.7722
9.98933	-24.7722
9.99467	-24.7598
10	-24.7535
10.0053	-24.7535
10.0107	-24.7535
10.016	-24.7473
10.0213	-24.7348
10.0267	-24.7285
10.032	-24.7285
10.0373	-24.7222
10.0427	-24.7285
10.048	-24.7222
10.0533	-24.716
10.0587	-24.7097
10.064	-24.7097
10.0693	-24.7035
10.0747	-24.6973
10.08	-24.691
10.0853	-24.6785
10.0907	-24.6848
10.096	-24.6785
10.1013	-24.6723
10.1067	-24.666
10.112	-24.666
10.1173	-24.6597
10.1227	-24.6597
10.128	-24.6519
10.1333	-24.641
10.1387	-24.6473
10.144	-24.641
10.1493	-24.6285
10.1547	-24.6223
10.16	-24.616
10.1653	-24.616
10.1707	-24.6098
10.176	-24.6035
10.1813	-24.6035
10.1867	-24.5972
10.192	-24.5972
10.1973	-24.5972
10.2027	-24.591
10.208	-24.591
10.2133	-24.5848
10.2187	-24.5785
10.224	-24.5723
10.2293	-24.5723
10.2347	-24.5598
10.24	-24.5598
10.2453	-24.5598
10.2507	-24.5598
10.256	-24.5535
10.2613	-24.5535
10.2667	-24.5473
10.272	-24.541
10.2773	-24.5347
10.2827	-24.5285
10.288	-24.516
10.2933	-24.5223
10.2987	-24.516
10.304	-24.5098
10.3093	-24.5035
10.3147	-24.4973
10.32	-24.491
10.3253	-24.491
10.3307	-24.4847
10.336	-24.4847
10.3413	-24.4722
10.3467	-24.4785
10.352	-24.4722
10.3573	-24.4722
10.3627	-24.466
10.368	-24.4598
10.3733	-24.4473
10.3787	-24.441
10.384	-24.4348
10.3893	-24.4348
10.3947	-24.4348
10.4	-24.4285
10.4053	-24.416
10.4107	-24.4097
10.416	-24.416
10.4213	-24.4035
10.4267	-24.4035
10.432	-24.4035
10.4373	-24.4035
10.4427	-24.3972
10.448	-24.3848
10.4533	-24.3785
10.4587	-24.3785
10.464	-24.3722
10.4693	-24.366
10.4747	-24.3597
10.48	-24.3597
10.4853	-24.3535
10.4907	-24.3535
10.496	-24.3535
10.5013	-24.3472
10.5067	-24.3347
10.512	-24.341
10.5173	-24.3285
10.5227	-24.3285
10.528	-24.3285
10.5333	-24.316
10.5387	-24.316
10.544	-24.3098
10.5493	-24.3098
10.5547	-24.2972
10.56	-24.2972
10.5653	-24.291
10.5707	-24.2847
10.576	-24.2785
10.5813	-24.2785
10.5867	-24.2722
10.592	-24.2722
10.5973	-24.2722
10.6027	-24.266
10.608	-24.2598
10.6133	-24.2598
10.6187	-24.2598
10.624	-24.2598
10.6293	-24.2535
10.6347	-24.2473
10.64	-24.2473
10.6453	-24.241
10.6507	-24.241
[truncated: 63,003 more rows]
