# Supplementary material for: Hydrogen evolution with hot electrons on a plasmonic-molecular catalyst hybrid system
Source: Nat Commun. 2024 Jan 10;15:445. doi: 10.1038/s41467-024-44752-y (PMC10781775; doi:10.1038/s41467-024-44752-y)
Supplement: Supplementary file 3 — Source data [file 41467_2024_44752_MOESM3_ESM.zip › Source data/Figure 3D.xlsx]

## Sheet: Sheet1
	Au
Time (min)	Current (µA)
0.01333	-28.7161
0.01667	-26.1098
0.02	-24.1472
0.02333	-22.616
0.02667	-21.3785
0.03	-20.3597
0.03333	-19.5097
0.03667	-18.7597
0.04	-18.1284
0.04333	-17.5659
0.04667	-17.0721
0.05	-16.6284
0.05333	-16.2221
0.05667	-15.8596
0.06	-15.5221
0.06333	-15.2284
0.06667	-14.9596
0.07	-14.6971
0.07333	-14.4658
0.07667	-14.2471
0.08	-14.0408
0.08333	-13.8471
0.08667	-13.6658
0.09	-13.4971
0.09333	-13.3346
0.09667	-13.1783
0.1	-13.0346
0.10333	-12.9033
0.10667	-12.7658
0.11	-12.6408
0.11333	-12.5283
0.11667	-12.4096
0.12	-12.3096
0.12333	-12.2033
0.12667	-12.1096
0.13	-12.0096
0.13333	-11.9283
0.13667	-11.8346
0.14	-11.7533
0.14333	-11.6783
0.14667	-11.6033
0.15	-11.5158
0.15333	-11.4471
0.15667	-11.3846
0.16	-11.3095
0.16333	-11.2533
0.16667	-11.1908
0.17	-11.1283
0.17333	-11.0721
0.17667	-11.0158
0.18	-10.9533
0.18333	-10.9033
0.18667	-10.8533
0.19	-10.8033
0.19333	-10.747
0.19667	-10.697
0.2	-10.6595
0.20333	-10.6158
0.20667	-10.5658
0.21	-10.522
0.21333	-10.4845
0.21667	-10.4408
0.22	-10.4095
0.22333	-10.3595
0.22667	-10.322
0.23	-10.2845
0.23333	-10.2533
0.23667	-10.2158
0.24	-10.172
0.24333	-10.147
0.24667	-10.1158
0.25	-10.0845
0.25333	-10.047
0.25667	-10.0158
0.26	-9.98453
0.26333	-9.95328
0.26667	-9.92203
0.27	-9.89078
0.27333	-9.86577
0.27667	-9.83453
0.28	-9.81578
0.28333	-9.78453
0.28667	-9.75952
0.29	-9.72828
0.29333	-9.69702
0.29667	-9.68453
0.3	-9.65327
0.30333	-9.63452
0.30667	-9.60952
0.31	-9.58452
0.31333	-9.55952
0.31667	-9.54077
0.32	-9.51577
0.32333	-9.49702
0.32667	-9.47827
0.33	-9.44703
0.33333	-9.43452
0.33667	-9.40952
0.34	-9.39077
0.34333	-9.37202
0.34667	-9.34702
0.35	-9.32827
0.35333	-9.31576
0.35667	-9.29077
0.36	-9.27202
0.36333	-9.25326
0.36667	-9.24702
0.37	-9.21577
0.37333	-9.19702
0.37667	-9.18452
0.38	-9.16576
0.38333	-9.15327
0.38667	-9.12826
0.39	-9.11577
0.39333	-9.10326
0.39667	-9.08451
0.4	-9.06577
0.40333	-9.05327
0.40667	-9.04076
0.41	-9.01576
0.41333	-9.00327
0.41667	-8.99701
0.42	-8.98452
0.42333	-8.96577
0.42667	-8.95326
0.43	-8.93451
0.43333	-8.92202
0.43667	-8.90951
0.44	-8.89076
0.44333	-8.88451
0.44667	-8.86576
0.45	-8.85326
0.45333	-8.84701
0.45667	-8.82826
0.46	-8.81577
0.46333	-8.80326
0.46667	-8.79077
0.47	-8.78451
0.47333	-8.77202
0.47667	-8.74701
0.48	-8.74701
0.48333	-8.72827
0.48667	-8.71576
0.49	-8.70326
0.49333	-8.69701
0.49667	-8.6845
0.5	-8.67201
0.50333	-8.65951
0.50667	-8.64701
0.51	-8.64701
0.51333	-8.62826
0.51667	-8.62201
0.52	-8.61576
0.52333	-8.597
0.52667	-8.58451
0.53	-8.57201
0.53333	-8.56576
0.53667	-8.55325
0.54	-8.54701
0.54333	-8.52826
0.54667	-8.52826
0.55	-8.51575
0.55333	-8.50326
0.55667	-8.49701
0.56	-8.49075
0.56333	-8.47826
0.56667	-8.46575
0.57	-8.45951
0.57333	-8.447
0.57667	-8.43451
0.58	-8.43451
0.58333	-8.42825
0.58667	-8.41576
0.59	-8.4095
0.59333	-8.40325
0.59667	-8.3845
0.6	-8.37201
0.60333	-8.36575
0.60667	-8.3595
0.61	-8.35326
0.61333	-8.34075
0.61667	-8.34075
0.62	-8.33451
0.62333	-8.32826
0.62667	-8.31575
0.63	-8.30951
0.63333	-8.30325
0.63667	-8.28451
0.64	-8.28451
0.64333	-8.27825
0.64667	-8.272
0.65	-8.25325
0.65333	-8.25325
0.65667	-8.24075
0.66	-8.24075
0.66333	-8.2345
0.66667	-8.22201
0.67	-8.21575
0.67333	-8.2095
0.67667	-8.20326
0.68	-8.19075
0.68333	-8.17825
0.68667	-8.17825
0.69	-8.172
0.69333	-8.15951
0.69667	-8.15325
0.7	-8.147
0.70333	-8.14075
0.70667	-8.1345
0.71	-8.12825
0.71333	-8.122
0.71667	-8.122
0.72	-8.11576
0.72333	-8.1095
0.72667	-8.10325
0.73	-8.09075
0.73333	-8.09075
0.73667	-8.0845
0.74	-8.07825
0.74333	-8.07199
0.74667	-8.06575
0.75	-8.05326
0.75333	-8.0595
0.75667	-8.047
0.76	-8.04075
0.76333	-8.04075
0.76667	-8.02824
0.77	-8.022
0.77333	-8.022
0.77667	-8.01575
0.78	-8.00949
0.78333	-7.997
0.78667	-7.997
0.79	-7.99075
0.79333	-7.9845
0.79667	-7.972
0.8	-7.972
0.80333	-7.9595
0.80667	-7.96574
0.81	-7.95325
0.81333	-7.95325
0.81667	-7.94075
0.82	-7.94075
0.82333	-7.92825
0.82667	-7.92199
0.83	-7.92199
0.83333	-7.9095
0.83667	-7.91575
0.84	-7.9095
0.84333	-7.897
0.84667	-7.897
0.85	-7.89075
0.85333	-7.8845
0.85667	-7.87824
0.86	-7.87824
0.86333	-7.86575
0.86667	-7.85949
0.87	-7.85949
0.87333	-7.847
0.87667	-7.847
0.88	-7.84231
0.88333	-7.84075
0.88667	-7.83449
0.89	-7.82825
0.89333	-7.822
0.89667	-7.822
0.9	-7.822
0.90333	-7.81574
0.90667	-7.8095
0.91	-7.79699
0.91333	-7.79074
0.91667	-7.79074
0.92	-7.7845
0.92333	-7.7845
0.92667	-7.77825
0.93	-7.77199
0.93333	-7.77199
0.93667	-7.76575
0.94	-7.7595
0.94333	-7.7595
0.94667	-7.74699
0.95	-7.74699
0.95333	-7.74075
0.95667	-7.74075
0.96	-7.73449
0.96333	-7.72824
0.96667	-7.72824
0.97	-7.72824
0.97333	-7.722
0.97667	-7.70949
0.98	-7.71575
0.98333	-7.70324
0.98667	-7.70949
0.99	-7.697
0.99333	-7.697
0.99667	-7.68449
1	-7.69074
1.00333	-7.672
1.00667	-7.67825
1.01	-7.672
1.01333	-7.66574
1.01667	-7.65949
1.02	-7.65949
1.02333	-7.65325
1.02667	-7.65325
1.03	-7.65325
1.03333	-7.65325
1.03667	-7.64074
1.04	-7.64074
1.04333	-7.62824
1.04667	-7.62824
1.05	-7.62199
1.05333	-7.62199
1.05667	-7.62199
1.06	-7.61575
1.06333	-7.6095
1.06667	-7.6095
1.07	-7.6095
1.07333	-7.59699
1.07667	-7.60324
1.08	-7.59699
1.08333	-7.59075
1.08667	-7.59075
1.09	-7.57824
1.09333	-7.58449
1.09667	-7.57824
1.1	-7.572
1.10333	-7.57043
1.10667	-7.56574
1.11	-7.56574
1.11333	-7.56574
1.11667	-7.55324
1.12	-7.55324
1.12333	-7.55324
1.12667	-7.547
1.13	-7.53449
1.13333	-7.53449
1.13667	-7.53449
1.14	-7.53449
1.14333	-7.52199
1.14667	-7.52825
1.15	-7.52199
1.15333	-7.52199
1.15667	-7.51574
1.16	-7.50949
1.16333	-7.50949
1.16667	-7.50949
1.17	-7.50325
1.17333	-7.49699
1.17667	-7.50325
1.18	-7.49699
1.18333	-7.49699
1.18667	-7.49074
1.19	-7.47824
1.19333	-7.47824
1.19667	-7.47824
1.2	-7.47824
1.20333	-7.46574
1.20667	-7.47824
1.21	-7.45949
1.21333	-7.46574
1.21667	-7.46574
1.22	-7.45324
1.22333	-7.44699
1.22667	-7.44855
1.23	-7.44699
1.23333	-7.44699
1.23667	-7.44075
1.24	-7.43449
1.24333	-7.42824
1.24667	-7.42824
1.25	-7.43449
1.25333	-7.43449
1.25667	-7.42199
1.26	-7.42824
1.26333	-7.42199
1.26667	-7.41574
1.27	-7.41574
1.27333	-7.40949
1.27667	-7.40949
1.28	-7.40324
1.28333	-7.40324
1.28667	-7.39698
1.29	-7.39698
1.29333	-7.39698
1.29667	-7.39698
1.3	-7.39074
1.30333	-7.37824
1.30667	-7.39074
1.31	-7.38449
1.31333	-7.37199
1.31667	-7.37199
1.32	-7.37199
1.32333	-7.36574
1.32667	-7.36574
1.33	-7.35949
1.33333	-7.35949
1.33667	-7.35949
1.34	-7.35323
1.34333	-7.34699
1.34667	-7.35323
1.35	-7.34699
1.35333	-7.34699
1.35667	-7.34074
1.36	-7.34074
1.36333	-7.33449
1.36667	-7.33449
1.37	-7.33449
1.37333	-7.32824
1.37667	-7.32824
1.38	-7.32824
1.38333	-7.32199
1.38667	-7.32199
1.39	-7.32199
1.39333	-7.31574
1.39667	-7.31574
1.4	-7.30948
1.40333	-7.30948
1.40667	-7.30324
1.41	-7.30948
1.41333	-7.30324
1.41667	-7.30324
1.42	-7.29699
1.42333	-7.29699
1.42667	-7.29073
1.43	-7.29073
1.43333	-7.28449
1.43667	-7.28449
1.44	-7.28449
1.44333	-7.27824
1.44667	-7.27824
1.45	-7.27824
1.45333	-7.27199
1.45667	-7.27824
1.46	-7.26573
1.46333	-7.26573
1.46667	-7.26573
1.47	-7.25949
1.47333	-7.25949
1.47667	-7.25949
1.48	-7.25324
1.48333	-7.25949
1.48667	-7.25324
1.49	-7.25324
1.49333	-7.24698
1.49667	-7.25324
1.5	-7.24074
1.50333	-7.24698
1.50667	-7.24074
1.51	-7.24074
1.51333	-7.23449
1.51667	-7.22823
1.52	-7.22823
1.52333	-7.22823
1.52667	-7.22198
1.53	-7.22198
1.53333	-7.22823
1.53667	-7.22198
1.54	-7.21574
1.54333	-7.21574
1.54667	-7.20949
1.55	-7.20949
1.55333	-7.20949
1.55667	-7.20949
1.56	-7.20949
1.56333	-7.20323
1.56667	-7.19699
1.57	-7.20323
1.57333	-7.19699
1.57667	-7.19074
1.58	-7.19699
1.58333	-7.19074
1.58667	-7.18448
1.59	-7.19074
1.59333	-7.19074
1.59667	-7.17824
1.6	-7.18448
1.60333	-7.17824
1.60667	-7.17824
1.61	-7.17199
1.61333	-7.17824
1.61667	-7.17199
1.62	-7.17199
1.62333	-7.16574
1.62667	-7.17199
1.63	-7.16574
1.63333	-7.15948
1.63667	-7.15948
1.64	-7.15948
1.64333	-7.15948
1.64667	-7.15324
1.65	-7.15324
1.65333	-7.15324
1.65667	-7.14699
1.66	-7.15324
1.66333	-7.14073
1.66667	-7.14699
1.67	-7.14073
1.67333	-7.14073
1.67667	-7.14073
1.68	-7.14073
1.68333	-7.14073
1.68667	-7.14073
1.69	-7.13449
1.69333	-7.12824
1.69667	-7.13449
1.7	-7.12824
1.70333	-7.12824
1.70667	-7.12198
1.71	-7.12198
1.71333	-7.12198
1.71667	-7.12198
1.72	-7.12198
1.72333	-7.11573
1.72667	-7.10949
1.73	-7.11573
1.73333	-7.11573
1.73667	-7.11573
1.74	-7.10949
1.74333	-7.10949
1.74667	-7.10949
1.75	-7.10324
1.75333	-7.10324
1.75667	-7.09698
1.76	-7.09698
1.76333	-7.09698
1.76667	-7.09698
1.77	-7.08449
1.77333	-7.08449
1.77667	-7.08605
1.78	-7.08449
1.78333	-7.09074
1.78667	-7.07823
1.79	-7.08449
1.79333	-7.08449
1.79667	-7.08449
1.8	-7.07823
1.80333	-7.07823
1.80667	-7.07198
1.81	-7.07823
1.81333	-7.07198
1.81667	-7.07198
1.82	-7.07198
1.82333	-7.07198
1.82667	-7.06574
1.83	-7.06574
1.83333	-7.05949
1.83667	-7.05949
1.84	-7.05949
1.84333	-7.05949
1.84667	-7.05949
1.85	-7.05949
1.85333	-7.05323
1.85667	-7.05949
1.86	-7.05323
1.86333	-7.05323
1.86667	-7.04699
1.87	-7.04699
1.87333	-7.04699
1.87667	-7.04699
1.88	-7.04074
1.88333	-7.04074
1.88667	-7.04074
1.89	-7.03448
1.89333	-7.04074
1.89667	-7.03448
1.9	-7.03448
1.90333	-7.03448
1.90667	-7.02823
1.91	-7.02823
1.91333	-7.02823
1.91667	-7.02823
1.92	-7.02823
1.92333	-7.02199
1.92667	-7.01573
1.93	-7.02199
1.93333	-7.01573
1.93667	-7.01573
1.94	-7.01573
1.94333	-7.00948
1.94667	-7.01573
1.95	-7.00948
1.95333	-7.00324
1.95667	-7.00948
1.96	-7.00948
1.96333	-7.00948
1.96667	-7.00948
1.97	-7.00792
1.97333	-7.00948
1.97667	-7.00324
1.98	-6.99699
1.98333	-7.00324
1.98667	-6.99699
1.99	-6.99699
1.99333	-6.99073
1.99667	-6.99073
2	-6.99073
2.00333	-6.99073
2.00667	-6.99073
2.01	-6.99073
2.01333	-6.99073
2.01667	-6.99073
2.02	-6.99073
2.02333	-6.98448
2.02667	-6.98448
2.03	-6.98448
2.03333	-6.98448
2.03667	-6.97824
2.04	-6.97824
2.04333	-6.97824
2.04667	-6.97824
2.05	-6.97824
2.05333	-6.97824
2.05667	-6.97824
2.06	-6.96573
2.06333	-6.96573
2.06667	-6.96573
2.07	-6.96573
2.07333	-6.96573
2.07667	-6.96573
2.08	-6.96573
2.08333	-6.96573
2.08667	-6.96573
2.09	-6.95949
2.09333	-6.95949
2.09667	-6.95949
2.1	-6.95949
2.10333	-6.95323
2.10667	-6.95323
2.11	-6.95323
2.11333	-6.94698
2.11667	-6.94698
2.12	-6.94698
2.12333	-6.94698
2.12667	-6.94698
2.13	-6.94698
2.13333	-6.94073
2.13667	-6.93449
2.14	-6.94073
2.14333	-6.94073
2.14667	-6.94073
2.15	-6.94073
2.15333	-6.94073
2.15667	-6.94073
2.16	-6.93449
2.16333	-6.92823
2.16667	-6.94073
2.17	-6.93449
2.17333	-6.93449
2.17667	-6.92823
2.18	-6.93449
2.18333	-6.92823
2.18667	-6.92198
2.19	-6.92823
2.19333	-6.92198
2.19667	-6.92823
2.2	-6.92823
2.20333	-6.92198
2.20667	-6.92198
2.21	-6.92198
2.21333	-6.92198
2.21667	-6.92198
2.22	-6.91574
2.22333	-6.91574
2.22667	-6.91574
2.23	-6.91574
2.23333	-6.91574
2.23667	-6.91574
2.24	-6.90948
2.24333	-6.91574
2.24667	-6.90948
2.25	-6.91574
2.25333	-6.90323
2.25667	-6.90323
2.26	-6.90323
2.26333	-6.90948
2.26667	-6.89698
2.27	-6.90323
2.27333	-6.90323
2.27667	-6.89698
2.28	-6.89698
2.28333	-6.89698
2.28667	-6.89698
2.29	-6.89698
2.29333	-6.89698
2.29667	-6.89074
2.3	-6.89698
2.30333	-6.88448
2.30667	-6.89074
2.31	-6.89074
2.31333	-6.88448
2.31667	-6.87823
2.32	-6.89074
2.32333	-6.88448
2.32667	-6.87823
2.33	-6.88448
2.33333	-6.88448
2.33667	-6.88136
2.34	-6.87823
2.34333	-6.87823
2.34667	-6.87823
2.35	-6.87823
2.35333	-6.87823
2.35667	-6.87199
2.36	-6.87823
2.36333	-6.87199
2.36667	-6.87199
2.37	-6.87199
2.37333	-6.87199
2.37667	-6.86573
2.38	-6.87199
2.38333	-6.86573
2.38667	-6.86573
2.39	-6.86573
2.39333	-6.86573
2.39667	-6.86573
2.4	-6.86573
2.40333	-6.86573
2.40667	-6.86573
2.41	-6.86573
2.41333	-6.8626
2.41667	-6.85948
2.42	-6.85948
2.42333	-6.85948
2.42667	-6.85948
2.43	-6.85323
2.43333	-6.85323
2.43667	-6.84698
2.44	-6.85323
2.44333	-6.84698
2.44667	-6.85323
2.45	-6.85323
2.45333	-6.84698
2.45667	-6.84698
2.46	-6.85323
2.46333	-6.84698
2.46667	-6.85323
2.47	-6.84698
2.47333	-6.85323
2.47667	-6.84073
2.48	-6.84698
2.48333	-6.84073
2.48667	-6.84698
2.49	-6.84073
2.49333	-6.84073
2.49667	-6.84073
2.5	-6.84073
2.50333	-6.84073
2.50667	-6.84073
2.51	-6.84073
2.51333	-6.84073
2.51667	-6.83448
2.52	-6.83448
2.52333	-6.83448
2.52667	-6.83448
2.53	-6.83448
2.53333	-6.83448
2.53667	-6.83448
2.54	-6.83448
2.54333	-6.82824
2.54667	-6.82824
2.55	-6.82824
2.55333	-6.82824
2.55667	-6.82198
2.56	-6.82824
2.56333	-6.82198
2.56667	-6.82824
2.57	-6.82198
2.57333	-6.82198
2.57667	-6.82198
2.58	-6.82198
2.58333	-6.81573
2.58667	-6.82824
2.59	-6.82198
2.59333	-6.81573
2.59667	-6.82198
2.6	-6.81573
2.60333	-6.81573
2.60667	-6.81573
2.61	-6.81573
2.61333	-6.80948
2.61667	-6.80948
2.62	-6.80948
2.62333	-6.80948
2.62667	-6.80948
2.63	-6.80948
2.63333	-6.80948
2.63667	-6.80948
2.64	-6.80948
2.64333	-6.80323
2.64667	-6.80948
2.65	-6.80323
2.65333	-6.80323
2.65667	-6.80323
2.66	-6.80323
2.66333	-6.80323
2.66667	-6.80948
2.67	-6.79698
2.67333	-6.80323
2.67667	-6.80323
2.68	-6.79698
2.68333	-6.79698
2.68667	-6.79698
2.69	-6.79698
2.69333	-6.80323
2.69667	-6.79698
2.7	-6.79073
2.70333	-6.79698
2.70667	-6.79698
2.71	-6.79698
2.71333	-6.79698
2.71667	-6.79073
2.72	-6.79073
2.72333	-6.79073
2.72667	-6.79073
2.73	-6.78447
2.73333	-6.79073
2.73667	-6.79698
2.74	-6.79073
2.74333	-6.78447
2.74667	-6.78447
2.75	-6.79073
2.75333	-6.79073
2.75667	-6.79073
2.76	-6.78447
2.76333	-6.79073
2.76667	-6.78447
2.77	-6.78447
2.77333	-6.78447
2.77667	-6.78447
2.78	-6.77823
2.78333	-6.77823
2.78667	-6.77823
2.79	-6.77823
2.79333	-6.77823
2.79667	-6.77198
2.8	-6.77823
2.80333	-6.77198
2.80667	-6.77823
2.81	-6.77823
2.81333	-6.77823
2.81667	-6.77823
2.82	-6.77823
2.82333	-6.77198
2.82667	-6.76574
2.83	-6.77198
2.83333	-6.76574
2.83667	-6.77198
2.84	-6.76574
2.84333	-6.77198
2.84667	-6.76574
2.85	-6.76574
2.85333	-6.76574
2.85667	-6.76574
2.86	-6.76574
2.86333	-6.75948
2.86667	-6.76574
2.87	-6.75948
2.87333	-6.75948
2.87667	-6.75948
2.88	-6.75948
2.88333	-6.75948
2.88667	-6.75948
2.89	-6.75948
2.89333	-6.76574
2.89667	-6.75323
2.9	-6.75948
2.90333	-6.75948
2.90667	-6.75948
2.91	-6.75323
2.91333	-6.75323
2.91667	-6.75323
2.92	-6.75323
2.92333	-6.75323
2.92667	-6.75323
2.93	-6.74698
2.93333	-6.74698
2.93667	-6.74698
2.94	-6.74698
2.94333	-6.74698
2.94667	-6.75323
2.95	-6.75323
2.95333	-6.75323
2.95667	-6.74698
2.96	-6.74698
2.96333	-6.74698
2.96667	-6.74073
2.97	-6.74073
2.97333	-6.74073
2.97667	-6.74073
2.98	-6.74073
2.98333	-6.74073
2.98667	-6.74073
2.99	-6.74073
2.99333	-6.74073
2.99667	-6.74073
3	-6.74073
3.00333	-6.73448
3.00667	-6.74073
3.01	-6.73448
3.01333	-6.74073
3.01667	-6.73448
3.02	-6.73448
3.02333	-6.72823
3.02667	-6.73448
3.03	-6.74073
3.03333	-6.74073
3.03667	-6.74073
3.04	-6.73448
3.04333	-6.72823
3.04667	-6.72823
3.05	-6.72823
3.05333	-6.72823
3.05667	-6.72823
3.06	-6.72823
3.06333	-6.72823
3.06667	-6.72823
3.07	-6.72823
3.07333	-6.72823
3.07667	-6.72823
3.08	-6.72823
3.08333	-6.72823
3.08667	-6.72823
3.09	-6.72823
3.09333	-6.72199
3.09667	-6.72823
3.1	-6.72199
3.10333	-6.71573
3.10667	-6.72199
3.11	-6.72199
3.11333	-6.72199
3.11667	-6.72199
3.12	-6.72199
3.12333	-6.72199
3.12667	-6.72199
3.13	-6.72199
3.13333	-6.72199
3.13667	-6.71573
3.14	-6.72199
3.14333	-6.71573
3.14667	-6.72199
3.15	-6.71573
3.15333	-6.71573
3.15667	-6.71573
3.16	-6.70948
3.16333	-6.71573
3.16667	-6.72199
3.17	-6.71573
3.17333	-6.71573
3.17667	-6.71573
3.18	-6.71573
3.18333	-6.71573
3.18667	-6.71573
3.19	-6.70948
3.19333	-6.71573
3.19667	-6.70323
3.2	-6.70948
3.20333	-6.70948
3.20667	-6.70948
3.21	-6.70323
3.21333	-6.70323
3.21667	-6.70323
3.22	-6.70948
3.22333	-6.70948
3.22667	-6.70948
3.23	-6.70323
3.23333	-6.70948
3.23667	-6.70323
3.24	-6.70323
3.24333	-6.69698
3.24667	-6.70948
3.25	-6.70323
3.25333	-6.70323
3.25667	-6.70948
3.26	-6.70323
3.26333	-6.70948
3.26667	-6.69698
3.27	-6.69698
3.27333	-6.69698
3.27667	-6.69698
3.28	-6.69073
3.28333	-6.70323
3.28667	-6.69698
3.29	-6.70323
3.29333	-6.69854
3.29667	-6.69698
3.3	-6.69698
3.30333	-6.69073
3.30667	-6.69698
3.31	-6.69073
3.31333	-6.69698
3.31667	-6.69698
3.32	-6.69698
3.32333	-6.69073
3.32667	-6.68448
3.33	-6.69073
3.33333	-6.68448
3.33667	-6.68448
3.34	-6.68448
3.34333	-6.69073
3.34667	-6.68448
3.35	-6.69073
3.35333	-6.69073
3.35667	-6.68448
3.36	-6.68448
3.36333	-6.68448
3.36667	-6.68448
3.37	-6.68448
3.37333	-6.68448
3.37667	-6.68448
3.38	-6.68448
3.38333	-6.68448
3.38667	-6.67822
3.39	-6.68448
3.39333	-6.67822
3.39667	-6.67822
3.4	-6.67822
3.40333	-6.67822
3.40667	-6.67822
3.41	-6.68448
3.41333	-6.67822
3.41667	-6.67198
3.42	-6.67822
3.42333	-6.67822
3.42667	-6.67822
3.43	-6.68448
3.43333	-6.67822
3.43667	-6.68448
3.44	-6.67198
3.44333	-6.67822
3.44667	-6.67822
3.45	-6.67198
3.45333	-6.67198
3.45667	-6.67198
3.46	-6.67198
3.46333	-6.67198
3.46667	-6.67198
3.47	-6.67198
3.47333	-6.67198
3.47667	-6.67198
3.48	-6.67198
3.48333	-6.67198
3.48667	-6.66573
3.49	-6.67198
3.49333	-6.66573
3.49667	-6.67198
3.5	-6.67198
3.50333	-6.67198
3.50667	-6.66885
3.51	-6.66573
3.51333	-6.66573
3.51667	-6.66573
3.52	-6.66573
3.52333	-6.66573
3.52667	-6.66573
3.53	-6.66573
3.53333	-6.66573
3.53667	-6.66573
3.54	-6.66573
3.54333	-6.66573
3.54667	-6.65948
3.55	-6.66573
3.55333	-6.65948
3.55667	-6.66573
3.56	-6.65948
3.56333	-6.65948
3.56667	-6.65948
3.57	-6.65948
3.57333	-6.65323
3.57667	-6.65323
3.58	-6.65948
3.58333	-6.65948
3.58667	-6.65948
3.59	-6.65948
3.59333	-6.65948
3.59667	-6.65948
3.6	-6.65948
3.60333	-6.65948
3.60667	-6.65948
3.61	-6.65948
3.61333	-6.65948
3.61667	-6.65948
3.62	-6.65948
3.62333	-6.65948
3.62667	-6.65792
3.63	-6.65948
3.63333	-6.65323
3.63667	-6.65948
3.64	-6.65323
3.64333	-6.65948
3.64667	-6.65323
3.65	-6.65948
3.65333	-6.64698
3.65667	-6.65323
3.66	-6.64073
3.66333	-6.64698
3.66667	-6.64698
3.67	-6.64698
3.67333	-6.65323
3.67667	-6.65323
3.68	-6.65323
3.68333	-6.6501
3.68667	-6.64698
3.69	-6.64698
3.69333	-6.64698
3.69667	-6.64698
3.7	-6.64698
3.70333	-6.64698
3.70667	-6.64698
3.71	-6.64698
3.71333	-6.64698
3.71667	-6.64698
3.72	-6.64698
3.72333	-6.64698
3.72667	-6.64073
3.73	-6.64073
3.73333	-6.64073
3.73667	-6.64698
3.74	-6.64073
3.74333	-6.64698
3.74667	-6.64073
3.75	-6.64698
3.75333	-6.64073
3.75667	-6.64073
3.76	-6.64073
3.76333	-6.64073
3.76667	-6.64073
3.77	-6.64073
3.77333	-6.63447
3.77667	-6.64698
3.78	-6.64073
3.78333	-6.64698
3.78667	-6.64698
3.79	-6.64073
3.79333	-6.64698
3.79667	-6.63447
3.8	-6.63447
3.80333	-6.64073
3.80667	-6.64073
3.81	-6.64073
3.81333	-6.64073
3.81667	-6.63447
3.82	-6.63447
3.82333	-6.64073
3.82667	-6.64073
3.83	-6.64073
3.83333	-6.64073
3.83667	-6.64073
3.84	-6.64073
3.84333	-6.64073
3.84667	-6.63447
3.85	-6.63447
3.85333	-6.64073
3.85667	-6.64073
3.86	-6.64073
3.86333	-6.63447
3.86667	-6.63447
3.87	-6.63447
3.87333	-6.63447
3.87667	-6.63447
3.88	-6.63447
3.88333	-6.63447
3.88667	-6.62823
3.89	-6.63447
3.89333	-6.62823
3.89667	-6.62823
3.9	-6.62823
3.90333	-6.63447
3.90667	-6.62823
3.91	-6.63447
3.91333	-6.62823
3.91667	-6.63447
3.92	-6.63447
3.92333	-6.62823
3.92667	-6.62198
3.93	-6.63447
3.93333	-6.62823
3.93667	-6.63447
3.94	-6.62823
3.94333	-6.62979
3.94667	-6.62823
3.95	-6.62823
3.95333	-6.62198
3.95667	-6.62198
3.96	-6.62823
3.96333	-6.62198
3.96667	-6.62823
3.97	-6.62198
3.97333	-6.62198
3.97667	-6.62823
3.98	-6.62823
3.98333	-6.62198
3.98667	-6.62823
3.99	-6.62198
3.99333	-6.62823
3.99667	-6.61572
4	-6.62198
4.00333	-6.62198
4.00667	-6.62198
4.01	-6.62198
4.01333	-6.62198
4.01667	-6.62198
4.02	-6.62198
4.02333	-6.62198
4.02667	-6.62198
4.03	-6.62198
4.03333	-6.62198
4.03667	-6.62198
4.04	-6.62198
4.04333	-6.62198
4.04667	-6.62198
4.05	-6.62198
4.05333	-6.62198
4.05667	-6.62198
4.06	-6.62198
4.06333	-6.62198
4.06667	-6.62198
4.07	-6.62198
4.07333	-6.61572
4.07667	-6.61572
4.08	-6.61572
4.08333	-6.61572
4.08667	-6.60948
4.09	-6.60948
4.09333	-6.61572
4.09667	-6.62198
4.1	-6.61572
4.10333	-6.60948
4.10667	-6.61572
4.11	-6.61572
4.11333	-6.61572
4.11667	-6.60948
4.12	-6.61572
4.12333	-6.60948
4.12667	-6.61572
4.13	-6.60948
4.13333	-6.61572
4.13667	-6.60948
4.14	-6.61572
4.14333	-6.60948
4.14667	-6.60948
4.15	-6.60948
4.15333	-6.60948
4.15667	-6.60948
4.16	-6.60948
4.16333	-6.60948
4.16667	-6.60948
4.17	-6.60948
4.17333	-6.60948
4.17667	-6.60948
4.18	-6.60948
4.18333	-6.60948
4.18667	-6.60948
4.19	-6.60948
4.19333	-6.60948
4.19667	-6.60948
4.2	-6.60323
4.20333	-6.61572
4.20667	-6.60323
4.21	-6.59698
4.21333	-6.59698
4.21667	-6.60323
4.22	-6.61572
4.22333	-6.60323
4.22667	-6.60948
4.23	-6.60323
4.23333	-6.60948
4.23667	-6.60323
4.24	-6.60323
4.24333	-6.60323
4.24667	-6.60323
4.25	-6.60323
4.25333	-6.60323
4.25667	-6.60323
4.26	-6.60323
4.26333	-6.60323
4.26667	-6.60323
4.27	-6.60323
4.27333	-6.60323
4.27667	-6.60323
4.28	-6.59698
4.28333	-6.59698
4.28667	-6.59698
4.29	-6.59698
4.29333	-6.59698
4.29667	-6.59698
4.3	-6.59698
4.30333	-6.59698
4.30667	-6.59698
4.31	-6.60323
4.31333	-6.59698
4.31667	-6.60323
4.32	-6.59698
4.32333	-6.60323
4.32667	-6.60323
4.33	-6.59698
4.33333	-6.59072
4.33667	-6.60323
4.34	-6.59698
4.34333	-6.59698
4.34667	-6.59072
4.35	-6.59698
4.35333	-6.59072
4.35667	-6.59698
4.36	-6.59072
4.36333	-6.59698
4.36667	-6.59072
4.37	-6.59072
4.37333	-6.59072
4.37667	-6.59072
4.38	-6.59072
4.38333	-6.59072
4.38667	-6.59072
4.39	-6.59072
4.39333	-6.59072
4.39667	-6.59072
4.4	-6.59072
4.40333	-6.59072
4.40667	-6.59072
4.41	-6.59072
4.41333	-6.59072
4.41667	-6.59072
4.42	-6.59072
4.42333	-6.59072
4.42667	-6.59072
4.43	-6.59072
4.43333	-6.59072
4.43667	-6.59072
4.44	-6.58448
4.44333	-6.59072
4.44667	-6.58448
4.45	-6.58448
4.45333	-6.59072
4.45667	-6.59072
4.46	-6.59072
4.46333	-6.58448
4.46667	-6.58448
4.47	-6.59072
4.47333	-6.59698
4.47667	-6.59072
4.48	-6.59072
4.48333	-6.59072
4.48667	-6.59072
4.49	-6.59072
4.49333	-6.59072
4.49667	-6.59072
4.5	-6.58448
4.50333	-6.58448
4.50667	-6.58448
4.51	-6.58448
4.51333	-6.59072
4.51667	-6.58448
4.52	-6.59072
4.52333	-6.58448
4.52667	-6.58448
4.53	-6.58448
4.53333	-6.58448
4.53667	-6.58448
4.54	-6.58448
4.54333	-6.58448
4.54667	-6.58448
4.55	-6.58448
4.55333	-6.58448
4.55667	-6.58448
4.56	-6.58448
4.56333	-6.58135
4.56667	-6.57823
4.57	-6.57823
4.57333	-6.57979
4.57667	-6.57862
4.58	-6.57823
4.58333	-6.57823
4.58667	-6.57823
4.59	-6.58448
4.59333	-6.58448
4.59667	-6.58135
4.6	-6.57823
4.60333	-6.57823
4.60667	-6.57823
4.61	-6.57823
4.61333	-6.57823
4.61667	-6.57823
4.62	-6.57823
4.62333	-6.57823
4.62667	-6.57823
4.63	-6.57823
4.63333	-6.57823
4.63667	-6.57823
4.64	-6.57823
4.64333	-6.57823
4.64667	-6.57823
4.65	-6.57823
4.65333	-6.57823
4.65667	-6.57197
4.66	-6.57197
4.66333	-6.57197
4.66667	-6.57823
4.67	-6.57823
4.67333	-6.57823
4.67667	-6.57197
4.68	-6.57197
4.68333	-6.57197
4.68667	-6.57197
4.69	-6.57197
4.69333	-6.57197
4.69667	-6.57197
4.7	-6.57197
4.70333	-6.57197
4.70667	-6.57197
4.71	-6.57197
4.71333	-6.57197
4.71667	-6.57197
4.72	-6.57197
4.72333	-6.57197
4.72667	-6.57197
4.73	-6.57197
4.73333	-6.57197
4.73667	-6.57197
4.74	-6.56573
4.74333	-6.56573
4.74667	-6.56573
4.75	-6.57197
4.75333	-6.57197
4.75667	-6.57197
4.76	-6.57197
4.76333	-6.57197
4.76667	-6.57197
4.77	-6.56573
4.77333	-6.56573
4.77667	-6.56573
4.78	-6.56573
4.78333	-6.56573
4.78667	-6.56573
4.79	-6.56573
4.79333	-6.57197
4.79667	-6.56573
4.8	-6.57197
4.80333	-6.57197
4.80667	-6.57197
4.81	-6.57197
4.81333	-6.55948
4.81667	-6.55948
4.82	-6.56573
4.82333	-6.55948
4.82667	-6.56573
4.83	-6.56573
4.83333	-6.56573
4.83667	-6.56573
4.84	-6.56573
4.84333	-6.56573
4.84667	-6.56573
4.85	-6.55948
4.85333	-6.55948
4.85667	-6.56573
4.86	-6.55948
4.86333	-6.56573
4.86667	-6.56573
4.87	-6.56573
4.87333	-6.56573
4.87667	-6.55948
4.88	-6.55948
4.88333	-6.55948
4.88667	-6.55948
4.89	-6.56573
4.89333	-6.56573
4.89667	-6.56573
4.9	-6.56573
4.90333	-6.55948
4.90667	-6.55948
4.91	-6.55948
4.91333	-6.55948
4.91667	-6.55948
4.92	-6.55948
4.92333	-6.55948
4.92667	-6.55948
4.93	-6.55948
4.93333	-6.55948
4.93667	-6.55948
4.94	-6.55948
4.94333	-6.55948
4.94667	-6.55323
4.95	-6.55948
4.95333	-6.55323
4.95667	-6.55948
4.96	-6.55948
4.96333	-6.55948
4.96667	-6.55948
4.97	-6.55948
4.97333	-6.55948
4.97667	-6.55948
4.98	-6.55948
4.98333	-6.55323
4.98667	-6.55323
4.99	-6.55323
4.99333	-6.55323
4.99667	-6.55323
5	-6.55323
5.00333	-6.55948
5.00667	-6.55948
5.01	-6.55323
5.01333	-6.55323
5.01667	-6.55323
5.02	-6.55323
5.02333	-6.55323
5.02667	-6.55323
5.03	-6.55323
5.03333	-6.55323
5.03667	-6.55323
5.04	-6.55323
5.04333	-6.55323
5.04667	-6.55948
5.05	-6.55948
5.05333	-6.55323
5.05667	-6.55323
5.06	-6.55323
5.06333	-6.55323
5.06667	-6.55323
5.07	-6.55323
5.07333	-6.55323
5.07667	-6.55323
5.08	-6.55323
5.08333	-6.55323
5.08667	-6.55323
5.09	-6.55323
5.09333	-6.55948
5.09667	-6.54697
5.1	-6.55323
5.10333	-6.55323
5.10667	-6.55323
5.11	-6.55323
5.11333	-6.55323
5.11667	-6.55323
5.12	-6.55323
5.12333	-6.55323
5.12667	-6.54697
5.13	-6.55323
5.13333	-6.54697
5.13667	-6.55323
5.14	-6.55323
5.14333	-6.54697
5.14667	-6.55323
5.15	-6.54697
5.15333	-6.54697
5.15667	-6.54697
5.16	-6.54697
5.16333	-6.54697
5.16667	-6.54697
5.17	-6.54697
5.17333	-6.54697
5.17667	-6.54697
5.18	-6.54697
5.18333	-6.54697
5.18667	-6.54697
5.19	-6.54697
5.19333	-6.54697
5.19667	-6.55323
5.2	-6.54073
5.20333	-6.54697
5.20667	-6.54697
5.21	-6.54697
5.21333	-6.54697
5.21667	-6.54697
5.22	-6.54697
5.22333	-6.54697
5.22667	-6.54073
5.23	-6.54697
5.23333	-6.54073
5.23667	-6.54697
5.24	-6.54697
5.24333	-6.54697
5.24667	-6.54697
5.25	-6.54697
5.25333	-6.54073
5.25667	-6.54073
5.26	-6.54697
5.26333	-6.54073
5.26667	-6.54697
5.27	-6.54697
5.27333	-6.54073
5.27667	-6.54073
5.28	-6.54073
5.28333	-6.54073
5.28667	-6.54073
5.29	-6.54073
5.29333	-6.54073
5.29667	-6.54073
5.3	-6.54073
5.30333	-6.54073
5.30667	-6.54073
5.31	-6.54073
5.31333	-6.54073
5.31667	-6.54073
5.32	-6.54073
5.32333	-6.54697
5.32667	-6.54073
5.33	-6.54697
5.33333	-6.54073
5.33667	-6.54073
5.34	-6.54073
5.34333	-6.54073
5.34667	-6.54073
5.35	-6.54073
5.35333	-6.54073
5.35667	-6.54073
5.36	-6.54073
5.36333	-6.54073
5.36667	-6.54073
5.37	-6.54073
5.37333	-6.54073
5.37667	-6.54073
5.38	-6.54073
5.38333	-6.54073
5.38667	-6.53448
5.39	-6.53448
5.39333	-6.53604
5.39667	-6.54073
5.4	-6.53448
5.40333	-6.54073
5.40667	-6.52822
5.41	-6.54073
5.41333	-6.54697
5.41667	-6.53448
5.42	-6.53448
5.42333	-6.5376
5.42667	-6.54073
5.43	-6.54073
5.43333	-6.54073
5.43667	-6.54073
5.44	-6.53448
5.44333	-6.53448
5.44667	-6.53448
5.45	-6.53448
5.45333	-6.53448
5.45667	-6.53448
5.46	-6.54073
5.46333	-6.53448
5.46667	-6.54073
5.47	-6.53448
5.47333	-6.54073
5.47667	-6.53448
5.48	-6.52822
5.48333	-6.54073
5.48667	-6.53448
5.49	-6.52822
5.49333	-6.54073
5.49667	-6.53448
5.5	-6.53448
5.50333	-6.53448
5.50667	-6.53448
5.51	-6.53448
5.51333	-6.53448
5.51667	-6.53448
5.52	-6.53448
5.52333	-6.53448
5.52667	-6.53448
5.53	-6.53448
5.53333	-6.53448
5.53667	-6.53448
5.54	-6.53448
5.54333	-6.52822
5.54667	-6.52822
5.55	-6.53448
5.55333	-6.53448
5.55667	-6.53448
5.56	-6.52822
5.56333	-6.53448
5.56667	-6.52822
5.57	-6.52822
5.57333	-6.52822
5.57667	-6.53448
5.58	-6.52822
5.58333	-6.53448
5.58667	-6.52822
5.59	-6.52822
5.59333	-6.52822
5.59667	-6.52822
5.6	-6.52822
5.60333	-6.52822
5.60667	-6.52822
5.61	-6.52822
5.61333	-6.52822
5.61667	-6.52822
5.62	-6.52822
5.62333	-6.52822
5.62667	-6.52822
5.63	-6.52822
5.63333	-6.52822
5.63667	-6.52822
5.64	-6.52822
5.64333	-6.52822
5.64667	-6.52822
5.65	-6.52822
5.65333	-6.52822
5.65667	-6.52822
5.66	-6.52822
5.66333	-6.52822
5.66667	-6.52822
5.67	-6.52822
5.67333	-6.52822
5.67667	-6.52822
5.68	-6.52198
5.68333	-6.52822
5.68667	-6.52198
5.69	-6.52822
5.69333	-6.52198
5.69667	-6.52822
5.7	-6.52822
5.70333	-6.52198
5.70667	-6.52198
5.71	-6.52822
5.71333	-6.52198
5.71667	-6.52822
5.72	-6.52198
5.72333	-6.52822
5.72667	-6.52198
5.73	-6.52822
5.73333	-6.52198
5.73667	-6.52822
5.74	-6.52198
5.74333	-6.52822
5.74667	-6.52198
5.75	-6.52198
5.75333	-6.52198
5.75667	-6.52822
5.76	-6.52822
5.76333	-6.52822
5.76667	-6.52822
5.77	-6.52198
5.77333	-6.52198
5.77667	-6.52198
5.78	-6.52198
5.78333	-6.52198
5.78667	-6.52198
5.79	-6.52198
5.79333	-6.51573
5.79667	-6.52198
5.8	-6.51573
5.80333	-6.52198
5.80667	-6.51573
5.81	-6.52198
5.81333	-6.52198
5.81667	-6.52198
5.82	-6.51573
5.82333	-6.52198
5.82667	-6.51573
5.83	-6.52198
5.83333	-6.51573
5.83667	-6.52198
5.84	-6.52198
5.84333	-6.52822
5.84667	-6.52198
5.85	-6.51573
5.85333	-6.52198
5.85667	-6.51573
5.86	-6.51573
5.86333	-6.51573
5.86667	-6.51573
5.87	-6.52198
5.87333	-6.52198
5.87667	-6.51885
5.88	-6.51573
5.88333	-6.51573
5.88667	-6.51573
5.89	-6.51573
5.89333	-6.52198
5.89667	-6.52198
5.9	-6.52198
5.90333	-6.52198
5.90667	-6.51573
5.91	-6.52198
5.91333	-6.51573
5.91667	-6.51573
5.92	-6.52198
5.92333	-6.52198
5.92667	-6.52198
5.93	-6.51573
5.93333	-6.51573
5.93667	-6.52198
5.94	-6.51573
5.94333	-6.52198
5.94667	-6.51573
5.95	-6.51573
5.95333	-6.50947
5.95667	-6.52198
5.96	-6.51573
5.96333	-6.52198
5.96667	-6.50947
5.97	-6.51573
5.97333	-6.51573
5.97667	-6.51573
5.98	-6.51573
5.98333	-6.51573
5.98667	-6.51573
5.99	-6.51573
5.99333	-6.51573
5.99667	-6.51573
6	-6.51573
6.00333	-6.51573
6.00667	-6.51573
6.01	-6.51573
6.01333	-6.50947
6.01667	-6.50947
6.02	-6.50947
6.02333	-6.51573
6.02667	-6.51573
6.03	-6.50947
6.03333	-6.50947
6.03667	-6.51573
6.04	-6.50947
6.04333	-6.51573
6.04667	-6.50947
6.05	-6.51573
6.05333	-6.50947
6.05667	-6.51573
6.06	-6.50322
6.06333	-6.51573
6.06667	-6.50947
6.07	-6.50947
6.07333	-6.50947
6.07667	-6.50947
6.08	-6.50947
6.08333	-6.51573
6.08667	-6.51573
6.09	-6.50947
6.09333	-6.50947
6.09667	-6.51573
6.1	-6.50947
6.10333	-6.51573
6.10667	-6.50322
6.11	-6.51573
6.11333	-6.50322
6.11667	-6.50947
6.12	-6.50322
6.12333	-6.50322
6.12667	-6.50947
6.13	-6.51573
6.13333	-6.51573
6.13667	-6.50947
6.14	-6.50947
6.14333	-6.50947
6.14667	-6.50947
6.15	-6.50947
6.15333	-6.50947
6.15667	-6.50322
6.16	-6.50322
6.16333	-6.50322
6.16667	-6.50947
6.17	-6.51573
6.17333	-6.50947
6.17667	-6.50322
6.18	-6.50322
6.18333	-6.51573
6.18667	-6.50322
6.19	-6.51573
6.19333	-6.50947
6.19667	-6.50947
6.2	-6.49698
6.20333	-6.49698
6.20667	-6.50947
6.21	-6.50947
6.21333	-6.50322
6.21667	-6.50322
6.22	-6.50322
6.22333	-6.50322
6.22667	-6.49698
6.23	-6.50947
6.23333	-6.50322
6.23667	-6.50322
6.24	-6.50479
6.24333	-6.50361
6.24667	-6.50322
6.25	-6.50322
6.25333	-6.50322
6.25667	-6.50322
6.26	-6.50322
6.26333	-6.50322
6.26667	-6.50322
6.27	-6.50322
6.27333	-6.50322
6.27667	-6.50322
6.28	-6.50322
6.28333	-6.50322
6.28667	-6.50322
6.29	-6.49698
6.29333	-6.50322
6.29667	-6.50947
6.3	-6.49698
6.30333	-6.50322
6.30667	-6.50322
6.31	-6.50322
6.31333	-6.50322
6.31667	-6.50322
6.32	-6.50322
6.32333	-6.50322
6.32667	-6.50322
6.33	-6.49698
6.33333	-6.49698
6.33667	-6.49698
6.34	-6.49698
6.34333	-6.50322
6.34667	-6.50322
6.35	-6.50322
6.35333	-6.49698
6.35667	-6.49698
6.36	-6.50322
6.36333	-6.49698
6.36667	-6.50166
6.37	-6.50322
6.37333	-6.49971
6.37667	-6.49698
6.38	-6.49698
6.38333	-6.49698
6.38667	-6.49698
6.39	-6.49698
6.39333	-6.49698
6.39667	-6.49698
6.4	-6.49698
6.40333	-6.49698
6.40667	-6.49698
6.41	-6.49698
6.41333	-6.50322
6.41667	-6.50322
6.42	-6.50322
6.42333	-6.50322
6.42667	-6.50322
6.43	-6.49698
6.43333	-6.49698
6.43667	-6.49698
6.44	-6.49073
6.44333	-6.49698
6.44667	-6.49073
6.45	-6.49698
6.45333	-6.49073
6.45667	-6.49698
6.46	-6.49698
6.46333	-6.49073
6.46667	-6.49073
6.47	-6.49073
6.47333	-6.49073
6.47667	-6.49073
6.48	-6.49229
6.48333	-6.49698
6.48667	-6.49073
6.49	-6.49229
6.49333	-6.49073
6.49667	-6.49073
6.5	-6.48447
6.50333	-6.49073
6.50667	-6.49698
6.51	-6.49073
6.51333	-6.49073
6.51667	-6.49073
6.52	-6.49073
6.52333	-6.49073
6.52667	-6.49073
6.53	-6.49073
6.53333	-6.49073
6.53667	-6.49073
6.54	-6.49073
6.54333	-6.49073
6.54667	-6.49073
6.55	-6.49073
6.55333	-6.49073
6.55667	-6.49073
6.56	-6.49073
6.56333	-6.49073
6.56667	-6.49073
6.57	-6.49073
6.57333	-6.49073
6.57667	-6.49073
6.58	-6.49073
6.58333	-6.49073
6.58667	-6.49073
6.59	-6.49073
6.59333	-6.49073
6.59667	-6.49073
6.6	-6.49073
6.60333	-6.49073
6.60667	-6.49073
6.61	-6.49073
6.61333	-6.49073
6.61667	-6.49073
6.62	-6.49073
6.62333	-6.49073
6.62667	-6.49073
6.63	-6.49073
6.63333	-6.49073
6.63667	-6.49073
6.64	-6.49073
6.64333	-6.48447
6.64667	-6.48447
6.65	-6.48447
6.65333	-6.48447
6.65667	-6.48447
6.66	-6.48447
6.66333	-6.48447
6.66667	-6.48447
6.67	-6.48447
[truncated: 36,999 more rows]

## Sheet: Sheet2
	Au/Co-catalyst
Time (min)	Current (µA)
0	-20.3175
0.00333	-75.7355
0.00667	-70.1542
0.01	-66.9792
0.01333	-64.8166
0.01667	-63.2166
0.02	-61.9416
0.02333	-60.8916
0.02667	-60.004
0.03	-59.2165
0.03333	-58.529
0.03667	-57.8915
0.04	-57.3165
0.04333	-56.7727
0.04667	-56.2977
0.05	-55.829
0.05333	-55.4102
0.05667	-54.9977
0.06	-54.604
0.06333	-54.2477
0.06667	-53.904
0.07	-53.5727
0.07333	-53.2477
0.07667	-52.9477
0.08	-52.6414
0.08333	-52.3602
0.08667	-52.0852
0.09	-51.8227
0.09333	-51.5664
0.09667	-51.2977
0.1	-51.0539
0.10333	-50.8227
0.10667	-50.5914
0.11	-50.3664
0.11333	-50.1352
0.11667	-49.9289
0.12	-49.7101
0.12333	-49.5226
0.12667	-49.3101
0.13	-49.1226
0.13333	-48.9351
0.13667	-48.7351
0.14	-48.5539
0.14333	-48.3601
0.14667	-48.1914
0.15	-48.0101
0.15333	-47.8289
0.15667	-47.6538
0.16	-47.4851
0.16333	-47.3226
0.16667	-47.1538
0.17	-47.0038
0.17333	-46.8413
0.17667	-46.6851
0.18	-46.5351
0.18333	-46.3788
0.18667	-46.2413
0.19	-46.0913
0.19333	-45.9413
0.19667	-45.7976
0.2	-45.6601
0.20333	-45.5226
0.20667	-45.3726
0.21	-45.2413
0.21333	-45.1101
0.21667	-44.9726
0.22	-44.8351
0.22333	-44.7101
0.22667	-44.5851
0.23	-44.4538
0.23333	-44.3351
0.23667	-44.2163
0.24	-44.0913
0.24333	-43.9601
0.24667	-43.8475
0.25	-43.7288
0.25333	-43.6101
0.25667	-43.4913
0.26	-43.3913
0.26333	-43.2788
0.26667	-43.1663
0.27	-43.0475
0.27333	-42.9475
0.27667	-42.835
0.28	-42.7225
0.28333	-42.6225
0.28667	-42.5163
0.29	-42.4163
0.29333	-42.31
0.29667	-42.21
0.3	-42.11
0.30333	-42.0038
0.30667	-41.9038
0.31	-41.8038
0.31333	-41.7038
0.31667	-41.61
0.32	-41.5038
0.32333	-41.4038
0.32667	-41.3225
0.33	-41.2163
0.33333	-41.1287
0.33667	-41.0288
0.34	-40.9412
0.34333	-40.8475
0.34667	-40.7537
0.35	-40.66
0.35333	-40.5787
0.35667	-40.4975
0.36	-40.41
0.36333	-40.3162
0.36667	-40.235
0.37	-40.1537
0.37333	-40.0662
0.37667	-39.985
0.38	-39.9037
0.38333	-39.8162
0.38667	-39.7287
0.39	-39.6475
0.39333	-39.5662
0.39667	-39.485
0.4	-39.4162
0.40333	-39.335
0.40667	-39.2475
0.41	-39.16
0.41333	-39.0912
0.41667	-39.01
0.42	-38.9412
0.42333	-38.8662
0.42667	-38.785
0.43	-38.7162
0.43333	-38.635
0.43667	-38.56
0.44	-38.485
0.44333	-38.4037
0.44667	-38.335
0.45	-38.2662
0.45333	-38.1912
0.45667	-38.1225
0.46	-38.0475
0.46333	-37.9787
0.46667	-37.91
0.47	-37.8412
0.47333	-37.7662
0.47667	-37.7099
0.48	-37.635
0.48333	-37.5662
0.48667	-37.4975
0.49	-37.435
0.49333	-37.3599
0.49667	-37.2974
0.5	-37.2287
0.50333	-37.1599
0.50667	-37.0974
0.51	-37.0287
0.51333	-36.9724
0.51667	-36.9099
0.52	-36.8474
0.52333	-36.7912
0.52667	-36.7349
0.53	-36.6599
0.53333	-36.5974
0.53667	-36.5412
0.54	-36.4724
0.54333	-36.4287
0.54667	-36.3599
0.55	-36.3037
0.55333	-36.2349
0.55667	-36.1662
0.56	-36.1224
0.56333	-36.0537
0.56667	-35.9974
0.57	-35.9474
0.57333	-35.8724
0.57667	-35.8287
0.58	-35.7724
0.58333	-35.7162
0.58667	-35.6537
0.59	-35.5974
0.59333	-35.5349
0.59667	-35.4787
0.6	-35.4287
0.60333	-35.3724
0.60667	-35.3224
0.61	-35.2662
0.61333	-35.2099
0.61667	-35.1537
0.62	-35.0974
0.62333	-35.0537
0.62667	-34.9974
0.63	-34.9412
0.63333	-34.8849
0.63667	-34.8287
0.64	-34.7786
0.64333	-34.7349
0.64667	-34.6724
0.65	-34.6224
0.65333	-34.5787
0.65667	-34.5287
0.66	-34.4662
0.66333	-34.4287
0.66667	-34.3724
0.67	-34.3287
0.67333	-34.2599
0.67667	-34.2224
0.68	-34.1724
0.68333	-34.1224
0.68667	-34.0724
0.69	-34.0286
0.69333	-33.9786
0.69667	-33.9224
0.7	-33.8724
0.70333	-33.8224
0.70667	-33.7849
0.71	-33.7349
0.71333	-33.6786
0.71667	-33.6411
0.72	-33.6036
0.72333	-33.5411
0.72667	-33.5036
0.73	-33.4661
0.73333	-33.4161
0.73667	-33.3661
0.74	-33.3224
0.74333	-33.2724
0.74667	-33.2349
0.75	-33.1849
0.75333	-33.1349
0.75667	-33.0911
0.76	-33.0411
0.76333	-33.0036
0.76667	-32.9474
0.77	-32.9161
0.77333	-32.8724
0.77667	-32.8286
0.78	-32.7911
0.78333	-32.7411
0.78667	-32.6974
0.79	-32.6536
0.79333	-32.6161
0.79667	-32.5786
0.8	-32.5286
0.80333	-32.4911
0.80667	-32.4474
0.81	-32.4036
0.81333	-32.3599
0.81667	-32.3224
0.82	-32.2724
0.82333	-32.2349
0.82667	-32.1974
0.83	-32.1599
0.83333	-32.1099
0.83667	-32.0661
0.84	-32.0349
0.84333	-31.9911
0.84667	-31.9474
0.85	-31.9161
0.85333	-31.8661
0.85667	-31.8349
0.86	-31.7911
0.86333	-31.7536
0.86667	-31.7161
0.87	-31.6661
0.87333	-31.6286
0.87667	-31.5974
0.88	-31.5474
0.88333	-31.5161
0.88667	-31.4661
0.89	-31.4411
0.89333	-31.3973
0.89667	-31.3661
0.9	-31.3286
0.90333	-31.2911
0.90667	-31.2536
0.91	-31.2224
0.91333	-31.1724
0.91667	-31.1349
0.92	-31.1036
0.92333	-31.0661
0.92667	-31.0286
0.93	-30.9911
0.93333	-30.9474
0.93667	-30.9224
0.94	-30.8849
0.94333	-30.8473
0.94667	-30.8224
0.95	-30.7786
0.95333	-30.7411
0.95667	-30.7161
0.96	-30.6724
0.96333	-30.6348
0.96667	-30.5973
0.97	-30.5661
0.97333	-30.5348
0.97667	-30.5036
0.98	-30.4598
0.98333	-30.4411
0.98667	-30.3973
0.99	-30.3598
0.99333	-30.3223
0.99667	-30.3036
1	-30.2598
1.00333	-30.2286
1.00667	-30.1973
1.01	-30.1598
1.01333	-30.1348
1.01667	-30.0973
1.02	-30.0598
1.02333	-30.0286
1.02667	-29.9973
1.03	-29.9661
1.03333	-29.9286
1.03667	-29.8973
1.04	-29.8661
1.04333	-29.8348
1.04667	-29.8036
1.05	-29.7661
1.05333	-29.7286
1.05667	-29.7036
1.06	-29.6661
1.06333	-29.6348
1.06667	-29.6098
1.07	-29.5723
1.07333	-29.5411
1.07667	-29.5098
1.08	-29.4848
1.08333	-29.4473
1.08667	-29.4223
1.09	-29.3848
1.09333	-29.3536
1.09667	-29.3286
1.1	-29.2911
1.10333	-29.2598
1.10667	-29.2348
1.11	-29.2036
1.11333	-29.1723
1.11667	-29.1411
1.12	-29.1223
1.12333	-29.0848
1.12667	-29.0536
1.13	-29.0223
1.13333	-28.9973
1.13667	-28.9598
1.14	-28.9411
1.14333	-28.9161
1.14667	-28.8848
1.15	-28.8473
1.15333	-28.8286
1.15667	-28.7973
1.16	-28.7661
1.16333	-28.7348
1.16667	-28.7036
1.17	-28.6786
1.17333	-28.6473
1.17667	-28.6161
1.18	-28.5848
1.18333	-28.5598
1.18667	-28.5286
1.19	-28.5098
1.19333	-28.4661
1.19667	-28.4411
1.2	-28.4161
1.20333	-28.3973
1.20667	-28.3661
1.21	-28.3348
1.21333	-28.3098
1.21667	-28.2785
1.22	-28.2536
1.22333	-28.2286
1.22667	-28.1911
1.23	-28.1598
1.23333	-28.1411
1.23667	-28.1161
1.24	-28.0848
1.24333	-28.0598
1.24667	-28.041
1.25	-28.0098
1.25333	-27.9785
1.25667	-27.9535
1.26	-27.9223
1.26333	-27.9036
1.26667	-27.8661
1.27	-27.8473
1.27333	-27.8223
1.27667	-27.7973
1.28	-27.766
1.28333	-27.7411
1.28667	-27.716
1.29	-27.6848
1.29333	-27.666
1.29667	-27.641
1.3	-27.6161
1.30333	-27.5848
1.30667	-27.5536
1.31	-27.5348
1.31333	-27.5098
1.31667	-27.4848
1.32	-27.4535
1.32333	-27.4285
1.32667	-27.4098
1.33	-27.391
1.33333	-27.3535
1.33667	-27.3348
1.34	-27.3161
1.34333	-27.291
1.34667	-27.2598
1.35	-27.2473
1.35333	-27.2098
1.35667	-27.1973
1.36	-27.1535
1.36333	-27.141
1.36667	-27.1223
1.37	-27.0973
1.37333	-27.066
1.37667	-27.0473
1.38	-27.0223
1.38333	-26.9973
1.38667	-26.966
1.39	-26.941
1.39333	-26.9285
1.39667	-26.9035
1.4	-26.8785
1.40333	-26.8473
1.40667	-26.8223
1.41	-26.8035
1.41333	-26.7785
1.41667	-26.7535
1.42	-26.7348
1.42333	-26.716
1.42667	-26.691
1.43	-26.666
1.43333	-26.641
1.43667	-26.616
1.44	-26.5973
1.44333	-26.566
1.44667	-26.5473
1.45	-26.5285
1.45333	-26.5098
1.45667	-26.4785
1.46	-26.4598
1.46333	-26.4348
1.46667	-26.4098
1.47	-26.3973
1.47333	-26.3723
1.47667	-26.341
1.48	-26.3285
1.48333	-26.3098
1.48667	-26.2848
1.49	-26.2598
1.49333	-26.241
1.49667	-26.2223
1.5	-26.191
1.50333	-26.1723
1.50667	-26.1473
1.51	-26.1285
1.51333	-26.1035
1.51667	-26.0848
1.52	-26.0598
1.52333	-26.041
1.52667	-26.016
1.53	-25.9848
1.53333	-25.966
1.53667	-25.9535
1.54	-25.9348
1.54333	-25.9098
1.54667	-25.891
1.55	-25.866
1.55333	-25.8473
1.55667	-25.8285
1.56	-25.8035
1.56333	-25.7848
1.56667	-25.766
1.57	-25.741
1.57333	-25.7285
1.57667	-25.6973
1.58	-25.6723
1.58333	-25.6535
1.58667	-25.6348
1.59	-25.6035
1.59333	-25.591
1.59667	-25.5723
1.6	-25.541
1.60333	-25.5285
1.60667	-25.5098
1.61	-25.491
1.61333	-25.4598
1.61667	-25.4473
1.62	-25.4285
1.62333	-25.4098
1.62667	-25.3848
1.63	-25.366
1.63333	-25.3473
1.63667	-25.3348
1.64	-25.3098
1.64333	-25.291
1.64667	-25.266
1.65	-25.2473
1.65333	-25.2285
1.65667	-25.2098
1.66	-25.191
1.66333	-25.166
1.66667	-25.141
1.67	-25.1285
1.67333	-25.1223
1.67667	-25.0973
1.68	-25.0723
1.68333	-25.0535
1.68667	-25.0348
1.69	-25.0223
1.69333	-24.9973
1.69667	-24.9723
1.7	-24.9597
1.70333	-24.941
1.70667	-24.9223
1.71	-24.9035
1.71333	-24.8785
1.71667	-24.866
1.72	-24.8473
1.72333	-24.8285
1.72667	-24.816
1.73	-24.791
1.73333	-24.7722
1.73667	-24.7473
1.74	-24.7348
1.74333	-24.7222
1.74667	-24.691
1.75	-24.6723
1.75333	-24.6535
1.75667	-24.641
1.76	-24.616
1.76333	-24.5972
1.76667	-24.591
1.77	-24.566
1.77333	-24.5473
1.77667	-24.5285
1.78	-24.516
1.78333	-24.491
1.78667	-24.4722
1.79	-24.4598
1.79333	-24.441
1.79667	-24.4222
1.8	-24.4097
1.80333	-24.391
1.80667	-24.366
1.81	-24.3472
1.81333	-24.3347
1.81667	-24.316
1.82	-24.2972
1.82333	-24.2785
1.82667	-24.266
1.83	-24.2473
1.83333	-24.2222
1.83667	-24.2097
1.84	-24.191
1.84333	-24.1722
1.84667	-24.1472
1.85	-24.141
1.85333	-24.1285
1.85667	-24.1035
1.86	-24.091
1.86333	-24.0785
1.86667	-24.0598
1.87	-24.041
1.87333	-24.0222
1.87667	-24.0097
1.88	-23.991
1.88333	-23.9722
1.88667	-23.9597
1.89	-23.941
1.89333	-23.9285
1.89667	-23.9097
1.9	-23.891
1.90333	-23.8785
1.90667	-23.8535
1.91	-23.841
1.91333	-23.8222
1.91667	-23.8097
1.92	-23.791
1.92333	-23.7785
1.92667	-23.7472
1.93	-23.7472
1.93333	-23.7222
1.93667	-23.7035
1.94	-23.6847
1.94333	-23.6722
1.94667	-23.6535
1.95	-23.6472
1.95333	-23.6347
1.95667	-23.616
1.96	-23.591
1.96333	-23.5722
1.96667	-23.5597
1.97	-23.5472
1.97333	-23.5347
1.97667	-23.516
1.98	-23.5035
1.98333	-23.4785
1.98667	-23.466
1.99	-23.4472
1.99333	-23.4347
1.99667	-23.4222
2	-23.4097
2.00333	-23.391
2.00667	-23.366
2.01	-23.3597
2.01333	-23.341
2.01667	-23.3285
2.02	-23.3097
2.02333	-23.2972
2.02667	-23.2785
2.03	-23.2597
2.03333	-23.2472
2.03667	-23.2347
2.04	-23.216
2.04333	-23.2097
2.04667	-23.191
2.05	-23.1722
2.05333	-23.1597
2.05667	-23.141
2.06	-23.1347
2.06333	-23.116
2.06667	-23.0972
2.07	-23.0785
2.07333	-23.066
2.07667	-23.0472
2.08	-23.041
2.08333	-23.0222
2.08667	-23.0035
2.09	-22.991
2.09333	-22.9785
2.09667	-22.9597
2.1	-22.941
2.10333	-22.9347
2.10667	-22.9222
2.11	-22.9035
2.11333	-22.891
2.11667	-22.8722
2.12	-22.8597
2.12333	-22.8472
2.12667	-22.8347
2.13	-22.8222
2.13333	-22.8097
2.13667	-22.7785
2.14	-22.7722
2.14333	-22.7597
2.14667	-22.7472
2.15	-22.7285
2.15333	-22.7285
2.15667	-22.7035
2.16	-22.6847
2.16333	-22.6722
2.16667	-22.6597
2.17	-22.6472
2.17333	-22.6285
2.17667	-22.6097
2.18	-22.6035
2.18333	-22.5847
2.18667	-22.5722
2.19	-22.5597
2.19333	-22.541
2.19667	-22.5285
2.2	-22.5222
2.20333	-22.5035
2.20667	-22.491
2.21	-22.4722
2.21333	-22.4597
2.21667	-22.4472
2.22	-22.4285
2.22333	-22.4222
2.22667	-22.4035
2.23	-22.391
2.23333	-22.3847
2.23667	-22.366
2.24	-22.3535
2.24333	-22.341
2.24667	-22.3285
2.25	-22.316
2.25333	-22.3035
2.25667	-22.2785
2.26	-22.266
2.26333	-22.2535
2.26667	-22.2347
2.27	-22.2285
2.27333	-22.216
2.27667	-22.1972
2.28	-22.191
2.28333	-22.1722
2.28667	-22.1597
2.29	-22.1472
2.29333	-22.1347
2.29667	-22.1222
2.3	-22.1097
2.30333	-22.0972
2.30667	-22.0847
2.31	-22.066
2.31333	-22.0472
2.31667	-22.041
2.32	-22.0222
2.32333	-22.016
2.32667	-21.9972
2.33	-21.991
2.33333	-21.9722
2.33667	-21.9597
2.34	-21.9472
2.34333	-21.9347
2.34667	-21.9222
2.35	-21.916
2.35333	-21.8972
2.35667	-21.8785
2.36	-21.866
2.36333	-21.8535
2.36667	-21.841
2.37	-21.8285
2.37333	-21.816
2.37667	-21.8035
2.38	-21.791
2.38333	-21.7785
2.38667	-21.7597
2.39	-21.7535
2.39333	-21.741
2.39667	-21.7285
2.4	-21.716
2.40333	-21.7035
2.40667	-21.691
2.41	-21.6785
2.41333	-21.6659
2.41667	-21.6535
2.42	-21.6472
2.42333	-21.6347
2.42667	-21.6285
2.43	-21.6034
2.43333	-21.5972
2.43667	-21.5785
2.44	-21.566
2.44333	-21.5597
2.44667	-21.5472
2.45	-21.5347
2.45333	-21.5222
2.45667	-21.516
2.46	-21.5035
2.46333	-21.4847
2.46667	-21.466
2.47	-21.4597
2.47333	-21.4472
2.47667	-21.4347
2.48	-21.4222
2.48333	-21.4159
2.48667	-21.4035
2.49	-21.3847
2.49333	-21.366
2.49667	-21.366
2.5	-21.3472
2.50333	-21.3347
2.50667	-21.3285
2.51	-21.316
2.51333	-21.3097
2.51667	-21.291
2.52	-21.2847
2.52333	-21.2722
2.52667	-21.266
2.53	-21.2472
2.53333	-21.2347
2.53667	-21.2222
2.54	-21.2159
2.54333	-21.1972
2.54667	-21.191
2.55	-21.1722
2.55333	-21.166
2.55667	-21.1534
2.56	-21.1409
2.56333	-21.1285
2.56667	-21.1222
2.57	-21.1034
2.57333	-21.0972
2.57667	-21.0847
2.58	-21.0722
2.58333	-21.0597
2.58667	-21.0472
2.59	-21.0347
2.59333	-21.0284
2.59667	-21.016
2.6	-21.0035
2.60333	-20.9972
2.60667	-20.9784
2.61	-20.9722
2.61333	-20.9535
2.61667	-20.941
2.62	-20.941
2.62333	-20.9284
2.62667	-20.9159
2.63	-20.9034
2.63333	-20.8972
2.63667	-20.8785
2.64	-20.8659
2.64333	-20.8597
2.64667	-20.8472
2.65	-20.8409
2.65333	-20.8222
2.65667	-20.8159
2.66	-20.8097
2.66333	-20.7972
2.66667	-20.7847
2.67	-20.7784
2.67333	-20.7597
2.67667	-20.7597
2.68	-20.7409
2.68333	-20.7347
2.68667	-20.7284
2.69	-20.7097
2.69333	-20.7035
2.69667	-20.6909
2.7	-20.6785
2.70333	-20.6659
2.70667	-20.6472
2.71	-20.6472
2.71333	-20.6347
2.71667	-20.6222
2.72	-20.6097
2.72333	-20.6034
2.72667	-20.5972
2.73	-20.5784
2.73333	-20.5722
2.73667	-20.5659
2.74	-20.5472
2.74333	-20.5409
2.74667	-20.5284
2.75	-20.5159
2.75333	-20.5097
2.75667	-20.4972
2.76	-20.4847
2.76333	-20.4722
2.76667	-20.4659
2.77	-20.4534
2.77333	-20.4472
2.77667	-20.4347
2.78	-20.4222
2.78333	-20.4159
2.78667	-20.4097
2.79	-20.3909
2.79333	-20.3847
2.79667	-20.3784
2.8	-20.3659
2.80333	-20.3534
2.80667	-20.3472
2.81	-20.3347
2.81333	-20.3222
2.81667	-20.3159
2.82	-20.2972
2.82333	-20.2909
2.82667	-20.2847
2.83	-20.2784
2.83333	-20.2597
2.83667	-20.2472
2.84	-20.2409
2.84333	-20.2347
2.84667	-20.2222
2.85	-20.2159
2.85333	-20.2097
2.85667	-20.1972
2.86	-20.1784
2.86333	-20.1722
2.86667	-20.1597
2.87	-20.1534
2.87333	-20.1409
2.87667	-20.1347
2.88	-20.1284
2.88333	-20.1159
2.88667	-20.1097
2.89	-20.0972
2.89333	-20.0784
2.89667	-20.0784
2.9	-20.0597
2.90333	-20.0534
2.90667	-20.0409
2.91	-20.0409
2.91333	-20.0284
2.91667	-20.0159
2.92	-20.0097
2.92333	-19.9972
2.92667	-19.9909
2.93	-19.9722
2.93333	-19.9659
2.93667	-19.9534
2.94	-19.9472
2.94333	-19.9409
2.94667	-19.9409
2.95	-19.9284
2.95333	-19.9222
2.95667	-19.9097
2.96	-19.8972
2.96333	-19.8909
2.96667	-19.8847
2.97	-19.8784
2.97333	-19.8597
2.97667	-19.8597
2.98	-19.8472
2.98333	-19.8409
2.98667	-19.8284
2.99	-19.8222
2.99333	-19.8097
2.99667	-19.8034
3	-19.7972
3.00333	-19.7847
3.00667	-19.7722
3.01	-19.7659
3.01333	-19.7534
3.01667	-19.7472
3.02	-19.7347
3.02333	-19.7284
3.02667	-19.7159
3.03	-19.7097
3.03333	-19.6909
3.03667	-19.6847
3.04	-19.6784
3.04333	-19.6722
3.04667	-19.6597
3.05	-19.6472
3.05333	-19.6409
3.05667	-19.6347
3.06	-19.6284
3.06333	-19.6159
3.06667	-19.6159
3.07	-19.5972
3.07333	-19.5847
3.07667	-19.5784
3.08	-19.5659
3.08333	-19.5597
3.08667	-19.5534
3.09	-19.5409
3.09333	-19.5347
3.09667	-19.5284
3.1	-19.5159
3.10333	-19.5097
3.10667	-19.4972
3.11	-19.4909
3.11333	-19.4784
3.11667	-19.4722
3.12	-19.4597
3.12333	-19.4472
3.12667	-19.4409
3.13	-19.4347
3.13333	-19.4284
3.13667	-19.4222
3.14	-19.4159
3.14333	-19.4034
3.14667	-19.3909
3.15	-19.3847
3.15333	-19.3722
3.15667	-19.3659
3.16	-19.3597
3.16333	-19.3472
3.16667	-19.3409
3.17	-19.3347
3.17333	-19.3222
3.17667	-19.3159
3.18	-19.3034
3.18333	-19.2972
3.18667	-19.2909
3.19	-19.2784
3.19333	-19.2659
3.19667	-19.2597
3.2	-19.2534
3.20333	-19.2409
3.20667	-19.2347
3.21	-19.2222
3.21333	-19.2222
3.21667	-19.2097
3.22	-19.2034
3.22333	-19.1909
3.22667	-19.1847
3.23	-19.1722
3.23333	-19.1659
3.23667	-19.1534
3.24	-19.1534
3.24333	-19.1409
3.24667	-19.1347
3.25	-19.1284
3.25333	-19.1222
3.25667	-19.1097
3.26	-19.1034
3.26333	-19.0909
3.26667	-19.0847
3.27	-19.0784
3.27333	-19.0659
3.27667	-19.0597
3.28	-19.0472
3.28333	-19.0409
3.28667	-19.0347
3.29	-19.0222
3.29333	-19.0222
3.29667	-19.0097
3.3	-19.0034
3.30333	-18.9909
3.30667	-18.9909
3.31	-18.9722
3.31333	-18.9659
3.31667	-18.9597
3.32	-18.9534
3.32333	-18.9472
3.32667	-18.9347
3.33	-18.9284
3.33333	-18.9222
3.33667	-18.9159
3.34	-18.9097
3.34333	-18.8972
3.34667	-18.8909
3.35	-18.8847
3.35333	-18.8659
3.35667	-18.8659
3.36	-18.8534
3.36333	-18.8472
3.36667	-18.8347
3.37	-18.8347
3.37333	-18.8222
3.37667	-18.8159
3.38	-18.8097
3.38333	-18.8034
3.38667	-18.7847
3.39	-18.7847
3.39333	-18.7722
3.39667	-18.7659
3.4	-18.7534
3.40333	-18.7534
3.40667	-18.7409
3.41	-18.7347
3.41333	-18.7284
3.41667	-18.7222
3.42	-18.7159
3.42333	-18.7034
3.42667	-18.7034
3.43	-18.6972
3.43333	-18.6784
3.43667	-18.6722
3.44	-18.6659
3.44333	-18.6597
3.44667	-18.6472
3.45	-18.6409
3.45333	-18.6347
3.45667	-18.6284
3.46	-18.6159
3.46333	-18.6097
3.46667	-18.6097
3.47	-18.5972
3.47333	-18.5909
3.47667	-18.5847
3.48	-18.5722
3.48333	-18.5659
3.48667	-18.5597
3.49	-18.5472
3.49333	-18.5409
3.49667	-18.5409
3.5	-18.5347
3.50333	-18.5222
3.50667	-18.5159
3.51	-18.5097
3.51333	-18.5034
3.51667	-18.4972
3.52	-18.4784
3.52333	-18.4784
3.52667	-18.4784
3.53	-18.4596
3.53333	-18.4472
3.53667	-18.4472
3.54	-18.4409
3.54333	-18.4347
3.54667	-18.4284
3.55	-18.4222
3.55333	-18.4159
3.55667	-18.4097
3.56	-18.3971
3.56333	-18.3909
3.56667	-18.3847
3.57	-18.3722
3.57333	-18.3659
3.57667	-18.3534
3.58	-18.3597
3.58333	-18.3409
3.58667	-18.3409
3.59	-18.3284
3.59333	-18.3222
3.59667	-18.3222
3.6	-18.3159
3.60333	-18.3034
3.60667	-18.2909
3.61	-18.2909
3.61333	-18.2784
3.61667	-18.2722
3.62	-18.2597
3.62333	-18.2597
3.62667	-18.2472
3.63	-18.2472
3.63333	-18.2347
3.63667	-18.2347
3.64	-18.2284
3.64333	-18.2221
3.64667	-18.2097
3.65	-18.2034
3.65333	-18.1909
3.65667	-18.1847
3.66	-18.1847
3.66333	-18.1784
3.66667	-18.1659
3.67	-18.1534
3.67333	-18.1472
3.67667	-18.1472
3.68	-18.1347
3.68333	-18.1347
3.68667	-18.1284
3.69	-18.1222
3.69333	-18.1159
3.69667	-18.1097
3.7	-18.0971
3.70333	-18.0909
3.70667	-18.0784
3.71	-18.0722
3.71333	-18.0659
3.71667	-18.0597
3.72	-18.0534
3.72333	-18.0534
3.72667	-18.0409
3.73	-18.0346
3.73333	-18.0346
3.73667	-18.0222
3.74	-18.0222
3.74333	-18.0097
3.74667	-18.0097
3.75	-17.9972
3.75333	-17.9909
3.75667	-17.9784
3.76	-17.9784
3.76333	-17.9659
3.76667	-17.9596
3.77	-17.9534
3.77333	-17.9472
3.77667	-17.9409
3.78	-17.9347
3.78333	-17.9284
3.78667	-17.9221
3.79	-17.9221
3.79333	-17.9096
3.79667	-17.9034
3.8	-17.9034
3.80333	-17.8971
3.80667	-17.8847
3.81	-17.8784
3.81333	-17.8659
3.81667	-17.8596
3.82	-17.8534
3.82333	-17.8471
3.82667	-17.8346
3.83	-17.8284
3.83333	-17.8346
3.83667	-17.8222
3.84	-17.8159
3.84333	-17.8159
3.84667	-17.8097
3.85	-17.7971
3.85333	-17.7909
3.85667	-17.7909
3.86	-17.7846
3.86333	-17.7721
3.86667	-17.7596
3.87	-17.7534
3.87333	-17.7472
3.87667	-17.7472
3.88	-17.7409
3.88333	-17.7346
3.88667	-17.7284
3.89	-17.7221
3.89333	-17.7221
3.89667	-17.7096
3.9	-17.7096
3.90333	-17.6971
3.90667	-17.6971
3.91	-17.6847
3.91333	-17.6784
3.91667	-17.6659
3.92	-17.6596
3.92333	-17.6596
3.92667	-17.6596
3.93	-17.6409
3.93333	-17.6409
3.93667	-17.6409
3.94	-17.6284
3.94333	-17.6346
3.94667	-17.6159
3.95	-17.6159
3.95333	-17.6159
3.95667	-17.6034
3.96	-17.5971
3.96333	-17.5909
3.96667	-17.5784
3.97	-17.5784
3.97333	-17.5659
3.97667	-17.5659
3.98	-17.5534
3.98333	-17.5471
3.98667	-17.5409
3.99	-17.5409
3.99333	-17.5346
3.99667	-17.5284
4	-17.5221
4.00333	-17.5159
4.00667	-17.5159
4.01	-17.5096
4.01333	-17.5034
4.01667	-17.4909
4.02	-17.4846
4.02333	-17.4784
4.02667	-17.4721
4.03	-17.4659
4.03333	-17.4596
4.03667	-17.4534
4.04	-17.4471
4.04333	-17.4409
4.04667	-17.4346
4.05	-17.4346
4.05333	-17.4284
4.05667	-17.4221
4.06	-17.4159
4.06333	-17.4096
4.06667	-17.4096
4.07	-17.3971
4.07333	-17.3847
4.07667	-17.3909
4.08	-17.3784
4.08333	-17.3721
4.08667	-17.3596
4.09	-17.3534
4.09333	-17.3534
4.09667	-17.3471
4.1	-17.3409
4.10333	-17.3346
4.10667	-17.3346
4.11	-17.3222
4.11333	-17.3159
4.11667	-17.3159
4.12	-17.3096
4.12333	-17.3096
4.12667	-17.2971
4.13	-17.2909
4.13333	-17.2784
4.13667	-17.2784
4.14	-17.2721
4.14333	-17.2659
4.14667	-17.2597
4.15	-17.2534
4.15333	-17.2471
4.15667	-17.2471
4.16	-17.2346
4.16333	-17.2346
4.16667	-17.2284
4.17	-17.2221
4.17333	-17.2159
4.17667	-17.2159
4.18	-17.2034
4.18333	-17.2034
4.18667	-17.1971
4.19	-17.1909
4.19333	-17.1846
4.19667	-17.1784
4.2	-17.1659
4.20333	-17.1659
4.20667	-17.1596
4.21	-17.1534
4.21333	-17.1471
4.21667	-17.1409
4.22	-17.1346
4.22333	-17.1346
4.22667	-17.1284
4.23	-17.1284
4.23333	-17.1221
4.23667	-17.1159
4.24	-17.1096
4.24333	-17.1034
4.24667	-17.0971
4.25	-17.0909
4.25333	-17.0784
4.25667	-17.0721
4.26	-17.0659
4.26333	-17.0596
4.26667	-17.0596
4.27	-17.0534
4.27333	-17.0471
4.27667	-17.0471
4.28	-17.0346
4.28333	-17.0346
4.28667	-17.0284
4.29	-17.0284
4.29333	-17.0221
4.29667	-17.0159
4.3	-17.0096
4.30333	-17.0034
4.30667	-16.9971
4.31	-16.9846
4.31333	-16.9846
4.31667	-16.9721
4.32	-16.9659
4.32333	-16.9596
4.32667	-16.9596
4.33	-16.9534
4.33333	-16.9534
4.33667	-16.9409
4.34	-16.9346
4.34333	-16.9346
4.34667	-16.9284
4.35	-16.9221
4.35333	-16.9221
4.35667	-16.9159
4.36	-16.9096
4.36333	-16.9034
4.36667	-16.8971
4.37	-16.8909
4.37333	-16.8909
4.37667	-16.8784
4.38	-16.8721
4.38333	-16.8721
4.38667	-16.8659
4.39	-16.8534
4.39333	-16.8534
4.39667	-16.8471
4.4	-16.8409
4.40333	-16.8346
4.40667	-16.8346
4.41	-16.8284
4.41333	-16.8221
4.41667	-16.8159
4.42	-16.8159
4.42333	-16.8034
4.42667	-16.8034
4.43	-16.7971
4.43333	-16.7971
4.43667	-16.7846
4.44	-16.7784
4.44333	-16.7659
4.44667	-16.7721
4.45	-16.7596
4.45333	-16.7596
4.45667	-16.7534
4.46	-16.7471
4.46333	-16.7471
4.46667	-16.7409
4.47	-16.7346
4.47333	-16.7284
4.47667	-16.7221
4.48	-16.7221
4.48333	-16.7159
4.48667	-16.7096
4.49	-16.7096
4.49333	-16.7034
4.49667	-16.6971
4.5	-16.6971
4.50333	-16.6846
4.50667	-16.6846
4.51	-16.6659
4.51333	-16.6659
4.51667	-16.6659
4.52	-16.6596
4.52333	-16.6534
4.52667	-16.6471
4.53	-16.6409
4.53333	-16.6346
4.53667	-16.6346
4.54	-16.6284
4.54333	-16.6284
4.54667	-16.6221
4.55	-16.6159
4.55333	-16.6096
4.55667	-16.6096
4.56	-16.6034
4.56333	-16.5971
4.56667	-16.5909
4.57	-16.5846
4.57333	-16.5784
4.57667	-16.5784
4.58	-16.5721
4.58333	-16.5659
4.58667	-16.5596
4.59	-16.5534
4.59333	-16.5471
4.59667	-16.5471
4.6	-16.5409
4.60333	-16.5346
4.60667	-16.5284
4.61	-16.5284
4.61333	-16.5159
4.61667	-16.5159
4.62	-16.5159
4.62333	-16.5096
4.62667	-16.5034
4.63	-16.4971
4.63333	-16.4971
4.63667	-16.4846
4.64	-16.4784
4.64333	-16.4784
4.64667	-16.4721
4.65	-16.4659
4.65333	-16.4596
4.65667	-16.4534
4.66	-16.4534
4.66333	-16.4471
4.66667	-16.4471
4.67	-16.4409
4.67333	-16.4409
4.67667	-16.4284
4.68	-16.4221
4.68333	-16.4221
4.68667	-16.4221
4.69	-16.4159
4.69333	-16.4096
4.69667	-16.4034
4.7	-16.3971
4.70333	-16.3909
4.70667	-16.3846
4.71	-16.3784
4.71333	-16.3784
4.71667	-16.3721
4.72	-16.3596
4.72333	-16.3596
4.72667	-16.3534
4.73	-16.3534
4.73333	-16.3471
4.73667	-16.3409
4.74	-16.3409
4.74333	-16.3346
4.74667	-16.3346
4.75	-16.3284
4.75333	-16.3221
4.75667	-16.3096
4.76	-16.3159
4.76333	-16.3034
4.76667	-16.3034
4.77	-16.2971
4.77333	-16.2909
4.77667	-16.2846
4.78	-16.2846
4.78333	-16.2784
4.78667	-16.2659
4.79	-16.2659
4.79333	-16.2596
4.79667	-16.2534
4.8	-16.2534
4.80333	-16.2471
4.80667	-16.2471
4.81	-16.2409
4.81333	-16.2346
4.81667	-16.2409
4.82	-16.2346
4.82333	-16.2284
4.82667	-16.2284
4.83	-16.2159
4.83333	-16.2159
4.83667	-16.2096
4.84	-16.2034
4.84333	-16.1971
4.84667	-16.1971
4.85	-16.1846
4.85333	-16.1846
4.85667	-16.1784
4.86	-16.1721
4.86333	-16.1659
4.86667	-16.1659
4.87	-16.1596
4.87333	-16.1534
4.87667	-16.1534
4.88	-16.1471
4.88333	-16.1471
4.88667	-16.1409
4.89	-16.1346
4.89333	-16.1346
4.89667	-16.1284
4.9	-16.1284
4.90333	-16.1159
4.90667	-16.1221
4.91	-16.1159
4.91333	-16.1096
4.91667	-16.1034
4.92	-16.1034
4.92333	-16.0971
4.92667	-16.0909
4.93	-16.0784
4.93333	-16.0784
4.93667	-16.0784
4.94	-16.0659
4.94333	-16.0659
4.94667	-16.0659
4.95	-16.0534
4.95333	-16.0471
4.95667	-16.0471
4.96	-16.0409
4.96333	-16.0346
4.96667	-16.0409
4.97	-16.0284
4.97333	-16.0284
4.97667	-16.0221
4.98	-16.0221
4.98333	-16.0159
4.98667	-16.0159
4.99	-16.0159
4.99333	-16.0034
4.99667	-16.0034
5	-15.9971
5.00333	-15.9909
5.00667	-15.9846
5.01	-15.9784
5.01333	-15.9721
5.01667	-15.9721
5.02	-15.9659
5.02333	-15.9596
5.02667	-15.9534
5.03	-15.9596
5.03333	-15.9534
5.03667	-15.9471
5.04	-15.9409
5.04333	-15.9409
5.04667	-15.9346
5.05	-15.9284
5.05333	-15.9221
5.05667	-15.9221
5.06	-15.9159
5.06333	-15.9221
5.06667	-15.9096
5.07	-15.9096
5.07333	-15.9096
5.07667	-15.9034
5.08	-15.8909
5.08333	-15.8909
5.08667	-15.8846
5.09	-15.8846
5.09333	-15.8721
5.09667	-15.8721
5.1	-15.8596
5.10333	-15.8659
5.10667	-15.8596
5.11	-15.8596
5.11333	-15.8534
5.11667	-15.8534
5.12	-15.8409
5.12333	-15.8409
5.12667	-15.8346
5.13	-15.8346
5.13333	-15.8346
5.13667	-15.8284
5.14	-15.8221
5.14333	-15.8159
5.14667	-15.8096
5.15	-15.8096
5.15333	-15.8034
5.15667	-15.8034
5.16	-15.8034
5.16333	-15.7909
5.16667	-15.7909
5.17	-15.7784
5.17333	-15.7784
5.17667	-15.7784
5.18	-15.7659
5.18333	-15.7596
5.18667	-15.7659
5.19	-15.7534
5.19333	-15.7596
5.19667	-15.7471
5.2	-15.7471
5.20333	-15.7409
5.20667	-15.7471
5.21	-15.7346
5.21333	-15.7346
5.21667	-15.7284
5.22	-15.7221
5.22333	-15.7284
5.22667	-15.7221
5.23	-15.7159
5.23333	-15.7096
5.23667	-15.7034
5.24	-15.7034
5.24333	-15.6971
5.24667	-15.7034
5.25	-15.6909
5.25333	-15.6846
5.25667	-15.6846
5.26	-15.6721
5.26333	-15.6784
5.26667	-15.6659
5.27	-15.6659
5.27333	-15.6596
5.27667	-15.6596
5.28	-15.6534
5.28333	-15.6471
5.28667	-15.6471
5.29	-15.6409
5.29333	-15.6409
5.29667	-15.6346
5.3	-15.6346
5.30333	-15.6346
5.30667	-15.6284
5.31	-15.6221
5.31333	-15.6159
5.31667	-15.6159
5.32	-15.6159
5.32333	-15.6096
5.32667	-15.6034
5.33	-15.5971
5.33333	-15.5909
5.33667	-15.5971
5.34	-15.5846
5.34333	-15.5784
5.34667	-15.5784
5.35	-15.5721
5.35333	-15.5706
5.35667	-15.5659
5.36	-15.5659
5.36333	-15.5534
5.36667	-15.5534
5.37	-15.5534
5.37333	-15.5534
5.37667	-15.5471
5.38	-15.5346
5.38333	-15.5346
5.38667	-15.5346
5.39	-15.5346
5.39333	-15.5284
5.39667	-15.5221
5.4	-15.5221
5.40333	-15.5159
5.40667	-15.5159
5.41	-15.5096
5.41333	-15.5034
5.41667	-15.5034
5.42	-15.4971
5.42333	-15.4971
5.42667	-15.4909
5.43	-15.4909
5.43333	-15.4784
5.43667	-15.4784
5.44	-15.4784
5.44333	-15.4721
5.44667	-15.4659
5.45	-15.4659
5.45333	-15.4596
5.45667	-15.4534
5.46	-15.4534
5.46333	-15.4471
5.46667	-15.4471
5.47	-15.4471
5.47333	-15.4346
5.47667	-15.4346
5.48	-15.4346
5.48333	-15.4346
5.48667	-15.4284
5.49	-15.4284
5.49333	-15.4159
5.49667	-15.4159
5.5	-15.4159
5.50333	-15.4096
5.50667	-15.4096
5.51	-15.4034
5.51333	-15.3971
5.51667	-15.3971
5.52	-15.3971
5.52333	-15.3909
5.52667	-15.3846
5.53	-15.3784
5.53333	-15.3721
5.53667	-15.3721
5.54	-15.3659
5.54333	-15.3659
5.54667	-15.3596
5.55	-15.3534
5.55333	-15.3534
5.55667	-15.3471
5.56	-15.3409
5.56333	-15.3471
5.56667	-15.3346
5.57	-15.3409
5.57333	-15.3346
5.57667	-15.3346
5.58	-15.3346
5.58333	-15.3284
5.58667	-15.3221
5.59	-15.3221
5.59333	-15.3159
5.59667	-15.3159
5.6	-15.3159
5.60333	-15.3096
5.60667	-15.3034
5.61	-15.2971
5.61333	-15.2909
5.61667	-15.2909
5.62	-15.2846
5.62333	-15.2846
5.62667	-15.2721
5.63	-15.2784
5.63333	-15.2659
5.63667	-15.2659
5.64	-15.2596
5.64333	-15.2596
5.64667	-15.2534
5.65	-15.2534
5.65333	-15.2534
5.65667	-15.2471
5.66	-15.2409
5.66333	-15.2409
5.66667	-15.2409
5.67	-15.2409
5.67333	-15.2284
5.67667	-15.2284
5.68	-15.2221
5.68333	-15.2221
5.68667	-15.2159
5.69	-15.2159
5.69333	-15.2159
5.69667	-15.2096
5.7	-15.2034
5.70333	-15.2034
5.70667	-15.1971
5.71	-15.1971
5.71333	-15.1909
5.71667	-15.1846
5.72	-15.1846
5.72333	-15.1784
5.72667	-15.1784
5.73	-15.1784
5.73333	-15.1721
5.73667	-15.1596
5.74	-15.1596
5.74333	-15.1596
5.74667	-15.1534
5.75	-15.1534
5.75333	-15.1471
5.75667	-15.1471
5.76	-15.1409
5.76333	-15.1471
5.76667	-15.1346
5.77	-15.1346
5.77333	-15.1346
5.77667	-15.1284
5.78	-15.1284
5.78333	-15.1221
5.78667	-15.1284
5.79	-15.1221
5.79333	-15.1159
5.79667	-15.1159
5.8	-15.1096
5.80333	-15.1096
5.80667	-15.0971
5.81	-15.1034
5.81333	-15.0971
5.81667	-15.0909
5.82	-15.0909
5.82333	-15.0784
5.82667	-15.0784
5.83	-15.0784
5.83333	-15.0784
5.83667	-15.0721
5.84	-15.0659
5.84333	-15.0659
5.84667	-15.0659
5.85	-15.0534
5.85333	-15.0534
5.85667	-15.0471
5.86	-15.0471
5.86333	-15.0409
5.86667	-15.0409
5.87	-15.0409
5.87333	-15.0346
5.87667	-15.0346
5.88	-15.0284
5.88333	-15.0284
5.88667	-15.0284
5.89	-15.0221
5.89333	-15.0221
5.89667	-15.0221
5.9	-15.0159
5.90333	-15.0159
5.90667	-15.0096
5.91	-15.0034
5.91333	-15.0034
5.91667	-14.9971
5.92	-14.9971
5.92333	-14.9909
5.92667	-14.9909
5.93	-14.9846
5.93333	-14.9846
5.93667	-14.9784
5.94	-14.9784
5.94333	-14.9659
5.94667	-14.9721
5.95	-14.9659
5.95333	-14.9596
5.95667	-14.9659
5.96	-14.9534
5.96333	-14.9534
5.96667	-14.9534
5.97	-14.9471
5.97333	-14.9471
5.97667	-14.9409
5.98	-14.9409
5.98333	-14.9409
5.98667	-14.9346
5.99	-14.9284
5.99333	-14.9284
5.99667	-14.9221
6	-14.9221
6.00333	-14.9159
6.00667	-14.9159
6.01	-14.9096
6.01333	-14.9033
6.01667	-14.9033
6.02	-14.8971
6.02333	-14.9096
6.02667	-14.8971
6.03	-14.8909
6.03333	-14.8846
6.03667	-14.8784
6.04	-14.8846
6.04333	-14.8784
6.04667	-14.8721
6.05	-14.8659
6.05333	-14.8659
6.05667	-14.8659
6.06	-14.8659
6.06333	-14.8596
6.06667	-14.8534
6.07	-14.8534
6.07333	-14.8471
6.07667	-14.8471
6.08	-14.8408
6.08333	-14.8408
6.08667	-14.8408
6.09	-14.8346
6.09333	-14.8346
6.09667	-14.8284
6.1	-14.8346
6.10333	-14.8221
6.10667	-14.8221
6.11	-14.8159
6.11333	-14.8221
6.11667	-14.8096
6.12	-14.8159
6.12333	-14.8096
6.12667	-14.8096
6.13	-14.7971
6.13333	-14.7971
6.13667	-14.7909
6.14	-14.7909
6.14333	-14.7846
6.14667	-14.7846
6.15	-14.7846
6.15333	-14.7783
6.15667	-14.7783
6.16	-14.7721
6.16333	-14.7659
6.16667	-14.7721
6.17	-14.7596
6.17333	-14.7596
6.17667	-14.7533
6.18	-14.7596
6.18333	-14.7533
6.18667	-14.7533
6.19	-14.7471
6.19333	-14.7409
6.19667	-14.7409
6.2	-14.7409
6.20333	-14.7346
6.20667	-14.7346
6.21	-14.7346
6.21333	-14.7284
6.21667	-14.7221
6.22	-14.7284
6.22333	-14.7221
6.22667	-14.7221
6.23	-14.7096
6.23333	-14.7096
6.23667	-14.7096
6.24	-14.7096
6.24333	-14.7034
6.24667	-14.7034
6.25	-14.6971
6.25333	-14.6971
6.25667	-14.6908
6.26	-14.6908
6.26333	-14.6846
6.26667	-14.6846
6.27	-14.6784
6.27333	-14.6721
6.27667	-14.6721
6.28	-14.6721
6.28333	-14.6659
6.28667	-14.6659
6.29	-14.6659
6.29333	-14.6596
6.29667	-14.6596
6.3	-14.6471
6.30333	-14.6471
6.30667	-14.6471
6.31	-14.6471
6.31333	-14.6471
6.31667	-14.6471
6.32	-14.6346
6.32333	-14.6409
6.32667	-14.6346
6.33	-14.6346
6.33333	-14.6346
6.33667	-14.6221
6.34	-14.6283
6.34333	-14.6221
6.34667	-14.6221
6.35	-14.6159
6.35333	-14.6159
6.35667	-14.6096
6.36	-14.6159
6.36333	-14.6096
6.36667	-14.6096
6.37	-14.5971
6.37333	-14.5971
6.37667	-14.5908
6.38	-14.5908
6.38333	-14.5846
6.38667	-14.5846
6.39	-14.5846
6.39333	-14.5784
6.39667	-14.5784
6.4	-14.5784
6.40333	-14.5658
6.40667	-14.5721
6.41	-14.5658
6.41333	-14.5596
6.41667	-14.5533
6.42	-14.5596
6.42333	-14.5533
6.42667	-14.5471
6.43	-14.5471
6.43333	-14.5471
6.43667	-14.5471
6.44	-14.5409
6.44333	-14.5409
6.44667	-14.5346
6.45	-14.5346
6.45333	-14.5346
6.45667	-14.5346
6.46	-14.5283
6.46333	-14.5283
6.46667	-14.5221
6.47	-14.5283
6.47333	-14.5159
6.47667	-14.5159
6.48	-14.5159
6.48333	-14.5096
6.48667	-14.5159
6.49	-14.5096
6.49333	-14.5096
6.49667	-14.5033
6.5	-14.4971
6.50333	-14.4908
6.50667	-14.4908
6.51	-14.4908
6.51333	-14.4846
6.51667	-14.4846
6.52	-14.4784
6.52333	-14.4784
6.52667	-14.4846
6.53	-14.4784
6.53333	-14.4658
6.53667	-14.4721
6.54	-14.4658
6.54333	-14.4658
6.54667	-14.4658
6.55	-14.4596
6.55333	-14.4596
6.55667	-14.4534
6.56	-14.4534
6.56333	-14.4471
6.56667	-14.4471
6.57	-14.4471
6.57333	-14.4408
6.57667	-14.4408
6.58	-14.4408
6.58333	-14.4346
6.58667	-14.4408
6.59	-14.4346
6.59333	-14.4346
6.59667	-14.4284
6.6	-14.4284
6.60333	-14.4284
6.60667	-14.4221
6.61	-14.4221
6.61333	-14.4159
6.61667	-14.4159
6.62	-14.4096
6.62333	-14.4159
6.62667	-14.4033
6.63	-14.3971
6.63333	-14.3971
6.63667	-14.3971
6.64	-14.3971
6.64333	-14.3909
6.64667	-14.3846
6.65	-14.3846
6.65333	-14.3783
6.65667	-14.3783
[truncated: 37,003 more rows]

## Sheet: Sheet3
	NiO/Au
Time (min)	Current (µA)
0	-14.2971
0.00792	-13.4221
0.01583	-12.8033
0.02375	-12.3408
0.03167	-11.9783
0.03958	-11.6846
0.0475	-11.4533
0.05542	-11.247
0.06333	-11.0783
0.07125	-10.9345
0.07917	-10.8095
0.08708	-10.6845
0.095	-10.5845
0.10292	-10.497
0.11083	-10.4095
0.11875	-10.3345
0.12667	-10.272
0.13458	-10.2158
0.1425	-10.1595
0.15042	-10.1033
0.15833	-10.0595
0.16625	-10.0095
0.17417	-9.97828
0.18208	-9.92827
0.19	-9.90328
0.19792	-9.86577
0.20583	-9.83453
0.21375	-9.80327
0.22167	-9.77827
0.22958	-9.75327
0.2375	-9.72828
0.24542	-9.70328
0.25333	-9.68453
0.26125	-9.65953
0.26917	-9.63452
0.27708	-9.61578
0.285	-9.59703
0.29292	-9.57828
0.30083	-9.56577
0.30875	-9.54077
0.31667	-9.53453
0.32458	-9.51577
0.3325	-9.50327
0.34042	-9.48452
0.34833	-9.47827
0.35625	-9.45952
0.36417	-9.44703
0.37208	-9.42827
0.38	-9.42827
0.38792	-9.40952
0.39583	-9.39702
0.40375	-9.38452
0.41167	-9.37827
0.41958	-9.37202
0.4275	-9.35951
0.43542	-9.34702
0.44333	-9.34078
0.45125	-9.32827
0.45917	-9.32202
0.46708	-9.31576
0.475	-9.30327
0.48292	-9.29077
0.49083	-9.29077
0.49875	-9.27827
0.50667	-9.27202
0.51458	-9.25952
0.5225	-9.25326
0.53042	-9.24702
0.53833	-9.24077
0.54625	-9.22827
0.55417	-9.22827
0.56208	-9.22202
0.57	-9.20951
0.57792	-9.20327
0.58583	-9.19702
0.59375	-9.19076
0.60167	-9.19076
0.60958	-9.19076
0.6175	-9.17827
0.62542	-9.17202
0.63333	-9.15952
0.64125	-9.15952
0.64917	-9.15327
0.65708	-9.14701
0.665	-9.14077
0.67292	-9.13452
0.68083	-9.13452
0.68875	-9.12201
0.69667	-9.12201
0.70458	-9.11577
0.7125	-9.10952
0.72042	-9.10326
0.72833	-9.10326
0.73625	-9.09702
0.74417	-9.09077
0.75208	-9.08451
0.76	-9.07826
0.76792	-9.07202
0.77583	-9.06577
0.78375	-9.06577
0.79167	-9.05951
0.79958	-9.05327
0.8075	-9.05327
0.81542	-9.04702
0.82333	-9.04076
0.83125	-9.04076
0.83917	-9.03451
0.84708	-9.03451
0.855	-9.02827
0.86292	-9.02201
0.87083	-9.02201
0.87875	-9.00952
0.88667	-9.00952
0.89458	-9.00327
0.9025	-9.00327
0.91042	-8.99701
0.91833	-8.98452
0.92625	-8.98452
0.93417	-8.97826
0.94208	-8.97826
0.95	-8.97201
0.95792	-8.97201
0.96583	-8.96577
0.97375	-8.96577
0.98167	-8.95951
0.98958	-8.95326
0.9975	-8.94701
1.00542	-8.94701
1.01333	-8.94077
1.02125	-8.94077
1.02917	-8.93451
1.03708	-8.93451
1.045	-8.92826
1.05292	-8.92202
1.06083	-8.92202
1.06875	-8.91576
1.07667	-8.91576
1.08458	-8.90951
1.0925	-8.90326
1.10042	-8.89702
1.10833	-8.89702
1.11625	-8.89702
1.12417	-8.89076
1.13208	-8.88451
1.14	-8.88451
1.14792	-8.87827
1.15583	-8.87201
1.16375	-8.87827
1.17167	-8.86576
1.17958	-8.86576
1.1875	-8.85952
1.19542	-8.85952
1.20333	-8.85952
1.21125	-8.85326
1.21917	-8.84701
1.22708	-8.84701
1.235	-8.84701
1.24292	-8.84076
1.25083	-8.83452
1.25875	-8.83295
1.26667	-8.82826
1.27458	-8.82826
1.2825	-8.82826
1.29042	-8.82201
1.29833	-8.82201
1.30625	-8.81577
1.31417	-8.80951
1.32208	-8.80951
1.33	-8.80951
1.33792	-8.80326
1.34583	-8.80326
1.35375	-8.79701
1.36167	-8.79701
1.36958	-8.79077
1.3775	-8.78451
1.38542	-8.78451
1.39333	-8.77826
1.40125	-8.77826
1.40917	-8.77202
1.41708	-8.77202
1.425	-8.76576
1.43292	-8.76576
1.44083	-8.75951
1.44875	-8.75951
1.45667	-8.75951
1.46458	-8.75326
1.4725	-8.75326
1.48042	-8.74076
1.48833	-8.74076
1.49625	-8.74076
1.50417	-8.73451
1.51208	-8.74076
1.52	-8.73451
1.52792	-8.73451
1.53583	-8.72827
1.54375	-8.72201
1.55167	-8.72201
1.55958	-8.71576
1.5675	-8.71576
1.57542	-8.70951
1.58333	-8.70326
1.59125	-8.70951
1.59917	-8.70326
1.60708	-8.69701
1.615	-8.69701
1.62292	-8.69701
1.63083	-8.69076
1.63875	-8.69076
1.64667	-8.6845
1.65458	-8.6845
1.6625	-8.67201
1.67042	-8.67826
1.67833	-8.67201
1.68625	-8.67201
1.69417	-8.67201
1.70208	-8.66576
1.71	-8.65951
1.71792	-8.65951
1.72583	-8.65326
1.73375	-8.65326
1.74167	-8.64701
1.74958	-8.64701
1.7575	-8.64075
1.76542	-8.64075
1.77333	-8.63451
1.78125	-8.64075
1.78917	-8.62826
1.79708	-8.63451
1.805	-8.62826
1.81292	-8.62826
1.82083	-8.62201
1.82875	-8.62201
1.83667	-8.61576
1.84458	-8.60951
1.8525	-8.60951
1.86042	-8.60326
1.86833	-8.60951
1.87625	-8.60326
1.88417	-8.60326
1.89208	-8.597
1.9	-8.597
1.90792	-8.59076
1.91583	-8.59076
1.92375	-8.58451
1.93167	-8.59076
1.93958	-8.58451
1.9475	-8.58451
1.95542	-8.57825
1.96333	-8.57825
1.97125	-8.57825
1.97917	-8.57201
1.98708	-8.56576
1.995	-8.57201
2.00292	-8.56576
2.01083	-8.55951
2.01875	-8.55951
2.02667	-8.55951
2.03458	-8.55951
2.0425	-8.55325
2.05042	-8.54701
2.05833	-8.55325
2.06625	-8.54701
2.07417	-8.54701
2.08208	-8.54076
2.09	-8.54076
2.09792	-8.54076
2.10583	-8.54076
2.11375	-8.54076
2.12167	-8.54076
2.12958	-8.5345
2.1375	-8.5345
2.14542	-8.5345
2.15333	-8.52826
2.16125	-8.52826
2.16917	-8.52201
2.17708	-8.51575
2.185	-8.52201
2.19292	-8.52201
2.20083	-8.51575
2.20875	-8.51575
2.21667	-8.5095
2.22458	-8.51575
2.2325	-8.5095
2.24042	-8.5095
2.24833	-8.5095
2.25625	-8.5095
2.26417	-8.50326
2.27208	-8.50326
2.28	-8.50326
2.28792	-8.50326
2.29583	-8.49701
2.30375	-8.50326
2.31167	-8.49701
2.31958	-8.49701
2.3275	-8.49701
2.33542	-8.49701
2.34333	-8.49075
2.35125	-8.48451
2.35917	-8.48451
2.36708	-8.49075
2.375	-8.49075
2.38292	-8.48763
2.39083	-8.48451
2.39875	-8.48451
2.40667	-8.48451
2.41458	-8.47826
2.4225	-8.47826
2.43042	-8.47826
2.43833	-8.47826
2.44625	-8.472
2.45417	-8.472
2.46208	-8.472
2.47	-8.472
2.47792	-8.472
2.48583	-8.472
2.49375	-8.472
2.50167	-8.46575
2.50958	-8.46575
2.5175	-8.46575
2.52542	-8.46575
2.53333	-8.46575
2.54125	-8.45951
2.54917	-8.45951
2.55708	-8.45951
2.565	-8.45951
2.57292	-8.45951
2.58083	-8.45951
2.58875	-8.45951
2.59667	-8.45326
2.60458	-8.45951
2.6125	-8.45326
2.62042	-8.45326
2.62833	-8.45951
2.63625	-8.45326
2.64417	-8.447
2.65208	-8.45326
2.66	-8.447
2.66792	-8.447
2.67583	-8.447
2.68375	-8.447
2.69167	-8.447
2.69958	-8.447
2.7075	-8.447
2.71542	-8.447
2.72333	-8.447
2.73125	-8.447
2.73917	-8.447
2.74708	-8.447
2.755	-8.44076
2.76292	-8.44076
2.77083	-8.44076
2.77875	-8.44076
2.78667	-8.44076
2.79458	-8.44076
2.8025	-8.44076
2.81042	-8.44076
2.81833	-8.44076
2.82625	-8.44076
2.83417	-8.44076
2.84208	-8.44076
2.85	-8.44076
2.85792	-8.44076
2.86583	-8.44076
2.87375	-8.44076
2.88167	-8.44076
2.88958	-8.44076
2.8975	-8.43451
2.90542	-8.43451
2.91333	-8.43451
2.92125	-8.43451
2.92917	-8.43451
2.93708	-8.43451
2.945	-8.43451
2.95292	-8.43451
2.96083	-8.43451
2.96875	-8.43451
2.97667	-8.43451
2.98458	-8.43451
2.9925	-8.43451
3.00042	-8.42825
3.00833	-8.43451
3.01625	-8.42825
3.02417	-8.42825
3.03208	-8.42825
3.04	-8.42825
3.04792	-8.42825
3.05583	-8.42825
3.06375	-8.42201
3.07167	-8.43451
3.07958	-8.42825
3.0875	-8.42825
3.09542	-8.42825
3.10333	-8.42825
3.11125	-8.42825
3.11917	-8.42825
3.12708	-8.42201
3.135	-8.42201
3.14292	-8.42201
3.15083	-8.42201
3.15875	-8.42201
3.16667	-8.42201
3.17458	-8.42201
3.1825	-8.42201
3.19042	-8.42201
3.19833	-8.42201
3.20625	-8.42201
3.21417	-8.42201
3.22208	-8.42201
3.23	-8.42201
3.23792	-8.42201
3.24583	-8.42201
3.25375	-8.41576
3.26167	-8.41576
3.26958	-8.41576
3.2775	-8.42201
3.28542	-8.41576
3.29333	-8.42201
3.30125	-8.42201
3.30917	-8.42201
3.31708	-8.41576
3.325	-8.42201
3.33292	-8.41576
3.34083	-8.42201
3.34875	-8.41576
3.35667	-8.42201
3.36458	-8.41576
3.3725	-8.41576
3.38042	-8.41576
3.38833	-8.41576
3.39625	-8.41576
3.40417	-8.41576
3.41208	-8.41576
3.42	-8.41576
3.42792	-8.41576
3.43583	-8.41576
3.44375	-8.41576
3.45167	-8.41576
3.45958	-8.41576
3.4675	-8.41576
3.47542	-8.41576
3.48333	-8.41576
3.49125	-8.41576
3.49917	-8.41576
3.50708	-8.41576
3.515	-8.41576
3.52292	-8.41576
3.53083	-8.41576
3.53875	-8.41576
3.54667	-8.42201
3.55458	-8.41576
3.5625	-8.4095
3.57042	-8.41576
3.57833	-8.41576
3.58625	-8.41576
3.59417	-8.41576
3.60208	-8.4095
3.61	-8.42201
3.61792	-8.41576
3.62583	-8.41576
3.63375	-8.41576
3.64167	-8.41576
3.64958	-8.42201
3.6575	-8.42201
3.66542	-8.42201
3.67333	-8.41576
3.68125	-8.41576
3.68917	-8.41576
3.69708	-8.41576
3.705	-8.41888
3.71292	-8.42201
3.72083	-8.42201
3.72875	-8.42201
3.73667	-8.42201
3.74458	-8.42201
3.7525	-8.42201
3.76042	-8.42201
3.76833	-8.42201
3.77625	-8.42201
3.78417	-8.41576
3.79208	-8.41576
3.8	-8.42201
3.80792	-8.42201
3.81583	-8.42201
3.82375	-8.42201
3.83167	-8.42201
3.83958	-8.42201
3.8475	-8.42201
3.85542	-8.42201
3.86333	-8.42201
3.87125	-8.42201
3.87917	-8.42201
3.88708	-8.42201
3.895	-8.42201
3.90292	-8.41576
3.91083	-8.42201
3.91875	-8.41576
3.92667	-8.42201
3.93458	-8.41576
3.9425	-8.42201
3.95042	-8.41576
3.95833	-8.41576
3.96625	-8.41576
3.97417	-8.41576
3.98208	-8.41576
3.99	-8.41576
3.99792	-8.41576
4.00583	-8.41576
4.01375	-8.41576
4.02167	-8.41576
4.02958	-8.41576
4.0375	-8.41576
4.04542	-8.41576
4.05333	-8.41576
4.06125	-8.41576
4.06917	-8.41263
4.07708	-8.4095
4.085	-8.4095
4.09292	-8.4095
4.10083	-8.4095
4.10875	-8.4095
4.11667	-8.4095
4.12458	-8.4095
4.1325	-8.4095
4.14042	-8.4095
4.14833	-8.4095
4.15625	-8.4095
4.16417	-8.4095
4.17208	-8.4095
4.18	-8.4095
4.18792	-8.40325
4.19583	-8.41576
4.20375	-8.40325
4.21167	-8.4095
4.21958	-8.4095
4.2275	-8.4095
4.23542	-8.40325
4.24333	-8.40325
4.25125	-8.40325
4.25917	-8.40325
4.26708	-8.40325
4.275	-8.40325
4.28292	-8.40325
4.29083	-8.40325
4.29875	-8.40325
4.30667	-8.40325
4.31458	-8.39701
4.3225	-8.40325
4.33042	-8.39701
4.33833	-8.40325
4.34625	-8.39701
4.35417	-8.39701
4.36208	-8.39701
4.37	-8.39701
4.37792	-8.39701
4.38583	-8.39701
4.39375	-8.39701
4.40167	-8.39701
4.40958	-8.39701
4.4175	-8.39701
4.42542	-8.39701
4.43333	-8.39701
4.44125	-8.39701
4.44917	-8.39701
4.45708	-8.39701
4.465	-8.39076
4.47292	-8.39701
4.48083	-8.39076
4.48875	-8.39701
4.49667	-8.39701
4.50458	-8.39076
4.5125	-8.3845
4.52042	-8.39076
4.52833	-8.39076
4.53625	-8.39076
4.54417	-8.3892
4.55208	-8.38724
4.56	-8.3845
4.56792	-8.3845
4.57583	-8.3845
4.58375	-8.3845
4.59167	-8.3845
4.59958	-8.3845
4.6075	-8.3845
4.61542	-8.3845
4.62333	-8.3845
4.63125	-8.37826
4.63917	-8.37826
4.64708	-8.37826
4.655	-8.37826
4.66292	-8.37826
4.67083	-8.37826
4.67875	-8.37826
4.68667	-8.37826
4.69458	-8.37826
4.7025	-8.37826
4.71042	-8.37826
4.71833	-8.37826
4.72625	-8.37201
4.73417	-8.37201
4.74208	-8.37201
4.75	-8.37201
4.75792	-8.37201
4.76583	-8.37826
4.77375	-8.36575
4.78167	-8.37201
4.78958	-8.37201
4.7975	-8.37201
4.80542	-8.37201
4.81333	-8.37201
4.82125	-8.36575
4.82917	-8.37201
4.83708	-8.36575
4.845	-8.37201
4.85292	-8.37201
4.86083	-8.36575
4.86875	-8.36575
4.87667	-8.36575
4.88458	-8.36575
4.8925	-8.36575
4.90042	-8.36575
4.90833	-8.36575
4.91625	-8.36575
4.92417	-8.36575
4.93208	-8.3595
4.94	-8.36575
4.94792	-8.3595
4.95583	-8.36575
4.96375	-8.3595
4.97167	-8.36575
4.97958	-8.36575
4.9875	-8.36575
4.99542	-8.36575
5.00333	-8.36575
5.01125	-8.36575
5.01917	-8.36575
5.02708	-8.3595
5.035	-8.36575
5.04292	-8.3595
5.05083	-8.3595
5.05875	-8.36575
5.06667	-8.36575
5.07458	-8.3595
5.0825	-8.36575
5.09042	-8.3595
5.09833	-8.3595
5.10625	-8.3595
5.11417	-8.3595
5.12208	-8.3595
5.13	-8.3595
5.13792	-8.3595
5.14583	-8.3595
5.15375	-8.3595
5.16167	-8.3595
5.16958	-8.3595
5.1775	-8.3595
5.18542	-8.3595
5.19333	-8.3595
5.20125	-8.35326
5.20917	-8.3595
5.21708	-8.35326
5.225	-8.3595
5.23292	-8.3595
5.24083	-8.3595
5.24875	-8.3595
5.25667	-8.3595
5.26458	-8.3595
5.2725	-8.3595
5.28042	-8.3595
5.28833	-8.3595
5.29625	-8.3595
5.30417	-8.3595
5.31208	-8.3595
5.32	-8.3595
5.32792	-8.3595
5.33583	-8.3595
5.34375	-8.3595
5.35167	-8.3595
5.35958	-8.3595
5.3675	-8.3595
5.37542	-8.3595
5.38333	-8.3595
5.39125	-8.3595
5.39917	-8.3595
5.40708	-8.3595
5.415	-8.3595
5.42292	-8.3595
5.43083	-8.3595
5.43875	-8.3595
5.44667	-8.3595
5.45458	-8.3595
5.4625	-8.3595
5.47042	-8.3595
5.47833	-8.3595
5.48625	-8.3595
5.49417	-8.3595
5.50208	-8.3595
5.51	-8.3595
5.51792	-8.36575
5.52583	-8.36575
5.53375	-8.36419
5.54167	-8.36224
5.54958	-8.3595
5.5575	-8.3595
5.56542	-8.3595
5.57333	-8.3595
5.58125	-8.3595
5.58917	-8.3595
5.59708	-8.3595
5.605	-8.3595
5.61292	-8.3595
5.62083	-8.3595
5.62875	-8.3595
5.63667	-8.3595
5.64458	-8.3595
5.6525	-8.3595
5.66042	-8.3595
5.66833	-8.3595
5.67625	-8.3595
5.68417	-8.3595
5.69208	-8.3595
5.7	-8.3595
5.70792	-8.3595
5.71583	-8.3595
5.72375	-8.3595
5.73167	-8.3595
5.73958	-8.35326
5.7475	-8.35326
5.75542	-8.35326
5.76333	-8.35326
5.77125	-8.35326
5.77917	-8.35326
5.78708	-8.35326
5.795	-8.35326
5.80292	-8.35326
5.81083	-8.35326
5.81875	-8.35326
5.82667	-8.35326
5.83458	-8.35326
5.8425	-8.347
5.85042	-8.347
5.85833	-8.35326
5.86625	-8.347
5.87417	-8.35326
5.88208	-8.34075
5.89	-8.347
5.89792	-8.347
5.90583	-8.347
5.91375	-8.347
5.92167	-8.347
5.92958	-8.347
5.9375	-8.347
5.94542	-8.34075
5.95333	-8.34075
5.96125	-8.34075
5.96917	-8.34075
5.97708	-8.34075
5.985	-8.34075
5.99292	-8.34075
6.00083	-8.34075
6.00875	-8.33451
6.01667	-8.33451
6.02458	-8.34075
6.0325	-8.34075
6.04042	-8.33451
6.04833	-8.33451
6.05625	-8.33451
6.06417	-8.32826
6.07208	-8.33451
6.08	-8.32826
6.08792	-8.33451
6.09583	-8.32826
6.10375	-8.33451
6.11167	-8.32826
6.11958	-8.32826
6.1275	-8.32826
6.13542	-8.32826
6.14333	-8.32826
6.15125	-8.32826
6.15917	-8.322
6.16708	-8.322
6.175	-8.322
6.18292	-8.322
6.19083	-8.322
6.19875	-8.322
6.20667	-8.32826
6.21458	-8.322
6.2225	-8.31575
6.23042	-8.322
6.23833	-8.31575
6.24625	-8.322
6.25417	-8.322
6.26208	-8.322
6.27	-8.322
6.27792	-8.322
6.28583	-8.31575
6.29375	-8.31575
6.30167	-8.31575
6.30958	-8.31575
6.3175	-8.31575
6.32542	-8.31575
6.33333	-8.31575
6.34125	-8.31575
6.34917	-8.31575
6.35708	-8.31575
6.365	-8.31575
6.37292	-8.31575
6.38083	-8.30951
6.38875	-8.31575
6.39667	-8.30951
6.40458	-8.31575
6.4125	-8.30951
6.42042	-8.31575
6.42833	-8.30951
6.43625	-8.30951
6.44417	-8.30951
6.45208	-8.30951
6.46	-8.30951
6.46792	-8.30951
6.47583	-8.31575
6.48375	-8.31575
6.49167	-8.30951
6.49958	-8.30951
6.5075	-8.30951
6.51542	-8.30951
6.52333	-8.30951
6.53125	-8.30951
6.53917	-8.30951
6.54708	-8.30951
6.555	-8.30951
6.56292	-8.30951
6.57083	-8.30951
6.57875	-8.30951
6.58667	-8.30951
6.59458	-8.30951
6.6025	-8.30951
6.61042	-8.30951
6.61833	-8.30951
6.62625	-8.30325
6.63417	-8.30325
6.64208	-8.30325
6.65	-8.30325
6.65792	-8.30951
6.66583	-8.30325
6.67375	-8.30951
6.68167	-8.30325
6.68958	-8.30325
6.6975	-8.30325
6.70542	-8.30325
6.71333	-8.30325
6.72125	-8.30325
6.72917	-8.30325
6.73708	-8.30325
6.745	-8.30325
6.75292	-8.30325
6.76083	-8.30325
6.76875	-8.30325
6.77667	-8.30325
6.78458	-8.30325
6.7925	-8.30325
6.80042	-8.322
6.80833	-8.32826
6.81625	-8.322
6.82417	-8.33451
6.83208	-8.33451
6.84	-8.33451
6.84792	-8.34075
6.85583	-8.34075
6.86375	-8.347
6.87167	-8.34075
6.87958	-8.347
6.8875	-8.347
6.89542	-8.347
6.90333	-8.347
6.91125	-8.347
6.91917	-8.347
6.92708	-8.35326
6.935	-8.35326
6.94292	-8.35326
6.95083	-8.35326
6.95875	-8.347
6.96667	-8.347
6.97458	-8.35326
6.9825	-8.347
6.99042	-8.35326
6.99833	-8.35326
7.00625	-8.35326
7.01417	-8.35326
7.02208	-8.35326
7.03	-8.35326
7.03792	-8.35326
7.04583	-8.35326
7.05375	-8.35326
7.06167	-8.347
7.06958	-8.3595
7.0775	-8.35326
7.08542	-8.3595
7.09333	-8.35326
7.10125	-8.35326
7.10917	-8.35326
7.11708	-8.35326
7.125	-8.35326
7.13292	-8.35326
7.14083	-8.35326
7.14875	-8.35326
7.15667	-8.35326
7.16458	-8.35326
7.1725	-8.35326
7.18042	-8.35326
7.18833	-8.35326
7.19625	-8.35326
7.20417	-8.35326
7.21208	-8.35326
7.22	-8.35326
7.22792	-8.35326
7.23583	-8.35326
7.24375	-8.35326
7.25167	-8.35326
7.25958	-8.35326
7.2675	-8.35326
7.27542	-8.35326
7.28333	-8.35326
7.29125	-8.35326
7.29917	-8.35326
7.30708	-8.35326
7.315	-8.35326
7.32292	-8.35326
7.33083	-8.35326
7.33875	-8.35326
7.34667	-8.35326
7.35458	-8.35326
7.3625	-8.35326
7.37042	-8.35326
7.37833	-8.35326
7.38625	-8.35326
7.39417	-8.35326
7.40208	-8.35326
7.41	-8.35326
7.41792	-8.35326
7.42583	-8.35326
7.43375	-8.35326
7.44167	-8.35326
7.44958	-8.35326
7.4575	-8.35326
7.46542	-8.35326
7.47333	-8.35326
7.48125	-8.3595
7.48917	-8.35326
7.49708	-8.3595
7.505	-8.35326
7.51292	-8.3595
7.52083	-8.35326
7.52875	-8.35326
7.53667	-8.3595
7.54458	-8.3595
7.5525	-8.3595
7.56042	-8.3595
7.56833	-8.3595
7.57625	-8.3595
7.58417	-8.3595
7.59208	-8.3595
7.6	-8.3595
7.60792	-8.3595
7.61583	-8.3595
7.62375	-8.36575
7.63167	-8.3595
7.63958	-8.36575
7.6475	-8.3595
7.65542	-8.3595
7.66333	-8.36575
7.67125	-8.36575
7.67917	-8.36575
7.68708	-8.36575
7.695	-8.36575
7.70292	-8.36575
7.71083	-8.36575
7.71875	-8.36575
7.72667	-8.36575
7.73458	-8.36575
7.7425	-8.36575
7.75042	-8.37201
7.75833	-8.36575
7.76625	-8.37201
7.77417	-8.37201
7.78208	-8.37201
7.79	-8.37201
7.79792	-8.37201
7.80583	-8.37201
7.81375	-8.37201
7.82167	-8.37201
7.82958	-8.37201
7.8375	-8.37826
7.84542	-8.37826
7.85333	-8.37826
7.86125	-8.37826
7.86917	-8.37826
7.87708	-8.37826
7.885	-8.37826
7.89292	-8.37826
7.90083	-8.37826
7.90875	-8.37826
7.91667	-8.37826
7.92458	-8.37826
7.9325	-8.37826
7.94042	-8.37826
7.94833	-8.37826
7.95625	-8.37826
7.96417	-8.3845
7.97208	-8.3845
7.98	-8.3845
7.98792	-8.3845
7.99583	-8.39076
8.00375	-8.39076
8.01167	-8.3845
8.01958	-8.39076
8.0275	-8.3845
8.03542	-8.39076
8.04333	-8.39076
8.05125	-8.39076
8.05917	-8.39076
8.06708	-8.3845
8.075	-8.3845
8.08292	-8.39076
8.09083	-8.39076
8.09875	-8.39076
8.10667	-8.39076
8.11458	-8.39076
8.1225	-8.39701
8.13042	-8.39076
8.13833	-8.39701
8.14625	-8.39701
8.15417	-8.39701
8.16208	-8.39701
8.17	-8.39701
8.17792	-8.39701
8.18583	-8.40325
8.19375	-8.39701
8.20167	-8.40325
8.20958	-8.39701
8.2175	-8.40325
8.22542	-8.40325
8.23333	-8.40325
8.24125	-8.40325
8.24917	-8.40325
8.25708	-8.40325
8.265	-8.40325
8.27292	-8.40325
8.28083	-8.4095
8.28875	-8.4095
8.29667	-8.4095
8.30458	-8.4095
8.3125	-8.4095
8.32042	-8.40325
8.32833	-8.40325
8.33625	-8.4095
8.34417	-8.4095
8.35208	-8.4095
8.36	-8.4095
8.36792	-8.4095
8.37583	-8.41576
8.38375	-8.41576
8.39167	-8.41576
8.39958	-8.41576
8.4075	-8.41576
8.41542	-8.41576
8.42333	-8.41576
8.43125	-8.41576
8.43917	-8.41576
8.44708	-8.42201
8.455	-8.42201
8.46292	-8.42201
8.47083	-8.42201
8.47875	-8.42201
8.48667	-8.42201
8.49458	-8.42201
8.5025	-8.42825
8.51042	-8.42201
8.51833	-8.42825
8.52625	-8.42825
8.53417	-8.42825
8.54208	-8.42825
8.55	-8.42825
8.55792	-8.42825
8.56583	-8.42825
8.57375	-8.42825
8.58167	-8.42825
8.58958	-8.42825
8.5975	-8.43451
8.60542	-8.43451
8.61333	-8.43451
8.62125	-8.43451
8.62917	-8.43451
8.63708	-8.43451
8.645	-8.43451
8.65292	-8.43451
8.66083	-8.44076
8.66875	-8.44076
8.67667	-8.43451
8.68458	-8.44076
8.6925	-8.447
8.70042	-8.447
8.70833	-8.447
8.71625	-8.447
8.72417	-8.447
8.73208	-8.447
8.74	-8.447
8.74792	-8.447
8.75583	-8.447
8.76375	-8.447
8.77167	-8.447
8.77958	-8.447
8.7875	-8.45326
8.79542	-8.45326
8.80333	-8.45326
8.81125	-8.45326
8.81917	-8.45326
8.82708	-8.45326
8.835	-8.45326
8.84292	-8.45326
8.85083	-8.45951
8.85875	-8.45951
8.86667	-8.45951
8.87458	-8.45951
8.8825	-8.45951
8.89042	-8.45951
8.89833	-8.46575
8.90625	-8.45951
8.91417	-8.46575
8.92208	-8.46575
8.93	-8.46575
8.93792	-8.46575
8.94583	-8.472
8.95375	-8.46575
8.96167	-8.472
8.96958	-8.46575
8.9775	-8.472
8.98542	-8.472
8.99333	-8.472
9.00125	-8.47826
9.00917	-8.47826
9.01708	-8.47826
9.025	-8.47826
9.03292	-8.47826
9.04083	-8.47826
9.04875	-8.47826
9.05667	-8.48451
9.06458	-8.47826
9.0725	-8.48451
9.08042	-8.48451
9.08833	-8.48451
9.09625	-8.48451
9.10417	-8.48451
9.11208	-8.48451
9.12	-8.48451
9.12792	-8.49075
9.13583	-8.49075
9.14375	-8.49075
9.15167	-8.49075
9.15958	-8.49075
9.1675	-8.49701
9.17542	-8.49075
9.18333	-8.49701
9.19125	-8.49701
9.19917	-8.50326
9.20708	-8.50326
9.215	-8.49701
9.22292	-8.5095
9.23083	-8.50326
9.23875	-8.50326
9.24667	-8.50326
9.25458	-8.5095
9.2625	-8.5095
9.27042	-8.5095
9.27833	-8.5095
9.28625	-8.5095
9.29417	-8.5095
9.30208	-8.51575
9.31	-8.5095
9.31792	-8.51575
9.32583	-8.51575
9.33375	-8.51575
9.34167	-8.51575
9.34958	-8.51575
9.3575	-8.52201
9.36542	-8.52201
9.37333	-8.52201
9.38125	-8.52201
9.38917	-8.52201
9.39708	-8.52826
9.405	-8.52826
9.41292	-8.52826
9.42083	-8.5345
9.42875	-8.5345
9.43667	-8.5345
9.44458	-8.5345
9.4525	-8.5345
9.46042	-8.5345
9.46833	-8.54076
9.47625	-8.54076
9.48417	-8.54076
9.49208	-8.54076
9.5	-8.54076
9.50792	-8.54076
9.51583	-8.54076
9.52375	-8.54701
9.53167	-8.54701
9.53958	-8.54701
9.5475	-8.55325
9.55542	-8.54701
9.56333	-8.55325
9.57125	-8.55325
9.57917	-8.55325
9.58708	-8.55325
9.595	-8.55951
9.60292	-8.55951
9.61083	-8.55951
9.61875	-8.56576
9.62667	-8.56576
9.63458	-8.56576
9.6425	-8.56576
9.65042	-8.57201
9.65833	-8.57201
9.66625	-8.56576
9.67417	-8.57201
9.68208	-8.57825
9.69	-8.57825
9.69792	-8.57825
9.70583	-8.57825
9.71375	-8.57825
9.72167	-8.57825
9.72958	-8.57825
9.7375	-8.58451
9.74542	-8.57825
9.75333	-8.58451
9.76125	-8.58451
9.76917	-8.58451
9.77708	-8.59076
9.785	-8.59076
9.79292	-8.59076
9.80083	-8.597
9.80875	-8.597
9.81667	-8.597
9.82458	-8.597
9.8325	-8.597
9.84042	-8.597
9.84833	-8.60326
9.85625	-8.60326
9.86417	-8.60326
9.87208	-8.60951
9.88	-8.60951
9.88792	-8.60951
9.89583	-8.60951
9.90375	-8.60951
9.91167	-8.60951
9.91958	-8.60951
9.9275	-8.61576
9.93542	-8.60951
9.94333	-8.62201
9.95125	-8.62201
9.95917	-8.62201
9.96708	-8.62201
9.975	-8.62201
9.98292	-8.62201
9.99083	-8.62826
9.99875	-8.62826
10.0067	-8.62201
10.0146	-8.62826
10.0225	-8.63451
10.0304	-8.63451
10.0383	-8.63451
10.0463	-8.63451
10.0542	-8.63451
10.0621	-8.64075
10.07	-8.63451
10.0779	-8.64701
10.0858	-8.64075
10.0938	-8.64075
10.1017	-8.64075
10.1096	-8.64075
10.1175	-8.64075
10.1254	-8.64701
10.1333	-8.64075
10.1412	-8.64701
10.1492	-8.64701
10.1571	-8.64701
10.165	-8.64701
10.1729	-8.65326
10.1808	-8.64701
10.1888	-8.65326
10.1967	-8.64701
10.2046	-8.65951
10.2125	-8.65951
10.2204	-8.65951
10.2283	-8.65951
10.2363	-8.65951
10.2442	-8.65951
10.2521	-8.65951
10.26	-8.65951
10.2679	-8.66576
10.2758	-8.65951
10.2837	-8.66576
10.2917	-8.66576
10.2996	-8.66576
10.3075	-8.66576
10.3154	-8.66576
10.3233	-8.66576
10.3313	-8.67201
10.3392	-8.67201
10.3471	-8.67201
10.355	-8.67201
10.3629	-8.67201
10.3708	-8.67826
10.3788	-8.67201
10.3867	-8.67826
10.3946	-8.67826
10.4025	-8.67826
10.4104	-8.6845
10.4183	-8.67826
10.4262	-8.6845
10.4342	-8.67826
10.4421	-8.6845
10.45	-8.67826
10.4579	-8.6845
10.4658	-8.6845
10.4738	-8.69076
10.4817	-8.6845
10.4896	-8.69076
10.4975	-8.6845
10.5054	-8.69076
10.5133	-8.69076
10.5213	-8.69076
10.5292	-8.69076
10.5371	-8.69076
10.545	-8.69076
10.5529	-8.69701
10.5608	-8.69076
10.5687	-8.69701
10.5767	-8.69701
10.5846	-8.69701
10.5925	-8.69701
10.6004	-8.69701
10.6083	-8.69701
10.6163	-8.69701
10.6242	-8.69701
10.6321	-8.69701
10.64	-8.69701
10.6479	-8.70326
10.6558	-8.70326
10.6638	-8.70326
10.6717	-8.70326
10.6796	-8.70326
10.6875	-8.70326
10.6954	-8.70326
10.7033	-8.70326
10.7112	-8.70951
10.7192	-8.70951
10.7271	-8.70951
10.735	-8.70951
10.7429	-8.70951
10.7508	-8.70951
10.7587	-8.70951
10.7667	-8.70951
10.7746	-8.70951
10.7825	-8.71576
10.7904	-8.71576
10.7983	-8.71576
10.8063	-8.71576
10.8142	-8.71576
10.8221	-8.71576
10.83	-8.71576
10.8379	-8.71576
10.8458	-8.72201
10.8537	-8.72201
10.8617	-8.72201
10.8696	-8.72201
10.8775	-8.72201
10.8854	-8.72201
10.8933	-8.72201
10.9012	-8.72201
10.9092	-8.72201
10.9171	-8.72201
10.925	-8.72201
10.9329	-8.72201
10.9408	-8.72827
10.9488	-8.72827
10.9567	-8.72827
10.9646	-8.72827
10.9725	-8.72827
10.9804	-8.72827
10.9883	-8.72827
10.9962	-8.72827
11.0042	-8.72827
11.0121	-8.73451
11.02	-8.72827
11.0279	-8.73451
11.0358	-8.72827
11.0437	-8.73451
11.0517	-8.73451
11.0596	-8.74076
11.0675	-8.74076
11.0754	-8.73451
11.0833	-8.74076
11.0913	-8.73451
11.0992	-8.74076
11.1071	-8.73451
11.115	-8.74076
11.1229	-8.73451
11.1308	-8.74076
11.1387	-8.74076
11.1467	-8.74076
11.1546	-8.74076
11.1625	-8.74076
11.1704	-8.74076
11.1783	-8.74076
11.1862	-8.74076
11.1942	-8.74076
11.2021	-8.74076
11.21	-8.74701
11.2179	-8.74076
11.2258	-8.74701
11.2338	-8.74701
11.2417	-8.74701
11.2496	-8.74701
11.2575	-8.75326
11.2654	-8.74701
11.2733	-8.75326
11.2812	-8.75326
11.2892	-8.75326
11.2971	-8.75326
11.305	-8.75951
11.3129	-8.75951
11.3208	-8.75951
11.3287	-8.75951
11.3367	-8.75951
11.3446	-8.75951
11.3525	-8.76576
11.3604	-8.76576
11.3683	-8.76576
11.3763	-8.76576
11.3842	-8.76576
11.3921	-8.76576
11.4	-8.76576
11.4079	-8.76576
11.4158	-8.77202
11.4238	-8.77202
11.4317	-8.77202
11.4396	-8.77202
11.4475	-8.77202
11.4554	-8.77202
11.4633	-8.77826
11.4712	-8.77826
11.4792	-8.77826
11.4871	-8.77826
11.495	-8.77826
11.5029	-8.78451
11.5108	-8.78451
11.5188	-8.78451
11.5267	-8.78451
11.5346	-8.79077
11.5425	-8.79701
11.5504	-8.79077
11.5583	-8.79701
11.5663	-8.79077
11.5742	-8.79701
11.5821	-8.79701
11.59	-8.79701
11.5979	-8.79701
11.6058	-8.79701
11.6137	-8.80326
11.6217	-8.80951
11.6296	-8.80326
11.6375	-8.80951
11.6454	-8.80951
11.6533	-8.80951
11.6613	-8.81577
11.6692	-8.81577
11.6771	-8.81577
11.685	-8.81577
11.6929	-8.82201
11.7008	-8.81577
11.7088	-8.82201
11.7167	-8.82201
11.7246	-8.82201
11.7325	-8.82826
11.7404	-8.82826
11.7483	-8.82826
11.7562	-8.82826
11.7642	-8.82826
11.7721	-8.83452
11.78	-8.83452
11.7879	-8.83452
11.7958	-8.83452
11.8038	-8.83452
11.8117	-8.84076
11.8196	-8.84076
11.8275	-8.83452
11.8354	-8.84076
11.8433	-8.84701
11.8513	-8.84076
11.8592	-8.84701
11.8671	-8.84076
11.875	-8.84701
11.8829	-8.85326
11.8908	-8.85326
11.8987	-8.85326
11.9067	-8.85326
11.9146	-8.85326
11.9225	-8.85952
11.9304	-8.85952
11.9383	-8.85952
11.9462	-8.85952
11.9542	-8.85952
11.9621	-8.85952
11.97	-8.86576
11.9779	-8.85952
11.9858	-8.86576
11.9938	-8.85952
12.0017	-8.86576
12.0096	-8.86576
12.0175	-8.87201
12.0254	-8.86576
12.0333	-8.87201
12.0412	-8.86576
12.0492	-8.87201
12.0571	-8.87201
12.065	-8.87827
12.0729	-8.87201
12.0808	-8.87827
12.0887	-8.87827
12.0967	-8.87827
12.1046	-8.87827
12.1125	-8.87827
12.1204	-8.87827
12.1283	-8.87827
12.1363	-8.87827
12.1442	-8.87827
12.1521	-8.87827
12.16	-8.87827
12.1679	-8.88451
12.1758	-8.88451
12.1837	-8.88451
12.1917	-8.88451
12.1996	-8.88451
12.2075	-8.88451
12.2154	-8.88451
12.2233	-8.88451
12.2312	-8.88451
12.2392	-8.89076
12.2471	-8.88451
12.255	-8.89076
12.2629	-8.89076
12.2708	-8.89076
12.2788	-8.89076
12.2867	-8.89076
12.2946	-8.89076
12.3025	-8.89076
12.3104	-8.89702
12.3183	-8.89702
12.3262	-8.89702
12.3342	-8.89702
12.3421	-8.89702
12.35	-8.89702
12.3579	-8.89702
12.3658	-8.89702
12.3737	-8.89702
12.3817	-8.89702
12.3896	-8.90326
12.3975	-8.90326
12.4054	-8.90326
12.4133	-8.89702
12.4213	-8.89702
12.4292	-8.90951
12.4371	-8.89702
12.445	-8.90951
12.4529	-8.90951
12.4608	-8.90951
12.4688	-8.90951
12.4767	-8.90951
12.4846	-8.90951
12.4925	-8.90951
12.5004	-8.91576
12.5083	-8.91576
12.5162	-8.91576
12.5242	-8.91576
12.5321	-8.92202
12.54	-8.91576
12.5479	-8.92202
12.5558	-8.92202
12.5638	-8.92202
12.5717	-8.92826
12.5796	-8.92826
12.5875	-8.92826
12.5954	-8.92826
12.6033	-8.92826
12.6113	-8.93451
12.6192	-8.92826
12.6271	-8.93451
12.635	-8.94077
12.6429	-8.93451
12.6508	-8.94077
12.6587	-8.94701
12.6667	-8.94077
12.6746	-8.94077
12.6825	-8.94701
12.6904	-8.95326
12.6983	-8.95326
12.7063	-8.95326
12.7142	-8.95951
12.7221	-8.95951
12.73	-8.95951
12.7379	-8.96577
12.7458	-8.96577
12.7538	-8.96577
12.7617	-8.97201
12.7696	-8.97826
12.7775	-8.97201
12.7854	-8.97826
12.7933	-8.97826
12.8012	-8.98452
12.8092	-8.98452
12.8171	-8.98452
12.825	-8.99076
12.8329	-8.99076
12.8408	-8.99076
12.8488	-8.99701
12.8567	-8.99701
12.8646	-9.00327
12.8725	-9.00952
12.8804	-9.00952
12.8883	-9.01576
12.8963	-9.01576
12.9042	-9.02201
12.9121	-9.02201
12.92	-9.02201
12.9279	-9.02827
12.9358	-9.03451
12.9437	-9.03451
12.9517	-9.04076
12.9596	-9.04702
12.9675	-9.04076
12.9754	-9.04702
12.9833	-9.05327
12.9913	-9.05951
12.9992	-9.05951
13.0071	-9.06577
13.015	-9.06577
13.0229	-9.07826
13.0308	-9.07202
13.0388	-9.07826
13.0467	-9.08451
13.0546	-9.09077
13.0625	-9.09702
13.0704	-9.09702
13.0783	-9.10326
13.0862	-9.10952
13.0942	-9.10952
13.1021	-9.11577
13.11	-9.12201
13.1179	-9.12201
13.1258	-9.12826
13.1337	-9.13452
13.1417	-9.14077
13.1496	-9.15327
13.1575	-9.14701
13.1654	-9.15327
13.1733	-9.15952
13.1813	-9.16576
13.1892	-9.16576
13.1971	-9.17202
13.205	-9.18452
13.2129	-9.18452
13.2208	-9.19702
13.2287	-9.19702
13.2367	-9.20327
13.2446	-9.20951
13.2525	-9.20951
13.2604	-9.22202
13.2683	-9.22827
13.2762	-9.23452
13.2842	-9.23452
13.2921	-9.24702
13.3	-9.24702
13.3079	-9.25326
13.3158	-9.25952
13.3238	-9.26577
13.3317	-9.27202
13.3396	-9.27827
13.3475	-9.28452
13.3554	-9.29077
13.3633	-9.29701
13.3712	-9.30327
13.3792	-9.30952
13.3871	-9.31576
13.395	-9.32827
13.4029	-9.32827
13.4108	-9.33452
13.4187	-9.34078
13.4267	-9.34078
13.4346	-9.35327
13.4425	-9.35327
13.4504	-9.36577
13.4583	-9.36577
13.4663	-9.37827
13.4742	-9.38452
13.4821	-9.39077
13.49	-9.39702
13.4979	-9.40328
13.5058	-9.40952
13.5137	-9.41577
13.5217	-9.42202
13.5296	-9.42827
13.5375	-9.44077
13.5454	-9.44703
13.5533	-9.44077
13.5612	-9.45327
13.5692	-9.45952
13.5771	-9.46577
13.585	-9.47202
13.5929	-9.48452
13.6008	-9.49078
13.6088	-9.49078
13.6167	-9.49702
13.6246	-9.50953
13.6325	-9.50953
13.6404	-9.51577
13.6483	-9.52827
13.6562	-9.52827
13.6642	-9.53453
13.6721	-9.54077
13.68	-9.54702
13.6879	-9.55328
13.6958	-9.55328
13.7037	-9.56577
13.7117	-9.57203
13.7196	-9.57203
13.7275	-9.57828
13.7354	-9.59077
13.7433	-9.59703
13.7513	-9.59703
13.7592	-9.60327
13.7671	-9.61578
13.775	-9.61578
13.7829	-9.62203
13.7908	-9.62827
13.7988	-9.62827
13.8067	-9.63452
13.8146	-9.64078
13.8225	-9.64702
13.8304	-9.64702
13.8383	-9.64702
13.8462	-9.65327
13.8542	-9.65953
13.8621	-9.66578
13.87	-9.67202
13.8779	-9.67202
13.8858	-9.67202
13.8938	-9.67828
13.9017	-9.67828
13.9096	-9.68453
13.9175	-9.69077
13.9254	-9.69077
13.9333	-9.69702
13.9413	-9.70328
13.9492	-9.70328
13.9571	-9.70953
13.965	-9.70953
13.9729	-9.70953
13.9808	-9.71577
13.9887	-9.71577
13.9967	-9.71577
14.0046	-9.72203
14.0125	-9.72203
14.0204	-9.72828
14.0283	-9.72828
14.0363	-9.72828
14.0442	-9.73452
14.0521	-9.72828
14.06	-9.73452
14.0679	-9.73452
14.0758	-9.73452
14.0838	-9.74077
14.0917	-9.74077
14.0996	-9.74077
14.1075	-9.73452
14.1154	-9.74703
14.1233	-9.74077
14.1312	-9.74077
14.1392	-9.74077
14.1471	-9.74077
14.155	-9.74703
14.1629	-9.74077
14.1708	-9.74703
14.1788	-9.74703
14.1867	-9.74703
14.1946	-9.74703
14.2025	-9.75327
14.2104	-9.75327
14.2183	-9.75327
14.2263	-9.75327
14.2342	-9.75327
14.2421	-9.75327
14.25	-9.75327
14.2579	-9.75327
14.2658	-9.75327
14.2737	-9.75952
14.2817	-9.75327
14.2896	-9.75952
14.2975	-9.75952
14.3054	-9.75952
14.3133	-9.75952
14.3212	-9.75952
14.3292	-9.75952
14.3371	-9.75952
14.345	-9.75952
14.3529	-9.76578
14.3608	-9.75952
14.3688	-9.76578
14.3767	-9.76578
14.3846	-9.77203
14.3925	-9.76578
14.4004	-9.77203
14.4083	-9.77203
14.4162	-9.77203
14.4242	-9.77203
14.4321	-9.77203
14.44	-9.77203
14.4479	-9.77203
14.4558	-9.77203
14.4637	-9.77827
14.4717	-9.77203
14.4796	-9.77827
14.4875	-9.77827
14.4954	-9.77827
14.5033	-9.77827
14.5113	-9.77827
14.5192	-9.77827
14.5271	-9.77827
14.535	-9.77827
14.5429	-9.77827
14.5508	-9.77827
14.5587	-9.78453
14.5667	-9.78453
14.5746	-9.78453
14.5825	-9.78453
14.5904	-9.78453
14.5983	-9.78453
14.6062	-9.78453
14.6142	-9.78453
14.6221	-9.78453
14.63	-9.78453
14.6379	-9.78453
14.6458	-9.78453
14.6538	-9.79078
14.6617	-9.79078
14.6696	-9.79078
14.6775	-9.79078
14.6854	-9.79078
14.6933	-9.79078
14.7012	-9.79078
14.7092	-9.79078
14.7171	-9.79702
14.725	-9.79078
14.7329	-9.79702
14.7408	-9.79702
14.7487	-9.79702
14.7567	-9.79702
14.7646	-9.79702
14.7725	-9.79702
14.7804	-9.80327
14.7883	-9.80327
14.7963	-9.80327
14.8042	-9.79702
14.8121	-9.80327
14.82	-9.80953
14.8279	-9.80327
14.8358	-9.79702
14.8438	-9.80327
14.8517	-9.80953
14.8596	-9.80953
14.8675	-9.80327
14.8754	-9.80327
14.8833	-9.80953
14.8912	-9.80327
14.8992	-9.80953
14.9071	-9.81578
14.915	-9.80953
14.9229	-9.80953
14.9308	-9.80953
14.9388	-9.81578
14.9467	-9.81578
14.9546	-9.81578
14.9625	-9.81578
14.9704	-9.82202
14.9783	-9.81578
14.9863	-9.82202
14.9942	-9.82202
15.0021	-9.82828
15.01	-9.83453
15.0179	-9.82828
15.0258	-9.82828
15.0337	-9.83453
15.0417	-9.83453
15.0496	-9.83453
15.0575	-9.83453
15.0654	-9.83453
15.0733	-9.84077
15.0813	-9.83453
15.0892	-9.84703
15.0971	-9.84703
15.105	-9.84703
15.1129	-9.84703
15.1208	-9.84703
15.1288	-9.84703
15.1367	-9.85328
15.1446	-9.85328
15.1525	-9.85953
15.1604	-9.85953
15.1683	-9.86577
15.1762	-9.86577
15.1842	-9.86577
15.1921	-9.87203
15.2	-9.87828
15.2079	-9.87203
15.2158	-9.87828
15.2238	-9.88452
15.2317	-9.88452
15.2396	-9.89078
15.2475	-9.89078
15.2554	-9.89078
15.2633	-9.89703
15.2713	-9.89703
15.2792	-9.89703
15.2871	-9.89703
15.295	-9.90328
15.3029	-9.91578
15.3108	-9.90952
15.3187	-9.91578
15.3267	-9.92203
15.3346	-9.92203
15.3425	-9.92827
15.3504	-9.92827
15.3583	-9.93453
15.3663	-9.93453
15.3742	-9.93453
15.3821	-9.94078
15.39	-9.94703
15.3979	-9.94703
15.4058	-9.95953
15.4138	-9.95328
15.4217	-9.95953
15.4296	-9.95953
15.4375	-9.96578
15.4454	-9.97202
15.4533	-9.97202
15.4612	-9.97828
15.4692	-9.97828
15.4771	-9.98453
15.485	-9.99078
15.4929	-9.99078
15.5008	-9.99703
15.5087	-9.99703
15.5167	-10.0033
15.5246	-10.0033
15.5325	-10.0158
15.5404	-10.0158
15.5483	-10.0158
15.5563	-10.0283
15.5642	-10.0283
15.5721	-10.0345
15.58	-10.0408
15.5879	-10.0408
15.5958	-10.047
15.6037	-10.0533
15.6117	-10.0533
15.6196	-10.0595
15.6275	-10.0658
15.6354	-10.0658
15.6433	-10.072
15.6512	-10.0783
15.6592	-10.0845
15.6671	-10.0845
15.675	-10.0908
15.6829	-10.097
15.6908	-10.1033
15.6988	-10.1095
15.7067	-10.1095
15.7146	-10.1158
15.7225	-10.1283
15.7304	-10.1283
15.7383	-10.1345
15.7462	-10.1408
15.7542	-10.147
15.7621	-10.1408
15.77	-10.1533
15.7779	-10.1595
15.7858	-10.1658
15.7937	-10.172
15.8017	-10.172
15.8096	-10.1783
[truncated: 14,425 more rows]

## Sheet: Sheet4
	NiO/Au/Ligand
Time (min)	Current (µA)
0	-93.2983
0.00792	-89.4545
0.01583	-86.5169
0.02375	-84.1607
0.03167	-82.1856
0.03958	-80.4981
0.0475	-79.0293
0.05542	-77.7356
0.06333	-76.5543
0.07125	-75.5043
0.07917	-74.5418
0.08708	-73.6543
0.095	-72.8355
0.10292	-72.073
0.11083	-71.373
0.11875	-70.7105
0.12667	-70.1667
0.13458	-69.6417
0.1425	-69.0979
0.15042	-68.5854
0.15833	-68.0854
0.16625	-67.6042
0.17417	-67.1292
0.18208	-66.6916
0.19	-66.2729
0.19792	-65.8791
0.20583	-65.4916
0.21375	-65.1229
0.22167	-64.7541
0.22958	-64.4041
0.2375	-64.0729
0.24542	-63.7353
0.25333	-63.4166
0.26125	-63.1166
0.26917	-62.8166
0.27708	-62.5291
0.285	-62.2603
0.29292	-61.9853
0.30083	-61.7228
0.30875	-61.4666
0.31667	-61.2166
0.32458	-60.9666
0.3325	-60.7291
0.34042	-60.4978
0.34833	-60.2666
0.35625	-60.0416
0.36417	-59.8228
0.37208	-59.6165
0.38	-59.4103
0.38792	-59.2228
0.39583	-59.0228
0.40375	-58.829
0.41167	-58.6415
0.41958	-58.454
0.4275	-58.2665
0.43542	-58.104
0.44333	-57.9165
0.45125	-57.7478
0.45917	-57.579
0.46708	-57.4228
0.475	-57.254
0.48292	-57.104
0.49083	-56.9477
0.49875	-56.7977
0.50667	-56.6415
0.51458	-56.5352
0.5225	-56.4227
0.53042	-56.2977
0.53833	-56.1602
0.54625	-56.0352
0.55417	-55.904
0.56208	-55.7727
0.57	-55.6352
0.57792	-55.5165
0.58583	-55.3852
0.59375	-55.2665
0.60167	-55.1415
0.60958	-55.0165
0.6175	-54.904
0.62542	-54.7852
0.63333	-54.6665
0.64125	-54.5602
0.64917	-54.4477
0.65708	-54.3352
0.665	-54.229
0.67292	-54.1227
0.68083	-54.0165
0.68875	-53.9102
0.69667	-53.8039
0.70458	-53.7039
0.7125	-53.6039
0.72042	-53.5102
0.72833	-53.4102
0.73625	-53.3164
0.74417	-53.2227
0.75208	-53.1289
0.76	-53.0414
0.76792	-52.9477
0.77583	-52.8539
0.78375	-52.7664
0.79167	-52.6852
0.79958	-52.5914
0.8075	-52.5102
0.81542	-52.4227
0.82333	-52.3414
0.83125	-52.2602
0.83917	-52.1852
0.84708	-52.1039
0.855	-52.0289
0.86292	-51.9477
0.87083	-51.8664
0.87875	-51.7977
0.88667	-51.7164
0.89458	-51.6414
0.9025	-51.5727
0.91042	-51.4914
0.91833	-51.4227
0.92625	-51.3414
0.93417	-51.2789
0.94208	-51.2039
0.95	-51.1289
0.95792	-51.0602
0.96583	-50.9977
0.97375	-50.9289
0.98167	-50.8664
0.98958	-50.7976
0.9975	-50.7289
1.00542	-50.6664
1.01333	-50.6039
1.02125	-50.5476
1.02917	-50.4789
1.03708	-50.4164
1.045	-50.3539
1.05292	-50.2976
1.06083	-50.2351
1.06875	-50.1789
1.07667	-50.1226
1.08458	-50.0601
1.0925	-50.0039
1.10042	-49.9476
1.10833	-49.8914
1.11625	-49.8351
1.12417	-49.7789
1.13208	-49.7226
1.14	-49.6726
1.14792	-49.6164
1.15583	-49.5664
1.16375	-49.5101
1.17167	-49.4601
1.17958	-49.4101
1.1875	-49.3601
1.19542	-49.3101
1.20333	-49.2601
1.21125	-49.2101
1.21917	-49.1601
1.22708	-49.1164
1.235	-49.0601
1.24292	-49.0164
1.25083	-48.9664
1.25875	-48.9226
1.26667	-48.8726
1.27458	-48.8226
1.2825	-48.7789
1.29042	-48.7351
1.29833	-48.6914
1.30625	-48.6351
1.31417	-48.5976
1.32208	-48.5476
1.33	-48.5039
1.33792	-48.4601
1.34583	-48.4164
1.35375	-48.3726
1.36167	-48.3289
1.36958	-48.2851
1.3775	-48.2414
1.38542	-48.1914
1.39333	-48.1601
1.40125	-48.1101
1.40917	-48.0726
1.41708	-48.0289
1.425	-47.9914
1.43292	-47.9476
1.44083	-47.9039
1.44875	-47.8664
1.45667	-47.8289
1.46458	-47.7914
1.4725	-47.7476
1.48042	-47.7101
1.48833	-47.6726
1.49625	-47.6351
1.50417	-47.5976
1.51208	-47.5601
1.52	-47.5164
1.52792	-47.4851
1.53583	-47.4539
1.54375	-47.4101
1.55167	-47.3726
1.55958	-47.3351
1.5675	-47.3039
1.57542	-47.2664
1.58333	-47.2289
1.59125	-47.1976
1.59917	-47.1601
1.60708	-47.1226
1.615	-47.0913
1.62292	-47.0601
1.63083	-47.0288
1.63875	-46.9913
1.64667	-46.9601
1.65458	-46.9288
1.6625	-46.8976
1.67042	-46.8601
1.67833	-46.8226
1.68625	-46.7976
1.69417	-46.7601
1.70208	-46.7288
1.71	-46.7038
1.71792	-46.6663
1.72583	-46.6351
1.73375	-46.6101
1.74167	-46.5726
1.74958	-46.5413
1.7575	-46.5163
1.76542	-46.4788
1.77333	-46.4538
1.78125	-46.4163
1.78917	-46.3913
1.79708	-46.3601
1.805	-46.3288
1.81292	-46.2976
1.82083	-46.2726
1.82875	-46.2351
1.83667	-46.2101
1.84458	-46.1726
1.8525	-46.1476
1.86042	-46.1226
1.86833	-46.0913
1.87625	-46.0663
1.88417	-46.0351
1.89208	-46.0038
1.9	-45.9726
1.90792	-45.9476
1.91583	-45.9226
1.92375	-45.8913
1.93167	-45.8663
1.93958	-45.8413
1.9475	-45.8163
1.95542	-45.7851
1.96333	-45.7601
1.97125	-45.7351
1.97917	-45.7038
1.98708	-45.6788
1.995	-45.6538
2.00292	-45.6226
2.01083	-45.5976
2.01875	-45.5726
2.02667	-45.5476
2.03458	-45.5226
2.0425	-45.4976
2.05042	-45.4663
2.05833	-45.4413
2.06625	-45.4163
2.07417	-45.3913
2.08208	-45.3601
2.09	-45.3413
2.09792	-45.3101
2.10583	-45.2913
2.11375	-45.2663
2.12167	-45.2413
2.12958	-45.2163
2.1375	-45.1976
2.14542	-45.1726
2.15333	-45.1538
2.16125	-45.1351
2.16917	-45.1163
2.17708	-45.0976
2.185	-45.0726
2.19292	-45.0476
2.20083	-45.0226
2.20875	-45.0038
2.21667	-44.9788
2.22458	-44.9538
2.2325	-44.9351
2.24042	-44.9101
2.24833	-44.8851
2.25625	-44.8601
2.26417	-44.8413
2.27208	-44.8163
2.28	-44.7976
2.28792	-44.7726
2.29583	-44.7601
2.30375	-44.7351
2.31167	-44.7163
2.31958	-44.6851
2.3275	-44.6663
2.33542	-44.6476
2.34333	-44.6226
2.35125	-44.5975
2.35917	-44.5788
2.36708	-44.5601
2.375	-44.535
2.38292	-44.5163
2.39083	-44.4913
2.39875	-44.4788
2.40667	-44.51
2.41458	-44.5163
2.4225	-44.5038
2.43042	-44.4913
2.43833	-44.4725
2.44625	-44.4538
2.45417	-44.4351
2.46208	-44.4226
2.47	-44.3976
2.47792	-44.3788
2.48583	-44.3601
2.49375	-44.3413
2.50167	-44.3163
2.50958	-44.2976
2.5175	-44.2788
2.52542	-44.2538
2.53333	-44.2351
2.54125	-44.2163
2.54917	-44.1975
2.55708	-44.1788
2.565	-44.1601
2.57292	-44.1413
2.58083	-44.1163
2.58875	-44.0913
2.59667	-44.0788
2.60458	-44.0538
2.6125	-44.0413
2.62042	-44.0163
2.62833	-43.9913
2.63625	-43.9788
2.64417	-43.9538
2.65208	-43.935
2.66	-43.9163
2.66792	-43.8913
2.67583	-43.8725
2.68375	-43.8538
2.69167	-43.8413
2.69958	-43.8163
2.7075	-43.7976
2.71542	-43.785
2.72333	-43.76
2.73125	-43.7413
2.73917	-43.7225
2.74708	-43.71
2.755	-43.685
2.76292	-43.6663
2.77083	-43.6413
2.77875	-43.6288
2.78667	-43.6163
2.79458	-43.5913
2.8025	-43.5725
2.81042	-43.56
2.81833	-43.535
2.82625	-43.5225
2.83417	-43.5038
2.84208	-43.4851
2.85	-43.4663
2.85792	-43.4475
2.86583	-43.4288
2.87375	-43.4163
2.88167	-43.3976
2.88958	-43.3788
2.8975	-43.36
2.90542	-43.3413
2.91333	-43.3225
2.92125	-43.31
2.92917	-43.2975
2.93708	-43.2788
2.945	-43.26
2.95292	-43.2475
2.96083	-43.2225
2.96875	-43.21
2.97667	-43.1975
2.98458	-43.1788
2.9925	-43.1663
3.00042	-43.1475
3.00833	-43.135
3.01625	-43.1163
3.02417	-43.0913
3.03208	-43.085
3.04	-43.0663
3.04792	-43.0475
3.05583	-43.0288
3.06375	-43.0163
3.07167	-42.9975
3.07958	-42.985
3.0875	-42.9663
3.09542	-42.9475
3.10333	-42.9288
3.11125	-42.9163
3.11917	-42.9038
3.12708	-42.8788
3.135	-42.8725
3.14292	-42.8538
3.15083	-42.835
3.15875	-42.8225
3.16667	-42.8038
3.17458	-42.7913
3.1825	-42.7788
3.19042	-42.76
3.19833	-42.7475
3.20625	-42.7225
3.21417	-42.71
3.22208	-42.6975
3.23	-42.685
3.23792	-42.6663
3.24583	-42.6538
3.25375	-42.6413
3.26167	-42.6225
3.26958	-42.61
3.2775	-42.585
3.28542	-42.5725
3.29333	-42.56
3.30125	-42.5475
3.30917	-42.535
3.31708	-42.5163
3.325	-42.5038
3.33292	-42.51
3.34083	-42.51
3.34875	-42.4975
3.35667	-42.485
3.36458	-42.4725
3.3725	-42.46
3.38042	-42.4475
3.38833	-42.4288
3.39625	-42.4163
3.40417	-42.4038
3.41208	-42.385
3.42	-42.3725
3.42792	-42.3538
3.43583	-42.3475
3.44375	-42.3288
3.45167	-42.3163
3.45958	-42.3038
3.4675	-42.2913
3.47542	-42.285
3.48333	-42.26
3.49125	-42.2475
3.49917	-42.2413
3.50708	-42.2288
3.515	-42.21
3.52292	-42.2038
3.53083	-42.185
3.53875	-42.1788
3.54667	-42.1663
3.55458	-42.1538
3.5625	-42.1288
3.57042	-42.1288
3.57833	-42.1163
3.58625	-42.0975
3.59417	-42.085
3.60208	-42.0725
3.61	-42.06
3.61792	-42.0538
3.62583	-42.035
3.63375	-42.0225
3.64167	-42.01
3.64958	-41.9975
3.6575	-41.985
3.66542	-41.9725
3.67333	-41.96
3.68125	-41.9475
3.68917	-41.9288
3.69708	-41.9225
3.705	-41.9163
3.71292	-41.8913
3.72083	-41.8788
3.72875	-41.8725
3.73667	-41.8538
3.74458	-41.8475
3.7525	-41.8288
3.76042	-41.8288
3.76833	-41.8163
3.77625	-41.7975
3.78417	-41.785
3.79208	-41.7725
3.8	-41.76
3.80792	-41.7475
3.81583	-41.7663
3.82375	-41.7788
3.83167	-41.785
3.83958	-41.785
3.8475	-41.785
3.85542	-41.785
3.86333	-41.7788
3.87125	-41.7663
3.87917	-41.7538
3.88708	-41.7475
3.895	-41.7288
3.90292	-41.7225
3.91083	-41.7038
3.91875	-41.685
3.92667	-41.6725
3.93458	-41.6538
3.9425	-41.6413
3.95042	-41.6225
3.95833	-41.61
3.96625	-41.5975
3.97417	-41.5725
3.98208	-41.5538
3.99	-41.5413
3.99792	-41.5288
4.00583	-41.51
4.01375	-41.4975
4.02167	-41.4788
4.02958	-41.46
4.0375	-41.4475
4.04542	-41.4288
4.05333	-41.41
4.06125	-41.3975
4.06917	-41.3913
4.07708	-41.3725
4.085	-41.36
4.09292	-41.3475
4.10083	-41.3288
4.10875	-41.3225
4.11667	-41.3038
4.12458	-41.2913
4.1325	-41.285
4.14042	-41.2663
4.14833	-41.2538
4.15625	-41.2413
4.16417	-41.2288
4.17208	-41.2163
4.18	-41.1975
4.18792	-41.1975
4.19583	-41.1788
4.20375	-41.1663
4.21167	-41.1538
4.21958	-41.135
4.2275	-41.1225
4.23542	-41.11
4.24333	-41.0975
4.25125	-41.0913
4.25917	-41.0788
4.26708	-41.0662
4.275	-41.0538
4.28292	-41.0412
4.29083	-41.0288
4.29875	-41.0163
4.30667	-41.0037
4.31458	-40.9913
4.3225	-40.985
4.33042	-40.9663
4.33833	-40.96
4.34625	-40.9412
4.35417	-40.935
4.36208	-40.9225
4.37	-40.9038
4.37792	-40.8975
4.38583	-40.885
4.39375	-40.8725
4.40167	-40.86
4.40958	-40.8537
4.4175	-40.8413
4.42542	-40.8287
4.43333	-40.8162
4.44125	-40.8038
4.44917	-40.7975
4.45708	-40.785
4.465	-40.7725
4.47292	-40.76
4.48083	-40.7537
4.48875	-40.735
4.49667	-40.7287
4.50458	-40.7163
4.5125	-40.7037
4.52042	-40.6975
4.52833	-40.685
4.53625	-40.6725
4.54417	-40.6662
4.55208	-40.6538
4.56	-40.6412
4.56792	-40.6287
4.57583	-40.6225
4.58375	-40.61
4.59167	-40.5975
4.59958	-40.5913
4.6075	-40.5787
4.61542	-40.5662
4.62333	-40.5538
4.63125	-40.5475
4.63917	-40.535
4.64708	-40.5288
4.655	-40.5225
4.66292	-40.51
4.67083	-40.4975
4.67875	-40.485
4.68667	-40.4725
4.69458	-40.4663
4.7025	-40.4537
4.71042	-40.4475
4.71833	-40.435
4.72625	-40.4288
4.73417	-40.4162
4.74208	-40.41
4.75	-40.4038
4.75792	-40.3912
4.76583	-40.3787
4.77375	-40.3662
4.78167	-40.36
4.78958	-40.3537
4.7975	-40.3413
4.80542	-40.3287
4.81333	-40.3225
4.82125	-40.3162
4.82917	-40.3037
4.83708	-40.2912
4.845	-40.285
4.85292	-40.2725
4.86083	-40.26
4.86875	-40.2475
4.87667	-40.2412
4.88458	-40.235
4.8925	-40.2225
4.90042	-40.2162
4.90833	-40.1975
4.91625	-40.1912
4.92417	-40.1787
4.93208	-40.1725
4.94	-40.1662
4.94792	-40.1537
4.95583	-40.1475
4.96375	-40.135
4.97167	-40.1287
4.97958	-40.1162
4.9875	-40.1037
4.99542	-40.0975
5.00333	-40.0912
5.01125	-40.0725
5.01917	-40.0662
5.02708	-40.06
5.035	-40.0537
5.04292	-40.0412
5.05083	-40.0287
5.05875	-40.0225
5.06667	-40.0162
5.07458	-40.01
5.0825	-39.9975
5.09042	-39.985
5.09833	-39.9787
5.10625	-39.9662
5.11417	-39.9537
5.12208	-39.9537
5.13	-39.935
5.13792	-39.9225
5.14583	-39.9162
5.15375	-39.9037
5.16167	-39.8975
5.16958	-39.885
5.1775	-39.8725
5.18542	-39.8662
5.19333	-39.8537
5.20125	-39.8475
5.20917	-39.835
5.21708	-39.8287
5.225	-39.8162
5.23292	-39.7975
5.24083	-39.7975
5.24875	-39.785
5.25667	-39.7787
5.26458	-39.7662
5.2725	-39.7537
5.28042	-39.7475
5.28833	-39.735
5.29625	-39.7287
5.30417	-39.7162
5.31208	-39.71
5.32	-39.6975
5.32792	-39.6912
5.33583	-39.685
5.34375	-39.6787
5.35167	-39.6787
5.35958	-39.6725
5.3675	-39.6662
5.37542	-39.6725
5.38333	-39.6725
5.39125	-39.6662
5.39917	-39.6662
5.40708	-39.6662
5.415	-39.6662
5.42292	-39.6662
5.43083	-39.66
5.43875	-39.66
5.44667	-39.66
5.45458	-39.66
5.4625	-39.6537
5.47042	-39.6475
5.47833	-39.6412
5.48625	-39.6412
5.49417	-39.635
5.50208	-39.6287
5.51	-39.6225
5.51792	-39.6162
5.52583	-39.61
5.53375	-39.6037
5.54167	-39.5975
5.54958	-39.5912
5.5575	-39.585
5.56542	-39.5725
5.57333	-39.56
5.58125	-39.5537
5.58917	-39.5475
5.59708	-39.535
5.605	-39.5287
5.61292	-39.51
5.62083	-39.5037
5.62875	-39.4912
5.63667	-39.4787
5.64458	-39.4725
5.6525	-39.4537
5.66042	-39.4412
5.66833	-39.435
5.67625	-39.4162
5.68417	-39.41
5.69208	-39.3975
5.7	-39.3912
5.70792	-39.3787
5.71583	-39.3662
5.72375	-39.3537
5.73167	-39.3412
5.73958	-39.3287
5.7475	-39.3225
5.75542	-39.3037
5.76333	-39.2912
5.77125	-39.2787
5.77917	-39.26
5.78708	-39.2475
5.795	-39.235
5.80292	-39.2225
5.81083	-39.21
5.81875	-39.1975
5.82667	-39.185
5.83458	-39.1787
5.8425	-39.16
5.85042	-39.1537
5.85833	-39.1412
5.86625	-39.1287
5.87417	-39.1225
5.88208	-39.1037
5.89	-39.0975
5.89792	-39.0912
5.90583	-39.0787
5.91375	-39.0662
5.92167	-39.06
5.92958	-39.0537
5.9375	-39.035
5.94542	-39.0287
5.95333	-39.0162
5.96125	-39.0037
5.96917	-39.0037
5.97708	-38.985
5.985	-38.985
5.99292	-38.9725
6.00083	-38.96
6.00875	-38.9475
6.01667	-38.9412
6.02458	-38.9287
6.0325	-38.9287
6.04042	-38.9162
6.04833	-38.91
6.05625	-38.8975
6.06417	-38.8912
6.07208	-38.8787
6.08	-38.8787
6.08792	-38.8662
6.09583	-38.8662
6.10375	-38.8537
6.11167	-38.8412
6.11958	-38.8287
6.1275	-38.8287
6.13542	-38.8225
6.14333	-38.81
6.15125	-38.7975
6.15917	-38.7912
6.16708	-38.7787
6.175	-38.7725
6.18292	-38.7662
6.19083	-38.7537
6.19875	-38.7475
6.20667	-38.7412
6.21458	-38.7287
6.2225	-38.7287
6.23042	-38.7162
6.23833	-38.7037
6.24625	-38.6975
6.25417	-38.6912
6.26208	-38.6787
6.27	-38.6725
6.27792	-38.6537
6.28583	-38.6475
6.29375	-38.6412
6.30167	-38.635
6.30958	-38.6287
6.3175	-38.6162
6.32542	-38.6412
6.33333	-38.6537
6.34125	-38.6412
6.34917	-38.635
6.35708	-38.6287
6.365	-38.6162
6.37292	-38.61
6.38083	-38.5975
6.38875	-38.585
6.39667	-38.5787
6.40458	-38.5662
6.4125	-38.56
6.42042	-38.5475
6.42833	-38.5412
6.43625	-38.5287
6.44417	-38.5225
6.45208	-38.51
6.46	-38.5037
6.46792	-38.4975
6.47583	-38.485
6.48375	-38.4725
6.49167	-38.4662
6.49958	-38.4537
6.5075	-38.4475
6.51542	-38.4412
6.52333	-38.4287
6.53125	-38.4162
6.53917	-38.41
6.54708	-38.4037
6.555	-38.4037
6.56292	-38.3912
6.57083	-38.3787
6.57875	-38.3725
6.58667	-38.3662
6.59458	-38.36
6.6025	-38.3537
6.61042	-38.3475
6.61833	-38.335
6.62625	-38.3287
6.63417	-38.4162
6.64208	-38.485
6.65	-38.5162
6.65792	-38.5287
6.66583	-38.5412
6.67375	-38.5475
6.68167	-38.5537
6.68958	-38.56
6.6975	-38.5475
6.70542	-38.5475
6.71333	-38.5475
6.72125	-38.5412
6.72917	-38.535
6.73708	-38.535
6.745	-38.5225
6.75292	-38.5162
6.76083	-38.51
6.76875	-38.5037
6.77667	-38.4975
6.78458	-38.485
6.7925	-38.4725
6.80042	-38.4725
6.80833	-38.4537
6.81625	-38.4475
6.82417	-38.4412
6.83208	-38.435
6.84	-38.4287
6.84792	-38.41
6.85583	-38.41
6.86375	-38.3975
6.87167	-38.385
6.87958	-38.3787
6.8875	-38.3662
6.89542	-38.3537
6.90333	-38.3475
6.91125	-38.335
6.91917	-38.3225
6.92708	-38.3162
6.935	-38.3037
6.94292	-38.2975
6.95083	-38.2912
6.95875	-38.2725
6.96667	-38.2662
6.97458	-38.2537
6.9825	-38.2412
6.99042	-38.235
6.99833	-38.2225
7.00625	-38.2162
7.01417	-38.2037
7.02208	-38.1975
7.03	-38.185
7.03792	-38.1787
7.04583	-38.1662
7.05375	-38.16
7.06167	-38.1475
7.06958	-38.135
7.0775	-38.1225
7.08542	-38.11
7.09333	-38.1037
7.10125	-38.0975
7.10917	-38.085
7.11708	-38.0787
7.125	-38.0662
7.13292	-38.06
7.14083	-38.0475
7.14875	-38.0412
7.15667	-38.035
7.16458	-38.0225
7.1725	-38.01
7.18042	-38.0037
7.18833	-37.985
7.19625	-37.985
7.20417	-37.9725
7.21208	-37.96
7.22	-37.9537
7.22792	-37.9475
7.23583	-37.9412
7.24375	-37.9287
7.25167	-37.9162
7.25958	-37.91
7.2675	-37.9037
7.27542	-37.8975
7.28333	-37.885
7.29125	-37.8787
7.29917	-37.8662
7.30708	-37.8599
7.315	-37.8475
7.32292	-37.8412
7.33083	-37.8287
7.33875	-37.8225
7.34667	-37.81
7.35458	-37.8037
7.3625	-37.7912
7.37042	-37.7912
7.37833	-37.785
7.38625	-37.7662
7.39417	-37.76
7.40208	-37.7475
7.41	-37.7412
7.41792	-37.7287
7.42583	-37.7287
7.43375	-37.7287
7.44167	-37.7225
7.44958	-37.7225
7.4575	-37.7099
7.46542	-37.7099
7.47333	-37.6975
7.48125	-37.7037
7.48917	-37.6912
7.49708	-37.6912
7.505	-37.6787
7.51292	-37.6662
7.52083	-37.66
7.52875	-37.6537
7.53667	-37.6412
7.54458	-37.635
7.5525	-37.6287
7.56042	-37.6225
7.56833	-37.6037
7.57625	-37.6037
7.58417	-37.5975
7.59208	-37.5912
7.6	-37.5787
7.60792	-37.5725
7.61583	-37.56
7.62375	-37.5537
7.63167	-37.5474
7.63958	-37.5412
7.6475	-37.535
7.65542	-37.5287
7.66333	-37.51
7.67125	-37.5037
7.67917	-37.4975
7.68708	-37.4912
7.695	-37.485
7.70292	-37.4725
7.71083	-37.4662
7.71875	-37.4599
7.72667	-37.4475
7.73458	-37.4475
7.7425	-37.435
7.75042	-37.4287
7.75833	-37.4162
7.76625	-37.41
7.77417	-37.3974
7.78208	-37.3974
7.79	-37.385
7.79792	-37.3787
7.80583	-37.3662
7.81375	-37.3662
7.82167	-37.3537
7.82958	-37.3475
7.8375	-37.3412
7.84542	-37.3287
7.85333	-37.3225
7.86125	-37.3162
7.86917	-37.3099
7.87708	-37.2974
7.885	-37.2912
7.89292	-37.2787
7.90083	-37.2724
7.90875	-37.26
7.91667	-37.2474
7.92458	-37.2474
7.9325	-37.2349
7.94042	-37.2287
7.94833	-37.2225
7.95625	-37.2037
7.96417	-37.3037
7.97208	-37.3662
7.98	-37.41
7.98792	-37.4412
7.99583	-37.4599
8.00375	-37.485
8.01167	-37.4975
8.01958	-37.51
8.0275	-37.5162
8.03542	-37.5224
8.04333	-37.5224
8.05125	-37.5287
8.05917	-37.5224
8.06708	-37.5287
8.075	-37.5287
8.08292	-37.5287
8.09083	-37.5287
8.09875	-37.5287
8.10667	-37.5224
8.11458	-37.5224
8.1225	-37.5162
8.13042	-37.5162
8.13833	-37.5037
8.14625	-37.5037
8.15417	-37.4912
8.16208	-37.4975
8.17	-37.485
8.17792	-37.4725
8.18583	-37.4725
8.19375	-37.4662
8.20167	-37.4537
8.20958	-37.4475
8.2175	-37.4412
8.22542	-37.435
8.23333	-37.4224
8.24125	-37.4224
8.24917	-37.41
8.25708	-37.3974
8.265	-37.3974
8.27292	-37.3912
8.28083	-37.3725
8.28875	-37.3725
8.29667	-37.3599
8.30458	-37.3537
8.3125	-37.3412
8.32042	-37.3349
8.32833	-37.3287
8.33625	-37.3162
8.34417	-37.3099
8.35208	-37.3037
8.36	-37.2974
8.36792	-37.285
8.37583	-37.2724
8.38375	-37.26
8.39167	-37.2537
8.39958	-37.2474
8.4075	-37.2349
8.41542	-37.2287
8.42333	-37.2225
8.43125	-37.2099
8.43917	-37.2037
8.44708	-37.1912
8.455	-37.1787
8.46292	-37.1724
8.47083	-37.1599
8.47875	-37.1537
8.48667	-37.1474
8.49458	-37.1474
8.5025	-37.135
8.51042	-37.1287
8.51833	-37.1162
8.52625	-37.1037
8.53417	-37.0974
8.54208	-37.0912
8.55	-37.0787
8.55792	-37.0787
8.56583	-37.1099
8.57375	-37.1037
8.58167	-37.0974
8.58958	-37.0974
8.5975	-37.0849
8.60542	-37.0849
8.61333	-37.0787
8.62125	-37.0662
8.62917	-37.0599
8.63708	-37.0537
8.645	-37.0412
8.65292	-37.2537
8.66083	-37.3349
8.66875	-37.385
8.67667	-37.4162
8.68458	-37.4475
8.6925	-37.4787
8.70042	-37.4975
8.70833	-37.51
8.71625	-37.5162
8.72417	-37.5224
8.73208	-37.535
8.74	-37.535
8.74792	-37.535
8.75583	-37.5412
8.76375	-37.535
8.77167	-37.5412
8.77958	-37.535
8.7875	-37.535
8.79542	-37.5162
8.80333	-37.5162
8.81125	-37.5037
8.81917	-37.5037
8.82708	-37.4975
8.835	-37.4912
8.84292	-37.4787
8.85083	-37.4662
8.85875	-37.4537
8.86667	-37.4475
8.87458	-37.435
8.8825	-37.4224
8.89042	-37.4037
8.89833	-37.3974
8.90625	-37.3912
8.91417	-37.3787
8.92208	-37.3662
8.93	-37.3537
8.93792	-37.3412
8.94583	-37.3349
8.95375	-37.3162
8.96167	-37.3037
8.96958	-37.2974
8.9775	-37.285
8.98542	-37.26
8.99333	-37.2474
9.00125	-37.2349
9.00917	-37.2287
9.01708	-37.2099
9.025	-37.1975
9.03292	-37.1849
9.04083	-37.1724
9.04875	-37.1537
9.05667	-37.1474
9.06458	-37.1287
9.0725	-37.1224
9.08042	-37.1037
9.08833	-37.0849
9.09625	-37.0724
9.10417	-37.0599
9.11208	-37.0474
9.12	-37.0349
9.12792	-37.0224
9.13583	-37.0099
9.14375	-37.0037
9.15167	-36.9849
9.15958	-36.9724
9.1675	-36.9599
9.17542	-36.9474
9.18333	-36.9349
9.19125	-36.9224
9.19917	-36.9099
9.20708	-36.8974
9.215	-36.8912
9.22292	-36.8787
9.23083	-36.8599
9.23875	-36.8474
9.24667	-36.8412
9.25458	-36.8287
9.2625	-36.8224
9.27042	-36.8037
9.27833	-36.7912
9.28625	-36.7849
9.29417	-36.7662
9.30208	-36.7599
9.31	-36.7474
9.31792	-36.7349
9.32583	-36.7224
9.33375	-36.7099
9.34167	-36.7037
9.34958	-36.6849
9.3575	-36.6787
9.36542	-36.6599
9.37333	-36.6537
9.38125	-36.6412
9.38917	-36.6287
9.39708	-36.6162
9.405	-36.6099
9.41292	-36.5912
9.42083	-36.5912
9.42875	-36.5787
9.43667	-36.5662
9.44458	-36.5537
9.4525	-36.5474
9.46042	-36.5412
9.46833	-36.5224
9.47625	-36.5099
9.48417	-36.5099
9.49208	-36.4912
9.5	-36.4849
9.50792	-36.4724
9.51583	-36.4662
9.52375	-36.4537
9.53167	-36.4474
9.53958	-36.4349
9.5475	-36.4287
9.55542	-36.4099
9.56333	-36.4037
9.57125	-36.3912
9.57917	-36.3849
9.58708	-36.3787
9.595	-36.3662
9.60292	-36.3599
9.61083	-36.3474
9.61875	-36.3349
9.62667	-36.3224
9.63458	-36.3162
9.6425	-36.3037
9.65042	-36.2912
9.65833	-36.2912
9.66625	-36.2787
9.67417	-36.2724
9.68208	-36.2599
9.69	-36.2474
9.69792	-36.2412
9.70583	-36.2287
9.71375	-36.2162
9.72167	-36.2099
9.72958	-36.2037
9.7375	-36.1974
9.74542	-36.1849
9.75333	-36.1787
9.76125	-36.1662
9.76917	-36.1599
9.77708	-36.1537
9.785	-36.1474
9.79292	-36.1349
9.80083	-36.1287
9.80875	-36.1162
9.81667	-36.1037
9.82458	-36.0974
9.8325	-36.0912
9.84042	-36.0849
9.84833	-36.0724
9.85625	-36.0662
9.86417	-36.0537
9.87208	-36.0474
9.88	-36.0412
9.88792	-36.0349
9.89583	-36.0224
9.90375	-36.0099
9.91167	-36.0099
9.91958	-35.9974
9.9275	-35.9912
9.93542	-35.9787
9.94333	-35.9724
9.95125	-35.9662
9.95917	-35.9537
9.96708	-35.9474
9.975	-35.9349
9.98292	-35.9287
9.99083	-35.9224
9.99875	-35.9099
10.0067	-35.9099
10.0146	-35.8974
10.0225	-35.8912
10.0304	-35.8787
10.0383	-35.8724
10.0463	-35.8662
10.0542	-35.8599
10.0621	-35.8474
10.07	-35.8412
10.0779	-35.8349
10.0858	-35.8287
10.0938	-35.8099
10.1017	-35.8099
10.1096	-35.8037
10.1175	-35.7974
10.1254	-35.7849
10.1333	-35.7849
10.1412	-35.7724
10.1492	-35.7724
10.1571	-35.7599
10.165	-35.7537
10.1729	-35.7412
10.1808	-35.7349
10.1888	-35.7349
10.1967	-35.7224
10.2046	-35.7162
10.2125	-35.7099
10.2204	-35.7037
10.2283	-35.6974
10.2363	-35.6849
10.2442	-35.6787
10.2521	-35.6724
10.26	-35.6662
10.2679	-35.6537
10.2758	-35.6474
10.2837	-35.6412
10.2917	-35.6349
10.2996	-35.6287
10.3075	-35.6224
10.3154	-35.6162
10.3233	-35.6099
10.3313	-35.6037
10.3392	-35.5912
10.3471	-35.5787
10.355	-35.5787
10.3629	-35.5662
10.3708	-35.5599
10.3788	-35.5474
10.3867	-35.5537
10.3946	-35.5412
10.4025	-35.5349
10.4104	-35.5287
10.4183	-35.5224
10.4262	-35.5162
10.4342	-35.5037
10.4421	-35.4974
10.45	-35.4974
10.4579	-35.4849
10.4658	-35.4787
10.4738	-35.4724
10.4817	-35.4662
10.4896	-35.4537
10.4975	-35.4537
10.5054	-35.4412
10.5133	-35.4349
10.5213	-35.4287
10.5292	-35.4224
10.5371	-35.4162
10.545	-35.4099
10.5529	-35.4037
10.5608	-35.3912
10.5687	-35.3849
10.5767	-35.3849
10.5846	-35.3724
10.5925	-35.3724
10.6004	-35.3599
10.6083	-35.3537
10.6163	-35.3474
10.6242	-35.3412
10.6321	-35.3349
10.64	-35.3287
10.6479	-35.3287
10.6558	-35.3162
10.6638	-35.3099
10.6717	-35.3037
10.6796	-35.2974
10.6875	-35.2912
10.6954	-35.2787
10.7033	-35.2787
10.7112	-35.2662
10.7192	-35.2599
10.7271	-35.2787
10.735	-35.2849
10.7429	-35.2787
10.7508	-35.2662
10.7587	-35.2599
10.7667	-35.2537
10.7746	-35.2474
10.7825	-35.2349
10.7904	-35.2349
10.7983	-35.2287
10.8063	-35.2162
10.8142	-35.2099
10.8221	-35.2037
10.83	-35.1974
10.8379	-35.1974
10.8458	-35.1787
10.8537	-35.1787
10.8617	-35.1724
10.8696	-35.1599
10.8775	-35.1474
10.8854	-35.1474
10.8933	-35.1412
10.9012	-35.1349
10.9092	-35.1224
10.9171	-35.1162
10.925	-35.1037
10.9329	-35.1037
10.9408	-35.0912
10.9488	-35.0912
10.9567	-35.0787
10.9646	-35.0724
10.9725	-35.0662
10.9804	-35.0599
10.9883	-35.0537
10.9962	-35.0474
11.0042	-35.0349
11.0121	-35.0349
11.02	-35.0287
11.0279	-35.0162
11.0358	-35.0162
11.0437	-35.0099
11.0517	-34.9974
11.0596	-34.9912
11.0675	-34.9787
11.0754	-34.9787
11.0833	-34.9662
11.0913	-34.9599
11.0992	-34.9599
11.1071	-34.9474
11.115	-34.9412
11.1229	-34.9412
11.1308	-34.9287
11.1387	-34.9287
11.1467	-34.9224
11.1546	-34.9162
11.1625	-34.9099
11.1704	-34.8974
11.1783	-34.8912
11.1862	-34.8849
11.1942	-34.8787
11.2021	-34.8724
11.21	-34.8661
11.2179	-34.8599
11.2258	-34.8537
11.2338	-34.8474
11.2417	-34.8412
11.2496	-34.8412
11.2575	-34.8287
11.2654	-34.8287
11.2733	-34.8224
11.2812	-34.8099
11.2892	-34.8099
11.2971	-34.8099
11.305	-34.7974
11.3129	-34.7912
11.3208	-34.7786
11.3287	-34.7724
11.3367	-34.7662
11.3446	-34.7599
11.3525	-34.7537
11.3604	-34.7474
11.3683	-34.7412
11.3763	-34.7349
11.3842	-34.7349
11.3921	-34.7224
11.4	-34.7161
11.4079	-34.7099
11.4158	-34.7037
11.4238	-34.6974
11.4317	-34.6912
11.4396	-34.6849
11.4475	-34.6787
11.4554	-34.6724
11.4633	-34.6662
11.4712	-34.6599
11.4792	-34.6536
11.4871	-34.6474
11.495	-34.6412
11.5029	-34.6412
11.5108	-34.6287
11.5188	-34.6287
11.5267	-34.6224
11.5346	-34.6162
11.5425	-34.6099
11.5504	-34.6037
11.5583	-34.5974
11.5663	-34.5911
11.5742	-34.5849
11.5821	-34.5787
11.59	-34.5724
11.5979	-34.5724
11.6058	-34.5662
11.6137	-34.5599
11.6217	-34.5537
11.6296	-34.5474
11.6375	-34.5474
11.6454	-34.5412
11.6533	-34.5287
11.6613	-34.5287
11.6692	-34.5287
11.6771	-34.5162
11.685	-34.5162
11.6929	-34.5037
11.7008	-34.5037
11.7088	-34.4912
11.7167	-34.4912
11.7246	-34.4849
11.7325	-34.4724
11.7404	-34.4724
11.7483	-34.4662
11.7562	-34.4599
11.7642	-34.4537
11.7721	-34.4474
11.78	-34.4412
11.7879	-34.4349
11.7958	-34.4349
11.8038	-34.4224
11.8117	-34.4224
11.8196	-34.4099
11.8275	-34.4099
11.8354	-34.3974
11.8433	-34.3912
11.8513	-34.3912
11.8592	-34.3787
11.8671	-34.3724
11.875	-34.3661
11.8829	-34.3599
11.8908	-34.3537
11.8987	-34.3537
11.9067	-34.3412
11.9146	-34.3349
11.9225	-34.3349
11.9304	-34.3224
11.9383	-34.3162
11.9462	-34.3162
11.9542	-34.3099
11.9621	-34.2974
11.97	-34.2849
11.9779	-34.2849
11.9858	-34.2724
11.9938	-34.2724
12.0017	-34.2662
12.0096	-34.2599
12.0175	-34.2474
12.0254	-34.2474
12.0333	-34.2349
12.0412	-34.2349
12.0492	-34.2287
12.0571	-34.2224
12.065	-34.2161
12.0729	-34.2099
12.0808	-34.2099
12.0887	-34.1974
12.0967	-34.1912
12.1046	-34.1912
12.1125	-34.1786
12.1204	-34.1724
12.1283	-34.1724
12.1363	-34.1662
12.1442	-34.1536
12.1521	-34.1536
12.16	-34.1474
12.1679	-34.1412
12.1758	-34.1349
12.1837	-34.1287
12.1917	-34.1224
12.1996	-34.1161
12.2075	-34.1099
12.2154	-34.1036
12.2233	-34.0974
12.2312	-34.0974
12.2392	-34.0849
12.2471	-34.0849
12.255	-34.0787
12.2629	-34.0724
12.2708	-34.0662
12.2788	-34.0599
12.2867	-34.0536
12.2946	-34.0411
12.3025	-34.0411
12.3104	-34.0349
12.3183	-34.0286
12.3262	-34.0286
12.3342	-34.0161
12.3421	-34.0099
12.35	-34.0037
12.3579	-33.9974
12.3658	-33.9974
12.3737	-33.9849
12.3817	-33.9849
12.3896	-33.9724
12.3975	-33.9724
12.4054	-33.9599
12.4133	-33.9599
12.4213	-33.9536
12.4292	-33.9474
12.4371	-33.9412
12.445	-33.9349
12.4529	-33.9286
12.4608	-33.9224
12.4688	-33.9162
12.4767	-33.9099
12.4846	-33.9036
12.4925	-33.8974
12.5004	-33.8974
12.5083	-33.8849
12.5162	-33.8787
12.5242	-33.8787
12.5321	-33.8724
12.54	-33.8661
12.5479	-33.8537
12.5558	-33.8537
12.5638	-33.8474
12.5717	-33.8411
12.5796	-33.8349
12.5875	-33.8286
12.5954	-33.8286
12.6033	-33.8162
12.6113	-33.8349
12.6192	-33.8474
12.6271	-33.8474
12.635	-33.8349
12.6429	-33.8349
12.6508	-33.8286
12.6587	-33.8286
12.6667	-33.8224
12.6746	-33.8224
12.6825	-33.8099
12.6904	-33.8099
12.6983	-33.8036
12.7063	-33.8036
12.7142	-33.7974
12.7221	-33.7974
12.73	-33.7912
12.7379	-33.7849
12.7458	-33.7786
12.7538	-33.7724
12.7617	-33.7724
12.7696	-33.7661
12.7775	-33.7661
12.7854	-33.7599
12.7933	-33.7537
12.8012	-33.7474
12.8092	-33.7474
12.8171	-33.7411
12.825	-33.7349
12.8329	-33.7224
12.8408	-33.7224
12.8488	-33.7161
12.8567	-33.7161
12.8646	-33.7099
12.8725	-33.7036
12.8804	-33.6974
12.8883	-33.7036
12.8963	-33.6911
12.9042	-33.6849
12.9121	-33.6849
12.92	-33.6786
12.9279	-33.6724
12.9358	-33.6662
12.9437	-33.6599
12.9517	-33.6599
12.9596	-33.6536
12.9675	-33.6474
12.9754	-33.6411
12.9833	-33.6349
12.9913	-33.6286
12.9992	-33.6286
13.0071	-33.6161
13.015	-33.6099
13.0229	-33.6036
13.0308	-33.6036
13.0388	-33.5974
13.0467	-33.5911
13.0546	-33.5849
13.0625	-33.5787
13.0704	-33.5661
13.0783	-33.5661
13.0862	-33.5536
13.0942	-33.5599
13.1021	-33.5474
13.11	-33.5411
13.1179	-33.5286
13.1258	-33.5286
13.1337	-33.5224
13.1417	-33.5099
13.1496	-33.5036
13.1575	-33.4974
13.1654	-33.4911
13.1733	-33.4911
13.1813	-33.4786
13.1892	-33.4724
13.1971	-33.4661
13.205	-33.4661
13.2129	-33.4599
13.2208	-33.4536
13.2287	-33.4411
13.2367	-33.4411
13.2446	-33.4286
13.2525	-33.4286
13.2604	-33.4224
13.2683	-33.4161
13.2762	-33.4099
13.2842	-33.3974
13.2921	-33.3974
13.3	-33.3911
13.3079	-33.3849
13.3158	-33.3786
13.3238	-33.3724
13.3317	-33.3724
13.3396	-33.3599
13.3475	-33.3599
13.3554	-33.3474
13.3633	-33.3474
13.3712	-33.3411
13.3792	-33.3349
13.3871	-33.3286
13.395	-33.3224
13.4029	-33.3224
13.4108	-33.3161
13.4187	-33.3099
13.4267	-33.3036
13.4346	-33.3036
13.4425	-33.2911
13.4504	-33.2849
13.4583	-33.2849
13.4663	-33.2786
13.4742	-33.2724
13.4821	-33.2661
13.49	-33.2661
13.4979	-33.2536
13.5058	-33.2474
13.5137	-33.2411
13.5217	-33.2411
13.5296	-33.2349
13.5375	-33.2349
13.5454	-33.2286
13.5533	-33.2224
13.5612	-33.2161
13.5692	-33.2036
13.5771	-33.2036
13.585	-33.2036
13.5929	-33.1974
13.6008	-33.1911
13.6088	-33.1849
13.6167	-33.1786
13.6246	-33.1786
13.6325	-33.1724
13.6404	-33.1661
13.6483	-33.1599
13.6562	-33.1599
13.6642	-33.1536
13.6721	-33.1411
13.68	-33.1411
13.6879	-33.1349
13.6958	-33.1286
13.7037	-33.1224
13.7117	-33.1161
13.7196	-33.1161
13.7275	-33.1099
13.7354	-33.1036
13.7433	-33.0974
13.7513	-33.0911
13.7592	-33.0849
13.7671	-33.0786
13.775	-33.0724
13.7829	-33.0661
13.7908	-33.0599
13.7988	-33.0599
13.8067	-33.0536
13.8146	-33.0474
13.8225	-33.0411
13.8304	-33.0349
13.8383	-33.0349
13.8462	-33.0286
13.8542	-33.0224
13.8621	-33.0161
13.87	-33.0099
13.8779	-33.0099
13.8858	-32.9974
13.8938	-32.9911
13.9017	-32.9911
13.9096	-32.9849
13.9175	-32.9786
13.9254	-32.9724
13.9333	-32.9661
13.9413	-32.9599
13.9492	-32.9599
13.9571	-32.9474
13.965	-32.9474
13.9729	-32.9411
13.9808	-32.9349
13.9887	-32.9286
13.9967	-32.9286
14.0046	-32.9161
14.0125	-32.9161
14.0204	-32.9099
14.0283	-32.8974
14.0363	-32.8974
14.0442	-32.8911
14.0521	-32.8911
14.06	-32.8786
14.0679	-32.8786
14.0758	-32.8724
14.0838	-32.8661
14.0917	-32.8661
14.0996	-32.8536
14.1075	-32.8536
14.1154	-32.8474
14.1233	-32.8411
14.1312	-32.8349
14.1392	-32.8286
14.1471	-32.8224
14.155	-32.8224
14.1629	-32.8161
14.1708	-32.8099
14.1788	-32.8036
14.1867	-32.7974
14.1946	-32.7911
14.2025	-32.7849
14.2104	-32.7786
14.2183	-32.7786
14.2263	-32.7724
14.2342	-32.7599
14.2421	-32.7599
14.25	-32.7599
14.2579	-32.7474
14.2658	-32.7474
14.2737	-32.7349
14.2817	-32.7411
14.2896	-32.7286
14.2975	-32.7286
14.3054	-32.7224
14.3133	-32.7161
14.3212	-32.7161
14.3292	-32.7036
14.3371	-32.6974
14.345	-32.6974
14.3529	-32.6911
14.3608	-32.6911
14.3688	-32.6786
14.3767	-32.6724
14.3846	-32.6661
14.3925	-32.6661
14.4004	-32.6599
14.4083	-32.6536
14.4162	-32.6474
14.4242	-32.6474
14.4321	-32.6411
14.44	-32.6411
14.4479	-32.6349
14.4558	-32.6286
14.4637	-32.6224
14.4717	-32.6224
14.4796	-32.6161
14.4875	-32.6099
14.4954	-32.6099
14.5033	-32.6036
14.5113	-32.5974
14.5192	-32.5911
14.5271	-32.5911
14.535	-32.5849
14.5429	-32.5786
14.5508	-32.5724
14.5587	-32.5661
14.5667	-32.5661
14.5746	-32.5599
14.5825	-32.5536
14.5904	-32.5536
14.5983	-32.5474
14.6062	-32.5411
14.6142	-32.5349
14.6221	-32.5286
14.63	-32.5286
14.6379	-32.5224
14.6458	-32.5161
14.6538	-32.5161
14.6617	-32.5099
14.6696	-32.5036
14.6775	-32.4974
14.6854	-32.4974
14.6933	-32.4911
14.7012	-32.4911
14.7092	-32.4849
14.7171	-32.4786
14.725	-32.4724
14.7329	-32.4724
14.7408	-32.4661
14.7487	-32.4661
14.7567	-32.4536
14.7646	-32.4536
14.7725	-32.4474
14.7804	-32.4474
14.7883	-32.4349
14.7963	-32.4349
14.8042	-32.4286
14.8121	-32.4224
14.82	-32.4161
14.8279	-32.4161
14.8358	-32.4099
14.8438	-32.4036
14.8517	-32.3974
14.8596	-32.3974
14.8675	-32.3974
14.8754	-32.3911
14.8833	-32.3849
14.8912	-32.3724
14.8992	-32.3786
14.9071	-32.3724
14.915	-32.3661
14.9229	-32.3599
14.9308	-32.3599
14.9388	-32.3536
14.9467	-32.3474
14.9546	-32.3411
14.9625	-32.3411
14.9704	-32.3349
14.9783	-32.3286
14.9863	-32.3286
14.9942	-32.3224
15.0021	-32.3161
15.01	-32.3099
15.0179	-32.3099
15.0258	-32.3036
15.0337	-32.2974
15.0417	-32.2974
15.0496	-32.2911
15.0575	-32.2849
15.0654	-32.2786
15.0733	-32.2786
15.0813	-32.2724
15.0892	-32.2661
15.0971	-32.2599
15.105	-32.2599
15.1129	-32.2536
15.1208	-32.2536
15.1288	-32.2411
15.1367	-32.2411
15.1446	-32.2411
15.1525	-32.2349
15.1604	-32.2286
15.1683	-32.2161
15.1762	-32.2161
15.1842	-32.2099
15.1921	-32.2099
15.2	-32.1974
15.2079	-32.2036
15.2158	-32.1974
15.2238	-32.1911
15.2317	-32.1849
15.2396	-32.1786
15.2475	-32.1786
15.2554	-32.1724
15.2633	-32.1661
15.2713	-32.1599
15.2792	-32.1536
15.2871	-32.1474
15.295	-32.1411
15.3029	-32.1411
15.3108	-32.1349
15.3187	-32.1349
15.3267	-32.1224
15.3346	-32.1224
15.3425	-32.1099
15.3504	-32.1099
15.3583	-32.1036
15.3663	-32.1036
15.3742	-32.0974
15.3821	-32.0911
15.39	-32.0849
15.3979	-32.0786
15.4058	-32.0786
15.4138	-32.0724
15.4217	-32.0724
15.4296	-32.0599
15.4375	-32.0599
15.4454	-32.0536
15.4533	-32.0536
15.4612	-32.0411
15.4692	-32.0411
15.4771	-32.0349
15.485	-32.0286
15.4929	-32.0286
15.5008	-32.0161
15.5087	-32.0161
15.5167	-32.0099
15.5246	-32.0099
15.5325	-32.0036
15.5404	-31.9974
15.5483	-31.9911
15.5563	-31.9911
15.5642	-31.9849
15.5721	-31.9786
15.58	-31.9724
15.5879	-31.9724
15.5958	-31.9661
15.6037	-31.9599
15.6117	-31.9536
15.6196	-31.9536
15.6275	-31.9474
15.6354	-31.9411
15.6433	-31.9349
15.6512	-31.9349
15.6592	-31.9286
15.6671	-31.9224
15.675	-31.9161
15.6829	-31.9161
15.6908	-31.9099
15.6988	-31.9036
15.7067	-31.8974
15.7146	-31.8974
15.7225	-31.8849
15.7304	-31.8849
15.7383	-31.8786
15.7462	-31.8786
15.7542	-31.8724
15.7621	-31.8661
15.77	-31.8599
15.7779	-31.8599
15.7858	-31.8474
15.7937	-31.8474
15.8017	-31.8474
15.8096	-31.8411
[truncated: 14,425 more rows]
