# Supplementary material for: Hydrogen evolution with hot electrons on a plasmonic-molecular catalyst hybrid system
Source: Nat Commun. 2024 Jan 10;15:445. doi: 10.1038/s41467-024-44752-y (PMC10781775; doi:10.1038/s41467-024-44752-y)
Supplement: Supplementary file 3 — Source data [file 41467_2024_44752_MOESM3_ESM.zip › Source data/Figure 4A.xlsx]

## Sheet: Sheet1
Frequency (mHz) 33
Cycles	Δi (µA)
0	-0.29526
0.002	-0.31401
0.004	-0.30778
0.006	-0.31405
0.008	-0.29532
0.01	-0.31408
0.012	-0.30785
0.014	-0.30787
0.016	-0.30476
0.018	-0.30165
0.02	-0.30167
0.022	-0.30637
0.024	-0.306
0.026	-0.30797
0.028	-0.30437
0.03	-0.30175
0.032	-0.30177
0.034	-0.30178
0.036	-0.3018
0.038	-0.30182
0.04	-0.30183
0.042	-0.30497
0.044	-0.30811
0.046	-0.30813
0.048	-0.31439
0.05	-0.30972
0.052	-0.30818
0.054	-0.3082
0.056	-0.30821
0.058	-0.30823
0.06	-0.30824
0.062	-0.30201
0.064	-0.29578
0.066	-0.2958
0.068	-0.30831
0.07	-0.31457
0.072	-0.3021
0.074	-0.30836
0.076	-0.30838
0.078	-0.30215
0.08	-0.30216
0.082	-0.30218
0.084	-0.30844
0.086	-0.30846
0.088	-0.30223
0.09	-0.30224
0.092	-0.30226
0.094	-0.30228
0.096	-0.30229
0.098	-0.30231
0.1	-0.30233
0.102	-0.30859
0.104	-0.29611
0.106	-0.30238
0.108	-0.30864
0.11	-0.29616
0.112	-0.30243
0.114	-0.29463
0.116	-0.28995
0.118	-0.2974
0.12	-0.30249
0.122	-0.30251
0.124	-0.30877
0.126	-0.29629
0.128	-0.30256
0.13	-0.29633
0.132	-0.30259
0.134	-0.29636
0.136	-0.30262
0.138	-0.29639
0.14	-0.30266
0.142	-0.29643
0.144	-0.29644
0.146	-0.2902
0.148	-0.29647
0.15	-0.30274
0.152	-0.29651
0.154	-0.29027
0.156	-0.29028
0.158	-0.29656
0.16	-0.28407
0.162	-0.29033
0.164	-0.29035
0.166	-0.29036
0.168	-0.29038
0.17	-0.2904
0.172	-0.28417
0.174	-0.29043
0.176	-0.2842
0.178	-0.29046
0.18	-0.29048
0.182	-0.28425
0.184	-0.28427
0.186	-0.28428
0.188	-0.2843
0.19	-0.28432
0.192	-0.28433
0.194	-0.2781
0.196	-0.28436
0.198	-0.29063
0.2	-0.27815
0.202	-0.28441
0.204	-0.27818
0.206	-0.28289
0.208	-0.28446
0.21	-0.28097
0.212	-0.27825
0.214	-0.27827
0.216	-0.29078
0.218	-0.28455
0.22	-0.27206
0.222	-0.27833
0.224	-0.27209
0.226	-0.27836
0.228	-0.26588
0.23	-0.27214
0.232	-0.27216
0.234	-0.28468
0.236	-0.28469
0.238	-0.27846
0.24	-0.27222
0.242	-0.27224
0.244	-0.26601
0.246	-0.26602
0.248	-0.26604
0.25	-0.25981
0.252	-0.27232
0.254	-0.26609
0.256	-0.27235
0.258	-0.26612
0.26	-0.25989
0.262	-0.2724
0.264	-0.27868
0.266	-0.25994
0.268	-0.2662
0.27	-0.27247
0.272	-0.27248
0.274	-0.26001
0.276	-0.26002
0.278	-0.26004
0.28	-0.26006
0.282	-0.26007
0.284	-0.25383
0.286	-0.25385
0.288	-0.26012
0.29	-0.25857
0.292	-0.26016
0.294	-0.26017
0.296	-0.25393
0.298	-0.25864
0.3	-0.26022
0.302	-0.26024
0.304	-0.254
0.306	-0.26027
0.308	-0.24778
0.31	-0.2478
0.312	-0.24781
0.314	-0.24783
0.316	-0.24785
0.318	-0.24786
0.32	-0.24788
0.322	-0.2479
0.324	-0.24791
0.326	-0.24168
0.328	-0.2417
0.33	-0.24172
0.332	-0.24173
0.334	-0.24175
0.336	-0.24177
0.338	-0.24178
0.34	-0.24336
0.342	-0.24806
0.344	-0.24183
0.346	-0.2356
0.348	-0.24811
0.35	-0.22313
0.352	-0.2419
0.354	-0.23567
0.356	-0.22943
0.358	-0.2357
0.36	-0.22946
0.362	-0.22947
0.364	-0.23575
0.366	-0.23577
0.368	-0.23578
0.37	-0.2358
0.372	-0.22956
0.374	-0.22957
0.376	-0.22959
0.378	-0.22961
0.38	-0.22962
0.382	-0.22339
0.384	-0.22341
0.386	-0.21718
0.388	-0.2172
0.39	-0.22346
0.392	-0.22347
0.394	-0.22349
0.396	-0.21726
0.398	-0.21728
0.4	-0.22354
0.402	-0.21105
0.404	-0.21733
0.406	-0.22359
0.408	-0.2111
0.41	-0.21738
0.412	-0.22364
0.414	-0.21741
0.416	-0.21586
0.418	-0.21118
0.42	-0.2112
0.422	-0.21122
0.424	-0.21123
0.426	-0.21125
0.428	-0.20658
0.43	-0.20504
0.432	-0.19881
0.434	-0.20507
0.436	-0.21133
0.438	-0.21135
0.44	-0.20512
0.442	-0.20513
0.444	-0.20515
0.446	-0.20517
0.448	-0.20518
0.45	-0.2052
0.452	-0.20522
0.454	-0.20523
0.456	-0.199
0.458	-0.19902
0.46	-0.19904
0.462	-0.19905
0.464	-0.19907
0.466	-0.19283
0.468	-0.19284
0.47	-0.19286
0.472	-0.19913
0.474	-0.19289
0.476	-0.18666
0.478	-0.19292
0.48	-0.19294
0.482	-0.19296
0.484	-0.19297
0.486	-0.18987
0.488	-0.18676
0.49	-0.18678
0.492	-0.18679
0.494	-0.18681
0.496	-0.18683
0.498	-0.19309
0.5	-0.19311
0.502	-0.18688
0.504	-0.18065
0.506	-0.18691
0.508	-0.18692
0.51	-0.18069
0.512	-0.1932
0.514	-0.17448
0.516	-0.18699
0.518	-0.17451
0.52	-0.17453
0.522	-0.18079
0.524	-0.17925
0.526	-0.18083
0.528	-0.17733
0.53	-0.17461
0.532	-0.17463
0.534	-0.16839
0.536	-0.17466
0.538	-0.16217
0.54	-0.18094
0.542	-0.16845
0.544	-0.16222
0.546	-0.16849
0.548	-0.16226
0.55	-0.16227
0.552	-0.16229
0.554	-0.16231
0.556	-0.16232
0.558	-0.16234
0.56	-0.16235
0.562	-0.16237
0.564	-0.16083
0.566	-0.16201
0.568	-0.16242
0.57	-0.16244
0.572	-0.16089
0.574	-0.15622
0.576	-0.15428
0.578	-0.15
0.58	-0.15001
0.582	-0.15629
0.584	-0.15005
0.586	-0.13757
0.588	-0.15634
0.59	-0.1501
0.592	-0.15011
0.594	-0.15013
0.596	-0.1439
0.598	-0.14392
0.6	-0.14393
0.602	-0.1377
0.604	-0.13772
0.606	-0.14398
0.608	-0.144
0.61	-0.14401
0.612	-0.13778
0.614	-0.1378
0.616	-0.13157
0.618	-0.13159
0.62	-0.13785
0.622	-0.13162
0.624	-0.13788
0.626	-0.13165
0.628	-0.13167
0.63	-0.13012
0.632	-0.1317
0.634	-0.12546
0.636	-0.13173
0.638	-0.12549
0.64	-0.12551
0.642	-0.12553
0.644	-0.12554
0.646	-0.12556
0.648	-0.12557
0.65	-0.11934
0.652	-0.11311
0.654	-0.11313
0.656	-0.11627
0.658	-0.11941
0.66	-0.11943
0.662	-0.11944
0.664	-0.11946
0.666	-0.11948
0.668	-0.11637
0.67	-0.11326
0.672	-0.11328
0.674	-0.1133
0.676	-0.11956
0.678	-0.10082
0.68	-0.11334
0.682	-0.1071
0.684	-0.10087
0.686	-0.11339
0.688	-0.10715
0.69	-0.10092
0.692	-0.10718
0.694	-0.1072
0.696	-0.10722
0.698	-0.10099
0.7	-0.10725
0.702	-0.11353
0.704	-0.10572
0.706	-0.10105
0.708	-0.10107
0.71	-0.10733
0.712	-0.09486
0.714	-0.10112
0.716	-0.09489
0.718	-0.09647
0.72	-0.09492
0.722	-0.09494
0.724	-0.09495
0.726	-0.09497
0.728	-0.08873
0.73	-0.0825
0.732	-0.08876
0.734	-0.09504
0.736	-0.08879
0.738	-0.08881
0.74	-0.0857
0.742	-0.0826
0.744	-0.08261
0.746	-0.08263
0.748	-0.0764
0.75	-0.08266
0.752	-0.07643
0.754	-0.07645
0.756	-0.07647
0.758	-0.07024
0.76	-0.07025
0.762	-0.07652
0.764	-0.07653
0.766	-0.07343
0.768	-0.07032
0.77	-0.07033
0.772	-0.06409
0.774	-0.06411
0.776	-0.06413
0.778	-0.06414
0.78	-0.06416
0.782	-0.06417
0.784	-0.05794
0.786	-0.05796
0.788	-0.06422
0.79	-0.05175
0.792	-0.05801
0.794	-0.05178
0.796	-0.0518
0.798	-0.05181
0.8	-0.05183
0.802	-0.05185
0.804	-0.0456
0.806	-0.05188
0.808	-0.04564
0.81	-0.05191
0.812	-0.05193
0.814	-0.05819
0.816	-0.06445
0.818	-0.05666
0.82	-0.05199
0.822	-0.05201
0.824	-0.05827
0.826	-0.05673
0.828	-0.05831
0.83	-0.05832
0.832	-0.05209
0.834	-0.0646
0.836	-0.05213
0.838	-0.05839
0.84	-0.05841
0.842	-0.05373
0.844	-0.04593
0.846	-0.05221
0.848	-0.04597
0.85	-0.04598
0.852	-0.0585
0.854	-0.05227
0.856	-0.05072
0.858	-0.04605
0.86	-0.04606
0.862	-0.03983
0.864	-0.0461
0.866	-0.05237
0.868	-0.03988
0.87	-0.05241
0.872	-0.03367
0.874	-0.03993
0.876	-0.05245
0.878	-0.04621
0.88	-0.03998
0.882	-0.0525
0.884	-0.04626
0.886	-0.02753
0.888	-0.02754
0.89	-0.04006
0.892	-0.03383
0.894	-0.04634
0.896	-0.04011
0.898	-0.03388
0.9	-0.02764
0.902	-0.04016
0.904	-0.03393
0.906	-0.0402
0.908	-0.02771
0.91	-0.03398
0.912	-0.02774
0.914	-0.02776
0.916	-0.02777
0.918	-0.03405
0.92	-0.02781
0.922	-0.03408
0.924	-0.03253
0.926	-0.03411
0.928	-0.03413
0.93	-0.02789
0.932	-0.02166
0.934	-0.02167
0.936	-0.02169
0.938	-0.02795
0.94	-0.02797
0.942	-0.02174
0.944	-0.02176
0.946	-0.02802
0.948	-0.02179
0.95	-0.01556
0.952	-0.02807
0.954	-0.02184
0.956	-0.0281
0.958	-0.02187
0.96	-0.02033
0.962	-0.01566
0.964	-0.01567
0.966	-0.02194
0.968	-0.01571
0.97	-0.02197
0.972	-0.02199
0.974	-0.01576
0.976	-0.00327
0.978	-0.00954
0.98	-0.01581
0.982	-0.02207
0.984	-0.01584
0.986	-0.00961
0.988	-0.01587
0.99	-0.01589
0.992	-0.01278
0.994	-0.00967
0.996	-0.00969
0.998	-0.00971
1	-0.01597
1.002	-0.01599
1.004	-0.00976
1.006	-0.00977
1.008	-0.00979
1.01	-0.00981
1.012	-0.00982
1.014	-0.00984
1.016	-0.0036
1.018	-0.00361
1.02	-0.00363
1.022	-0.00365
1.024	-0.00366
1.026	-0.00994
1.028	-0.00995
1.03	-0.00997
1.032	-0.00999
1.034	-0.01
1.036	-0.00376
1.038	0.00247
1.04	0.00245
1.042	-0.000687737
1.044	-0.00383
1.046	-0.00384
1.048	-0.00386
1.05	-0.00388
1.052	-0.00389
1.054	-0.00391
1.056	-0.00393
1.058	0.0023
1.06	0.00229
1.062	-0.00398
1.064	-0.00399
1.066	-0.01027
1.068	0.00222
1.07	-0.00404
1.072	0.00219
1.074	-0.00407
1.076	0.00216
1.078	-0.00411
1.08	-0.00412
1.082	-0.00102
1.084	0.00209
1.086	0.00207
1.088	0.00206
1.09	-0.00421
1.092	-0.00422
1.094	-0.00268
1.096	-0.00426
1.098	0.00198
1.1	-0.00429
1.102	0.00194
1.104	0.00817
1.106	0.00191
1.108	-0.00435
1.11	0.000314826
1.112	0.00186
1.114	-0.00167
1.116	-0.00442
1.118	-0.00444
1.12	0.00179
1.122	0.00178
1.124	0.00176
1.126	0.00174
1.128	0.00173
1.13	-0.00453
1.132	0.0017
1.134	0.00793
1.136	0.00791
1.138	0.00477
1.14	0.00163
1.142	0.00161
1.144	0.00784
1.146	0.00783
1.148	0.00156
1.15	0.00779
1.152	0.00153
1.154	-0.00473
1.156	0.00774
1.158	0.00148
1.16	0.00147
1.162	0.00145
1.164	-0.01107
1.166	-0.01109
1.168	-0.00485
1.17	0.00763
1.172	0.00137
1.174	-0.01115
1.176	0.00758
1.178	-0.00493
1.18	0.0013
1.182	0.00753
1.184	-0.00498
1.186	0.01376
1.188	-0.00501
1.19	-0.00503
1.192	0.0012
1.194	0.00119
1.196	0.00117
1.198	-0.00509
1.2	-0.00511
1.202	-0.01138
1.204	-0.00514
1.206	0.00109
1.208	-0.01143
1.21	0.00105
1.212	-0.00521
1.214	0.00102
1.216	-0.00524
1.218	0.00724
1.22	-0.00527
1.222	0.000955654
1.224	0.000939212
1.226	0.000922769
1.228	-0.000655315
1.23	-0.00536
1.232	0.000873442
1.234	-0.00539
1.236	0.000840557
1.238	-0.00542
1.24	-0.00544
1.242	-0.01171
1.244	-0.00547
1.246	-0.01175
1.248	-0.0055
1.25	0.00697
1.252	0.000709
1.254	-0.00555
1.256	-0.00557
1.258	-0.01185
1.26	-0.01186
1.262	-0.00562
1.264	0.000610345
1.266	0.000593902
1.268	-0.01193
1.27	-0.01194
1.272	-0.0057
1.274	-0.00572
1.276	-0.01199
1.278	-0.01201
1.28	-0.01203
1.282	-0.01204
1.284	-0.01206
1.286	-0.01208
1.288	-0.01834
1.29	-0.01836
1.292	-0.01837
1.294	-0.01214
1.296	-0.0184
1.298	-0.00592
1.3	-0.01844
1.302	-0.01221
1.304	-0.01222
1.306	-0.01536
1.308	-0.0185
1.31	-0.01852
1.312	-0.02478
1.314	-0.0248
1.316	-0.02482
1.318	-0.02483
1.32	-0.02485
1.322	-0.03111
1.324	-0.03113
1.326	-0.0249
1.328	-0.03116
1.33	-0.01868
1.332	-0.03119
1.334	-0.02496
1.336	-0.02498
1.338	-0.03124
1.34	-0.03126
1.342	-0.03753
1.344	-0.03129
1.346	-0.03757
1.348	-0.03758
1.35	-0.0376
1.352	-0.03762
1.354	-0.03763
1.356	-0.03765
1.358	-0.03767
1.36	-0.03142
1.362	-0.04395
1.364	-0.03772
1.366	-0.03147
1.368	-0.05024
1.37	-0.04401
1.372	-0.03778
1.374	-0.04404
1.376	-0.05031
1.378	-0.05032
1.38	-0.05034
1.382	-0.04411
1.384	-0.05037
1.386	-0.04414
1.388	-0.05041
1.39	-0.06293
1.392	-0.06294
1.394	-0.05984
1.396	-0.05673
1.398	-0.05675
1.4	-0.05676
1.402	-0.06303
1.404	-0.05836
1.406	-0.05681
1.408	-0.05683
1.41	-0.06309
1.412	-0.06467
1.414	-0.06937
1.416	-0.06939
1.418	-0.06316
1.42	-0.06942
1.422	-0.06319
1.424	-0.06945
1.426	-0.07573
1.428	-0.06949
1.43	-0.07576
1.432	-0.07578
1.434	-0.07579
1.436	-0.0805
1.438	-0.08207
1.44	-0.08834
1.442	-0.08211
1.444	-0.09462
1.446	-0.08214
1.448	-0.06965
1.45	-0.09467
1.452	-0.08219
1.454	-0.0822
1.456	-0.10097
1.458	-0.08848
1.46	-0.10101
1.462	-0.09476
1.464	-0.08853
1.466	-0.08855
1.468	-0.10107
1.47	-0.10109
1.472	-0.1011
1.474	-0.10112
1.476	-0.10114
1.478	-0.10115
1.48	-0.10117
1.482	-0.09493
1.484	-0.1012
1.486	-0.10747
1.488	-0.10124
1.49	-0.11375
1.492	-0.10127
1.494	-0.12004
1.496	-0.11379
1.498	-0.11381
1.5	-0.10758
1.502	-0.1076
1.504	-0.11386
1.506	-0.11388
1.508	-0.1264
1.51	-0.11391
1.512	-0.12643
1.514	-0.12645
1.516	-0.12022
1.518	-0.13273
1.52	-0.12025
1.522	-0.13276
1.524	-0.13278
1.526	-0.13905
1.528	-0.13437
1.53	-0.13283
1.532	-0.13284
1.534	-0.13286
1.536	-0.13913
1.538	-0.1454
1.54	-0.13917
1.542	-0.14543
1.544	-0.1392
1.546	-0.15171
1.548	-0.13923
1.55	-0.1455
1.552	-0.14551
1.554	-0.14553
1.556	-0.15179
1.558	-0.15181
1.56	-0.15182
1.562	-0.14559
1.564	-0.16436
1.566	-0.14563
1.568	-0.15814
1.57	-0.15815
1.572	-0.15817
1.574	-0.16444
1.576	-0.16446
1.578	-0.15822
1.58	-0.15824
1.582	-0.16138
1.584	-0.16453
1.586	-0.16454
1.588	-0.16924
1.59	-0.16887
1.592	-0.17084
1.594	-0.17086
1.596	-0.17712
1.598	-0.17089
1.6	-0.18341
1.602	-0.17092
1.604	-0.17718
1.606	-0.1772
1.608	-0.18191
1.61	-0.18349
1.612	-0.18976
1.614	-0.17102
1.616	-0.17728
1.618	-0.18356
1.62	-0.18357
1.622	-0.18984
1.624	-0.20235
1.626	-0.18362
1.628	-0.18989
1.63	-0.19615
1.632	-0.18367
1.634	-0.18994
1.636	-0.1962
1.638	-0.18997
1.64	-0.19623
1.642	-0.19
1.644	-0.19626
1.646	-0.20253
1.648	-0.1963
1.65	-0.19631
1.652	-0.19633
1.654	-0.19635
1.656	-0.19636
1.658	-0.1995
1.66	-0.20264
1.662	-0.20266
1.664	-0.20893
1.666	-0.20895
1.668	-0.20897
1.67	-0.20898
1.672	-0.209
1.674	-0.21526
1.676	-0.20277
1.678	-0.20905
1.68	-0.21531
1.682	-0.22158
1.684	-0.22159
1.686	-0.21536
1.688	-0.22162
1.69	-0.21539
1.692	-0.22166
1.694	-0.22167
1.696	-0.22169
1.698	-0.22327
1.7	-0.22798
1.702	-0.22174
1.704	-0.22801
1.706	-0.22803
1.708	-0.23429
1.71	-0.23431
1.712	-0.23433
1.714	-0.2281
1.716	-0.24061
1.718	-0.22187
1.72	-0.23439
1.722	-0.23441
1.724	-0.23443
1.726	-0.24069
1.728	-0.24071
1.73	-0.24072
1.732	-0.24074
1.734	-0.24075
1.736	-0.24077
1.738	-0.24079
1.74	-0.2408
1.742	-0.23457
1.744	-0.2471
1.746	-0.24085
1.748	-0.24087
1.75	-0.24245
1.752	-0.24716
1.754	-0.24092
1.756	-0.24719
1.758	-0.24095
1.76	-0.24723
1.762	-0.24724
1.764	-0.24726
1.766	-0.24728
1.768	-0.24729
1.77	-0.24731
1.772	-0.25357
1.774	-0.24734
1.776	-0.25985
1.778	-0.24737
1.78	-0.25364
1.782	-0.2599
1.784	-0.25367
1.786	-0.25993
1.788	-0.2537
1.79	-0.24747
1.792	-0.25998
1.794	-0.26625
1.796	-0.26002
1.798	-0.24754
1.8	-0.24756
1.802	-0.2507
1.804	-0.25384
1.806	-0.24682
1.808	-0.24136
1.81	-0.24138
1.812	-0.24296
1.814	-0.24141
1.816	-0.24769
1.818	-0.25395
1.82	-0.24772
1.822	-0.25398
1.824	-0.24931
1.826	-0.24777
1.828	-0.24779
1.83	-0.24154
1.832	-0.24156
1.834	-0.24784
1.836	-0.26034
1.838	-0.25411
1.84	-0.24788
1.842	-0.25415
1.844	-0.26041
1.846	-0.25418
1.848	-0.2542
1.85	-0.25421
1.852	-0.25423
1.854	-0.25425
1.856	-0.25426
1.858	-0.25428
1.86	-0.25586
1.862	-0.25783
1.864	-0.26057
1.866	-0.26059
1.868	-0.26061
1.87	-0.26062
1.872	-0.26064
1.874	-0.25441
1.876	-0.25443
1.878	-0.26069
1.88	-0.26071
1.882	-0.25448
1.884	-0.25449
1.886	-0.25451
1.888	-0.26077
1.89	-0.27329
1.892	-0.26705
1.894	-0.26082
1.896	-0.26708
1.898	-0.27336
1.9	-0.26712
1.902	-0.26713
1.904	-0.2609
1.906	-0.26092
1.908	-0.2625
1.91	-0.26095
1.912	-0.26722
1.914	-0.27349
1.916	-0.26725
1.918	-0.26102
1.92	-0.26728
1.922	-0.27356
1.924	-0.27357
1.926	-0.27984
1.928	-0.27361
1.93	-0.26736
1.932	-0.27989
1.934	-0.27366
1.936	-0.26741
1.938	-0.27369
1.94	-0.26745
1.942	-0.27372
1.944	-0.27998
1.946	-0.27375
1.948	-0.27377
1.95	-0.28003
1.952	-0.2863
1.954	-0.28163
1.956	-0.28008
1.958	-0.2801
1.96	-0.28012
1.962	-0.28638
1.964	-0.2739
1.966	-0.28017
1.968	-0.28174
1.97	-0.28644
1.972	-0.28646
1.974	-0.28648
1.976	-0.28649
1.978	-0.28651
1.98	-0.28653
1.982	-0.28654
1.984	-0.28656
1.986	-0.28971
1.988	-0.29285
1.99	-0.29287
1.992	-0.29288
1.994	-0.28664
1.996	-0.29292
1.998	-0.29918
2	-0.29295
2.002	-0.30546
2.004	-0.28672
2.006	-0.29925
2.008	-0.29302
2.01	-0.29928
2.012	-0.29929
2.014	-0.29931
2.016	-0.29933
2.018	-0.29934
2.02	-0.29936
2.022	-0.29938
2.024	-0.29939
2.026	-0.29941
2.028	-0.29943
2.03	-0.29944
2.032	-0.30571
2.034	-0.29948
2.036	-0.312
2.038	-0.30576
2.04	-0.30577
2.042	-0.29954
2.044	-0.3058
2.046	-0.31208
2.048	-0.29959
2.05	-0.30585
2.052	-0.31213
2.054	-0.30589
2.056	-0.3059
2.058	-0.30592
2.06	-0.31219
2.062	-0.31221
2.064	-0.30597
2.066	-0.32474
2.068	-0.306
2.07	-0.29977
2.072	-0.30603
2.074	-0.31231
2.076	-0.30607
2.078	-0.31234
2.08	-0.31861
2.082	-0.31238
2.084	-0.31239
2.086	-0.31241
2.088	-0.31242
2.09	-0.32493
2.092	-0.32495
2.094	-0.31872
2.096	-0.31874
2.098	-0.31875
2.1	-0.31877
2.102	-0.31879
2.104	-0.31256
2.106	-0.31882
2.108	-0.32508
2.11	-0.31885
2.112	-0.31887
2.114	-0.31889
2.116	-0.3189
2.118	-0.31736
2.12	-0.31893
2.122	-0.3127
2.124	-0.31897
2.126	-0.32523
2.128	-0.32525
2.13	-0.32214
2.132	-0.31903
2.134	-0.31905
2.136	-0.33156
2.138	-0.32533
2.14	-0.32691
2.142	-0.32536
2.144	-0.32538
2.146	-0.31915
2.148	-0.31916
2.15	-0.31918
2.152	-0.31295
2.154	-0.32546
2.156	-0.31298
2.158	-0.31925
2.16	-0.32551
2.162	-0.32553
2.164	-0.32554
2.166	-0.32556
2.168	-0.31933
2.17	-0.3131
2.172	-0.33186
2.174	-0.31313
2.176	-0.31939
2.178	-0.31941
2.18	-0.31943
2.182	-0.32569
2.184	-0.31321
2.186	-0.31948
2.188	-0.32574
2.19	-0.32107
2.192	-0.31953
2.194	-0.31954
2.196	-0.32268
2.198	-0.32582
2.2	-0.32584
2.202	-0.31961
2.204	-0.31963
2.206	-0.31964
2.208	-0.31966
2.21	-0.31967
2.212	-0.31969
2.214	-0.31971
2.216	-0.31348
2.218	-0.32599
2.22	-0.31976
2.222	-0.32602
2.224	-0.31979
2.226	-0.32605
2.228	-0.31358
2.23	-0.31359
2.232	-0.31361
2.234	-0.31363
2.236	-0.31364
2.238	-0.31366
2.24	-0.31524
2.242	-0.31369
2.244	-0.3141
2.246	-0.31372
2.248	-0.31374
2.25	-0.31376
2.252	-0.31533
2.254	-0.32004
2.256	-0.31381
2.258	-0.30756
2.26	-0.31384
2.262	-0.31386
2.264	-0.31543
2.266	-0.31389
2.268	-0.32015
2.27	-0.31235
2.272	-0.30768
2.274	-0.3077
2.276	-0.30771
2.278	-0.31399
2.28	-0.314
2.282	-0.31246
2.284	-0.31052
2.286	-0.30779
2.288	-0.30781
2.29	-0.30783
2.292	-0.3016
2.294	-0.30161
2.296	-0.30163
2.298	-0.30789
2.3	-0.30791
2.302	-0.30793
2.304	-0.3017
2.306	-0.30171
2.308	-0.30173
2.31	-0.2955
2.312	-0.30176
2.314	-0.30802
2.316	-0.30179
2.318	-0.30806
2.32	-0.30183
2.322	-0.30184
2.324	-0.29561
2.326	-0.30188
2.328	-0.29565
2.33	-0.29566
2.332	-0.29568
2.334	-0.28944
2.336	-0.30196
2.338	-0.29573
2.34	-0.28949
2.342	-0.28326
2.344	-0.28952
2.346	-0.29579
2.348	-0.28331
2.35	-0.29583
2.352	-0.28334
2.354	-0.2896
2.356	-0.28962
2.358	-0.28339
2.36	-0.2834
2.362	-0.28967
2.364	-0.27719
2.366	-0.28345
2.368	-0.28347
2.37	-0.28349
2.372	-0.27726
2.374	-0.27727
2.376	-0.27729
2.378	-0.27731
2.38	-0.28357
2.382	-0.27108
2.384	-0.2836
2.386	-0.27737
2.388	-0.28363
2.39	-0.27115
2.392	-0.27116
2.394	-0.27118
2.396	-0.2712
2.398	-0.27121
2.4	-0.27123
2.402	-0.27124
2.404	-0.27126
2.406	-0.26503
2.408	-0.26505
2.41	-0.26194
2.412	-0.25883
2.414	-0.25885
2.416	-0.26511
2.418	-0.25888
2.42	-0.26515
2.422	-0.26516
2.424	-0.25269
2.426	-0.25895
2.428	-0.27146
2.43	-0.25274
2.432	-0.259
2.434	-0.25433
2.436	-0.25278
2.438	-0.2528
2.44	-0.24969
2.442	-0.24658
2.444	-0.24659
2.446	-0.24661
2.448	-0.24662
2.45	-0.24664
2.452	-0.25292
2.454	-0.25293
2.456	-0.24669
2.458	-0.25297
2.46	-0.24048
2.462	-0.253
2.464	-0.23426
2.466	-0.24677
2.468	-0.24679
2.47	-0.24681
2.472	-0.25308
2.474	-0.24684
2.476	-0.23436
2.478	-0.23438
2.48	-0.22189
2.482	-0.2469
2.484	-0.22817
2.486	-0.22819
2.488	-0.22977
2.49	-0.22822
2.492	-0.23449
2.494	-0.22825
2.496	-0.23453
2.498	-0.24079
2.5	-0.22205
2.502	-0.22832
2.504	-0.22209
2.506	-0.23461
2.508	-0.22837
2.51	-0.21589
2.512	-0.21591
2.514	-0.22217
2.516	-0.22219
2.518	-0.2222
2.52	-0.22222
2.522	-0.2238
2.524	-0.22225
2.526	-0.22851
2.528	-0.21604
2.53	-0.2098
2.532	-0.22232
2.534	-0.22233
2.536	-0.20984
2.538	-0.21612
2.54	-0.20988
2.542	-0.20989
2.544	-0.20366
2.546	-0.19743
2.548	-0.2037
2.55	-0.20371
2.552	-0.20373
2.554	-0.20999
2.556	-0.20376
2.558	-0.19753
2.56	-0.2038
2.562	-0.19757
2.564	-0.19758
2.566	-0.1976
2.568	-0.19137
2.57	-0.19763
2.572	-0.18514
2.574	-0.19142
2.576	-0.19143
2.578	-0.19145
2.58	-0.19147
2.582	-0.19148
2.584	-0.1915
2.586	-0.19776
2.588	-0.19153
2.59	-0.18998
2.592	-0.18531
2.594	-0.18532
2.596	-0.17909
2.598	-0.18536
2.6	-0.17913
2.602	-0.1729
2.604	-0.17916
2.606	-0.17918
2.608	-0.17295
2.61	-0.17296
2.612	-0.17298
2.614	-0.16674
2.616	-0.17301
2.618	-0.17927
2.62	-0.17461
2.622	-0.17306
2.624	-0.17308
2.626	-0.16684
2.628	-0.16685
2.63	-0.16687
2.632	-0.16064
2.634	-0.1669
2.636	-0.15442
2.638	-0.16069
2.64	-0.1607
2.642	-0.16072
2.644	-0.16074
2.646	-0.16075
2.648	-0.16077
2.65	-0.14829
2.652	-0.15456
2.654	-0.14833
2.656	-0.14208
2.658	-0.15461
2.66	-0.14837
2.662	-0.15464
2.664	-0.14841
2.666	-0.14842
2.668	-0.14844
2.67	-0.14846
2.672	-0.14847
2.674	-0.14849
2.676	-0.14225
2.678	-0.13602
2.68	-0.14854
2.682	-0.1423
2.684	-0.13607
2.686	-0.14233
2.688	-0.12985
2.69	-0.13612
2.692	-0.13613
2.694	-0.13615
2.696	-0.13617
2.698	-0.13618
2.7	-0.1362
2.702	-0.13622
2.704	-0.12999
2.706	-0.13
2.708	-0.13002
2.71	-0.13003
2.712	-0.13005
2.714	-0.12381
2.716	-0.11758
2.718	-0.1176
2.72	-0.12386
2.722	-0.12387
2.724	-0.11764
2.726	-0.11766
2.728	-0.11143
2.73	-0.11769
2.732	-0.11146
2.734	-0.11148
2.736	-0.10524
2.738	-0.11151
2.74	-0.09902
2.742	-0.11779
2.744	-0.11156
2.746	-0.11158
2.748	-0.1116
2.75	-0.09911
2.752	-0.09912
2.754	-0.09914
2.756	-0.09916
2.758	-0.09917
2.76	-0.09919
2.762	-0.09921
2.764	-0.09298
2.766	-0.09299
2.768	-0.08676
2.77	-0.08834
2.772	-0.08679
2.774	-0.09032
2.776	-0.09307
2.778	-0.09309
2.78	-0.08686
2.782	-0.08688
2.784	-0.0822
2.786	-0.0744
2.788	-0.08067
2.79	-0.076
2.792	-0.07445
2.794	-0.07447
2.796	-0.07136
2.798	-0.06826
2.8	-0.06827
2.802	-0.06985
2.804	-0.06831
2.806	-0.06871
2.808	-0.06834
2.81	-0.06836
2.812	-0.07462
2.814	-0.08088
2.816	-0.0809
2.818	-0.07467
2.82	-0.07468
2.822	-0.0747
2.824	-0.06847
2.826	-0.08098
2.828	-0.0685
2.83	-0.07477
2.832	-0.08103
2.834	-0.08105
2.836	-0.07482
2.838	-0.08108
2.84	-0.0686
2.842	-0.06862
2.844	-0.07488
2.846	-0.06865
2.848	-0.07491
2.85	-0.06868
2.852	-0.0687
2.854	-0.06872
2.856	-0.06873
2.858	-0.06249
2.86	-0.06251
2.862	-0.06252
2.864	-0.06254
2.866	-0.06256
2.868	-0.06257
2.87	-0.06259
2.872	-0.06261
2.874	-0.06262
2.876	-0.06264
2.878	-0.06266
2.88	-0.06267
2.882	-0.06269
2.884	-0.06114
2.886	-0.05647
2.888	-0.06274
2.89	-0.05651
2.892	-0.06277
2.894	-0.06279
2.896	-0.05656
2.898	-0.06282
2.9	-0.05034
2.902	-0.0441
2.904	-0.04412
2.906	-0.05039
2.908	-0.05041
2.91	-0.05043
2.912	-0.05669
2.914	-0.05671
2.916	-0.05672
2.918	-0.05518
2.92	-0.05324
2.922	-0.05052
2.924	-0.05054
2.926	-0.05056
2.928	-0.05057
2.93	-0.05059
2.932	-0.04904
2.934	-0.04436
2.936	-0.05064
2.938	-0.0444
2.94	-0.05067
2.942	-0.05069
2.944	-0.04445
2.946	-0.03822
2.948	-0.03823
2.95	-0.03825
2.952	-0.03827
2.954	-0.03828
2.956	-0.0383
2.958	-0.03832
2.96	-0.03833
2.962	-0.0321
2.964	-0.03212
2.966	-0.03838
2.968	-0.04464
2.97	-0.03841
2.972	-0.03218
2.974	-0.0322
2.976	-0.03222
2.978	-0.03848
2.98	-0.03225
2.982	-0.03851
2.984	-0.03228
2.986	-0.03855
2.988	-0.02607
2.99	-0.02609
2.992	-0.03235
2.994	-0.03861
2.996	-0.03238
2.998	-0.0324
3	-0.03241
3.002	-0.03243
3.004	-0.0262
3.006	-0.02622
3.008	-0.01997
3.01	-0.02625
3.012	-0.02001
3.014	-0.02159
3.016	-0.02004
3.018	-0.02006
3.02	-0.02007
3.022	-0.02009
3.024	-0.02011
3.026	-0.01388
3.028	-0.0264
3.03	-0.02016
3.032	-0.01393
3.034	-0.01394
3.036	-0.01396
3.038	-0.01554
3.04	-0.01438
3.042	-0.01401
3.044	-0.01402
3.046	-0.00779
3.048	-0.0203
3.05	-0.01407
3.052	-0.01409
3.054	-0.02035
3.056	-0.00788
3.058	-0.01414
3.06	-0.01416
3.062	-0.01417
3.064	-0.00794
3.066	-0.0017
3.068	-0.00172
3.07	-0.01424
3.072	-0.01425
3.074	-0.01427
3.076	-0.00804
3.078	-0.0018
3.08	-0.01432
3.082	-0.00183
3.084	-0.01435
3.086	-0.01437
3.088	-0.01439
3.09	-0.0019
3.092	-0.02067
3.094	-0.00819
3.096	-0.00195
3.098	-0.01447
3.1	-0.01448
3.102	-0.01294
3.104	-0.011
3.106	-0.00829
3.108	-0.0083
3.11	-0.00832
3.112	-0.00834
3.114	-0.00209
3.116	-0.00211
3.118	-0.00213
3.12	-0.0084
3.122	-0.00216
3.124	-0.00844
3.126	-0.00219
3.128	-0.00847
3.13	-0.00223
3.132	-0.0085
3.134	-0.00852
3.136	-0.00228
3.138	-0.00855
3.14	-0.00231
3.142	-0.00232
3.144	-0.0086
3.146	-0.00862
3.148	-0.00237
3.15	-0.00239
3.152	-0.00867
3.154	0.00382
3.156	-0.00244
3.158	-0.00871
3.16	-0.00247
3.162	-0.00249
3.164	-0.00876
3.166	-0.00252
3.168	-0.0088
3.17	0.00994
3.172	0.00368
3.174	-0.00259
3.176	0.00364
3.178	-0.00262
3.18	-0.0089
3.182	-0.00265
3.184	-0.00267
3.186	-0.00894
3.188	-0.00896
3.19	0.00353
3.192	0.00976
3.194	-0.00275
3.196	-0.00277
3.198	-0.00279
3.2	-0.0028
3.202	-0.00282
3.204	0.00341
3.206	0.00964
3.208	-0.00287
3.21	-0.00914
3.212	0.00335
3.214	0.01582
3.216	-0.00293
3.218	0.0033
3.22	0.00953
3.222	-0.00924
3.224	-0.003
3.226	0.00323
3.228	-0.00303
3.23	0.0032
3.232	0.00318
3.234	-0.00308
3.236	-0.0031
3.238	-0.00155
3.24	-0.00313
3.242	-0.00276
3.244	-0.00316
3.246	-0.00318
3.248	0.00305
3.25	-0.00321
3.252	0.00926
3.254	-0.00325
3.256	0.00298
3.258	-0.01578
3.26	-0.00329
3.262	-0.00957
3.264	0.00292
3.266	-0.00334
3.268	-0.00962
3.27	-0.00964
3.272	0.00285
3.274	-0.00341
3.276	0.00282
3.278	-0.00344
3.28	-0.00972
3.282	-0.00348
3.284	0.00275
3.286	-0.00977
3.288	-0.00353
3.29	-0.0098
3.292	-0.01606
3.294	-0.00357
3.296	-0.00985
3.298	-0.00361
3.3	-0.01613
3.302	-0.00364
3.304	-0.00992
3.306	-0.00993
3.308	-0.01619
3.31	-0.01621
3.312	-0.02247
3.314	-0.01624
3.316	-0.01001
3.318	-0.01003
3.32	-0.01629
3.322	-0.01006
3.324	-0.01633
3.326	-0.01634
3.328	-0.01636
3.33	-0.01638
3.332	-0.01639
3.334	-0.01641
3.336	-0.01642
3.338	-0.01019
3.34	-0.01646
3.342	-0.02272
3.344	-0.02274
3.346	-0.01651
3.348	-0.02277
3.35	-0.01654
3.352	-0.0228
3.354	-0.02282
3.356	-0.02284
3.358	-0.02285
3.36	-0.02287
3.362	-0.03539
3.364	-0.01665
3.366	-0.02918
3.368	-0.01669
3.37	-0.02295
3.372	-0.02453
3.374	-0.02924
3.376	-0.02926
3.378	-0.01677
3.38	-0.04178
3.382	-0.02931
3.384	-0.02932
3.386	-0.02934
3.388	-0.0356
3.39	-0.03562
3.392	-0.02939
3.394	-0.02315
3.396	-0.03567
3.398	-0.04193
3.4	-0.0357
3.402	-0.02947
3.404	-0.02949
3.406	-0.03575
3.408	-0.03733
3.41	-0.04203
3.412	-0.04205
3.414	-0.03582
3.416	-0.04833
3.418	-0.03585
3.42	-0.04211
3.422	-0.04213
3.424	-0.04215
3.426	-0.04216
3.428	-0.04687
3.43	-0.04844
3.432	-0.05472
3.434	-0.04223
3.436	-0.04849
3.438	-0.04851
3.44	-0.04852
3.442	-0.04854
3.444	-0.05482
3.446	-0.06108
3.448	-0.0611
3.45	-0.05642
3.452	-0.04862
3.454	-0.0549
3.456	-0.06116
3.458	-0.06118
3.46	-0.04869
3.462	-0.05496
3.464	-0.05654
3.466	-0.06124
3.468	-0.06126
3.47	-0.06128
3.472	-0.0738
3.474	-0.07381
3.476	-0.06133
3.478	-0.08009
3.48	-0.06761
3.482	-0.06137
3.484	-0.0739
3.486	-0.08016
3.488	-0.08018
3.49	-0.08644
3.492	-0.08021
3.494	-0.08647
3.496	-0.08024
3.498	-0.0865
3.5	-0.08652
3.502	-0.08654
3.504	-0.09281
3.506	-0.08032
3.508	-0.08659
3.51	-0.09911
3.512	-0.08662
3.514	-0.09289
3.516	-0.09916
3.518	-0.08667
3.52	-0.09294
3.522	-0.09921
3.524	-0.10547
3.526	-0.11173
3.528	-0.09301
3.53	-0.09927
3.532	-0.11178
3.534	-0.1118
3.536	-0.10557
3.538	-0.11809
3.54	-0.1056
3.542	-0.11186
3.544	-0.11188
3.546	-0.11816
3.548	-0.10567
3.55	-0.11193
3.552	-0.11195
3.554	-0.11822
3.556	-0.12448
3.558	-0.13701
3.56	-0.13076
3.562	-0.11203
3.564	-0.12455
3.566	-0.11832
3.568	-0.13083
3.57	-0.1246
3.572	-0.13712
3.574	-0.13088
3.576	-0.13715
3.578	-0.13717
3.58	-0.13719
3.582	-0.1372
3.584	-0.14347
3.586	-0.14348
3.588	-0.14662
3.59	-0.14976
3.592	-0.14978
3.594	-0.1498
3.596	-0.14981
3.598	-0.14983
3.6	-0.14984
3.602	-0.15612
3.604	-0.16238
3.606	-0.16084
3.608	-0.16242
3.61	-0.16243
3.612	-0.16245
3.614	-0.16246
3.616	-0.16248
3.618	-0.1625
3.62	-0.15627
3.622	-0.16878
3.624	-0.16255
3.626	-0.16881
3.628	-0.18133
3.63	-0.1626
3.632	-0.17511
3.634	-0.17512
3.636	-0.17514
3.638	-0.18141
3.64	-0.17517
3.642	-0.18769
3.644	-0.1752
3.646	-0.18148
3.648	-0.1815
3.65	-0.18151
3.652	-0.18153
3.654	-0.18155
3.656	-0.18781
3.658	-0.18782
3.66	-0.19409
3.662	-0.1941
3.664	-0.19412
3.666	-0.2004
3.668	-0.20041
3.67	-0.19417
3.672	-0.20669
3.674	-0.20046
3.676	-0.20672
3.678	-0.20049
3.68	-0.20676
3.682	-0.20677
3.684	-0.20679
3.686	-0.21305
3.688	-0.20838
3.69	-0.20684
3.692	-0.20686
3.694	-0.20687
3.696	-0.21157
3.698	-0.21315
3.7	-0.21941
3.702	-0.23194
3.704	-0.23195
3.706	-0.22572
3.708	-0.22574
3.71	-0.232
3.712	-0.24452
3.714	-0.23828
3.716	-0.23205
3.718	-0.24457
3.72	-0.23833
3.722	-0.23835
3.724	-0.23836
3.726	-0.24464
3.728	-0.2509
3.73	-0.25092
3.732	-0.24469
3.734	-0.2447
3.736	-0.25097
3.738	-0.25098
3.74	-0.25725
3.742	-0.25726
3.744	-0.25728
3.746	-0.2573
3.748	-0.25731
3.75	-0.25733
3.752	-0.25735
3.754	-0.25736
3.756	-0.26364
3.758	-0.2699
3.76	-0.25741
3.762	-0.26369
3.764	-0.26995
3.766	-0.26997
3.768	-0.27623
3.77	-0.27
3.772	-0.27626
3.774	-0.28252
3.776	-0.27629
3.778	-0.27631
3.78	-0.27633
3.782	-0.28259
3.784	-0.28261
3.786	-0.28262
3.788	-0.2889
3.79	-0.28891
3.792	-0.29362
3.794	-0.30144
3.796	-0.29521
3.798	-0.29054
3.8	-0.28274
3.802	-0.28275
3.804	-0.27965
3.806	-0.27654
3.808	-0.27656
3.81	-0.27657
3.812	-0.27659
3.814	-0.28285
3.816	-0.27662
3.818	-0.28289
3.82	-0.28134
3.822	-0.28292
3.824	-0.28294
3.826	-0.28295
3.828	-0.28297
3.83	-0.28299
3.832	-0.28926
3.834	-0.28928
3.836	-0.28929
3.838	-0.28305
3.84	-0.28933
3.842	-0.2909
3.844	-0.29561
3.846	-0.29562
3.848	-0.29564
3.85	-0.28315
3.852	-0.28317
3.854	-0.28944
3.856	-0.2957
3.858	-0.28322
3.86	-0.28949
3.862	-0.29575
3.864	-0.29577
3.866	-0.29422
3.868	-0.29229
3.87	-0.28957
3.872	-0.28959
3.874	-0.28961
3.876	-0.29587
3.878	-0.29588
3.88	-0.28965
3.882	-0.28967
3.884	-0.28969
3.886	-0.29283
3.888	-0.29597
3.89	-0.29598
3.892	-0.296
3.894	-0.29602
3.896	-0.29603
3.898	-0.3023
3.9	-0.30075
3.902	-0.30233
3.904	-0.30235
3.906	-0.30236
3.908	-0.30238
3.91	-0.29615
3.912	-0.30241
3.914	-0.29618
3.916	-0.30244
3.918	-0.29621
3.92	-0.29779
3.922	-0.29625
3.924	-0.29626
3.926	-0.29628
3.928	-0.29786
3.93	-0.30256
3.932	-0.29633
3.934	-0.30259
3.936	-0.31511
3.938	-0.29638
3.94	-0.30264
3.942	-0.30266
3.944	-0.30267
3.946	-0.30426
3.948	-0.30271
3.95	-0.30898
3.952	-0.30274
3.954	-0.29651
3.956	-0.29653
3.958	-0.29654
3.96	-0.29656
3.962	-0.29658
3.964	-0.3091
3.966	-0.29661
3.968	-0.30913
3.97	-0.30915
3.972	-0.29666
3.974	-0.29043
3.976	-0.29825
3.978	-0.30295
3.98	-0.30297
3.982	-0.30455
3.984	-0.30652
3.986	-0.30928
3.988	-0.30929
3.99	-0.31556
3.992	-0.31557
3.994	-0.30934
[truncated: 36 more rows]

## Sheet: Sheet2
Frequency (mHz) 16
Cycles	Δi (µA)
6.51042e-07	-0.97645
0.000997559	-0.97328
0.002	-0.97325
0.003	-0.98572
0.004	-0.97318
0.005	-0.98566
0.006	-0.98562
0.007	-0.98559
0.008	-0.97931
0.009	-0.98553
0.01	-0.99174
0.011	-0.98546
0.012	-0.97918
0.013	-0.98539
0.014	-0.99161
0.015	-0.99157
0.016	-0.99154
0.017	-0.99151
0.018	-0.99461
0.019	-0.9977
0.02	-0.99767
0.021	-0.99138
0.022	-0.9851
0.023	-0.99757
0.024	-0.99128
0.025	-0.985
0.026	-0.98497
0.027	-0.99118
0.028	-0.99115
0.029	-0.98487
0.03	-0.99734
0.031	-0.9848
0.032	-0.99727
0.033	-0.99098
0.034	-0.99721
0.035	-0.99092
0.036	-0.99088
0.037	-0.99085
0.038	-0.99708
0.039	-0.99704
0.04	-0.99075
0.041	-0.99072
0.042	-0.99694
0.043	-0.99065
0.044	-0.98437
0.045	-0.98434
0.046	-0.98587
0.047	-0.99052
0.048	-0.98424
0.049	-1.00296
0.05	-0.98418
0.051	-0.99039
0.052	-0.99662
0.053	-0.99032
0.054	-0.98404
0.055	-0.99026
0.056	-0.99023
0.057	-0.99645
0.058	-0.99642
0.059	-0.98388
0.06	-0.98385
0.061	-0.99006
0.062	-0.99003
0.063	-0.98687
0.064	-0.98372
0.065	-0.98368
0.066	-0.98365
0.067	-0.97737
0.068	-0.98983
0.069	-0.98355
0.07	-0.97727
0.071	-0.98348
0.072	-0.98345
0.073	-0.98342
0.074	-0.97714
0.075	-0.97711
0.076	-0.97707
0.077	-0.97078
0.078	-0.9645
0.079	-0.97072
0.08	-0.97068
0.081	-0.97691
0.082	-0.97062
0.083	-0.97684
0.084	-0.97681
0.085	-0.97052
0.086	-0.98299
0.087	-0.97671
0.088	-0.96417
0.089	-0.97665
0.09	-0.97035
0.091	-0.97032
0.092	-0.97029
0.093	-0.97651
0.094	-0.95773
0.095	-0.97019
0.096	-0.96391
0.097	-0.96388
0.098	-0.97009
0.099	-0.97006
0.1	-0.96378
0.101	-0.96999
0.102	-0.95747
0.103	-0.95743
0.104	-0.96365
0.105	-0.95112
0.106	-0.95733
0.107	-0.95574
0.108	-0.95727
0.109	-0.95724
0.11	-0.96345
0.111	-0.95717
0.112	-0.95089
0.113	-0.9571
0.114	-0.95707
0.115	-0.95079
0.116	-0.95701
0.117	-0.94447
0.118	-0.95069
0.119	-0.95691
0.12	-0.95063
0.121	-0.95059
0.122	-0.95681
0.123	-0.95209
0.124	-0.9505
0.125	-0.95046
0.126	-0.95043
0.127	-0.94414
0.128	-0.93786
0.129	-0.94407
0.13	-0.93779
0.131	-0.94401
0.132	-0.93148
0.133	-0.93145
0.134	-0.93766
0.135	-0.93763
0.136	-0.9376
0.137	-0.93756
0.138	-0.94378
0.139	-0.9375
0.14	-0.94371
0.141	-0.93118
0.142	-0.92489
0.143	-0.92955
0.144	-0.93109
0.145	-0.93105
0.146	-0.93102
0.147	-0.93099
0.148	-0.93095
0.149	-0.93717
0.15	-0.93557
0.151	-0.9371
0.152	-0.93707
0.153	-0.93547
0.154	-0.93076
0.155	-0.93697
0.156	-0.93069
0.157	-0.9369
0.158	-0.93687
0.159	-0.92433
0.16	-0.93056
0.161	-0.94302
0.162	-0.93049
0.163	-0.9242
0.164	-0.93667
0.165	-0.93664
0.166	-0.9241
0.167	-0.93033
0.168	-0.92404
0.169	-0.924
0.17	-0.93023
0.171	-0.92394
0.172	-0.93641
0.173	-0.92387
0.174	-0.9301
0.175	-0.93007
0.176	-0.92377
0.177	-0.92374
0.178	-0.91746
0.179	-0.92993
0.18	-0.92364
0.181	-0.91736
0.182	-0.92984
0.183	-0.92354
0.184	-0.92977
0.185	-0.92348
0.186	-0.9297
0.187	-0.92341
0.188	-0.92338
0.189	-0.92491
0.19	-0.92957
0.191	-0.92328
0.192	-0.92951
0.193	-0.92947
0.194	-0.92944
0.195	-0.92315
0.196	-0.92937
0.197	-0.92308
0.198	-0.92931
0.199	-0.92928
0.2	-0.92924
0.201	-0.92921
0.202	-0.92292
0.203	-0.92289
0.204	-0.92911
0.205	-0.92908
0.206	-0.92279
0.207	-0.92275
0.208	-0.92898
0.209	-0.92269
0.21	-0.92891
0.211	-0.92888
0.212	-0.92885
0.213	-0.92882
0.214	-0.92878
0.215	-0.92562
0.216	-0.92246
0.217	-0.92243
0.218	-0.92239
0.219	-0.92236
0.22	-0.92233
0.221	-0.91605
0.222	-0.91601
0.223	-0.92849
0.224	-0.92845
0.225	-0.92216
0.226	-0.92839
0.227	-0.9221
0.228	-0.91582
0.229	-0.91578
0.23	-0.922
0.231	-0.91572
0.232	-0.92193
0.233	-0.91565
0.234	-0.92187
0.235	-0.90934
0.236	-0.91555
0.237	-0.91552
0.238	-0.90924
0.239	-0.90921
0.24	-0.91542
0.241	-0.90914
0.242	-0.9216
0.243	-0.92157
0.244	-0.90278
0.245	-0.91526
0.246	-0.90272
0.247	-0.91519
0.248	-0.90891
0.249	-0.89637
0.25	-0.90885
0.251	-0.91506
0.252	-0.90878
0.253	-0.90249
0.254	-0.90871
0.255	-0.90242
0.256	-0.90239
0.257	-0.90236
0.258	-0.89608
0.259	-0.89604
0.26	-0.89601
0.261	-0.89598
0.262	-0.89595
0.263	-0.88967
0.264	-0.88963
0.265	-0.8896
0.266	-0.88957
0.267	-0.88953
0.268	-0.89575
0.269	-0.87696
0.27	-0.89568
0.271	-0.88316
0.272	-0.88937
0.273	-0.87683
0.274	-0.8893
0.275	-0.87677
0.276	-0.87673
0.277	-0.87045
0.278	-0.87042
0.279	-0.87039
0.28	-0.87036
0.281	-0.87032
0.282	-0.87654
0.283	-0.87026
0.284	-0.85772
0.285	-0.87019
0.286	-0.86391
0.287	-0.85762
0.288	-0.86385
0.289	-0.86381
0.29	-0.85752
0.291	-0.85124
0.292	-0.86371
0.293	-0.85742
0.294	-0.8449
0.295	-0.85111
0.296	-0.84483
0.297	-0.85104
0.298	-0.83852
0.299	-0.84473
0.3	-0.8447
0.301	-0.83842
0.302	-0.83213
0.303	-0.83835
0.304	-0.83206
0.305	-0.82578
0.306	-0.832
0.307	-0.82572
0.308	-0.81944
0.309	-0.8194
0.31	-0.81937
0.311	-0.83183
0.312	-0.8318
0.313	-0.81301
0.314	-0.82549
0.315	-0.81295
0.316	-0.81917
0.317	-0.80664
0.318	-0.81285
0.319	-0.81282
0.32	-0.80654
0.321	-0.80026
0.322	-0.80023
0.323	-0.80019
0.324	-0.80016
0.325	-0.80013
0.326	-0.80009
0.327	-0.7938
0.328	-0.79533
0.329	-0.79374
0.33	-0.7937
0.331	-0.79367
0.332	-0.79364
0.333	-0.78892
0.334	-0.78928
0.335	-0.78729
0.336	-0.78726
0.337	-0.78098
0.338	-0.7747
0.339	-0.77467
0.34	-0.78088
0.341	-0.78085
0.342	-0.78082
0.343	-0.77922
0.344	-0.78075
0.345	-0.77447
0.346	-0.76818
0.347	-0.76815
0.348	-0.76187
0.349	-0.76808
0.35	-0.7618
0.351	-0.76801
0.352	-0.76798
0.353	-0.7617
0.354	-0.76011
0.355	-0.75539
0.356	-0.75536
0.357	-0.75532
0.358	-0.75529
0.359	-0.75526
0.36	-0.76147
0.361	-0.75519
0.362	-0.76141
0.363	-0.76137
0.364	-0.75978
0.365	-0.76131
0.366	-0.75503
0.367	-0.74874
0.368	-0.74246
0.369	-0.74867
0.37	-0.74864
0.371	-0.7486
0.372	-0.74857
0.373	-0.74854
0.374	-0.74226
0.375	-0.74847
0.376	-0.74688
0.377	-0.74841
0.378	-0.74837
0.379	-0.74834
0.38	-0.73581
0.381	-0.74203
0.382	-0.73575
0.383	-0.73572
0.384	-0.74193
0.385	-0.7419
0.386	-0.74186
0.387	-0.73558
0.388	-0.72929
0.389	-0.72926
0.39	-0.73549
0.391	-0.73545
0.392	-0.72916
0.393	-0.73539
0.394	-0.7291
0.395	-0.72906
0.396	-0.72903
0.397	-0.729
0.398	-0.72896
0.399	-0.72581
0.4	-0.72265
0.401	-0.72262
0.402	-0.72883
0.403	-0.73506
0.404	-0.73502
0.405	-0.73499
0.406	-0.7287
0.407	-0.72867
0.408	-0.72239
0.409	-0.7286
0.41	-0.72232
0.411	-0.72854
0.412	-0.7285
0.413	-0.72222
0.414	-0.72219
0.415	-0.7284
0.416	-0.72837
0.417	-0.72834
0.418	-0.72831
0.419	-0.72827
0.42	-0.72824
0.421	-0.72821
0.422	-0.72193
0.423	-0.72814
0.424	-0.72186
0.425	-0.71558
0.426	-0.7343
0.427	-0.72176
0.428	-0.71548
0.429	-0.7217
0.43	-0.72166
0.431	-0.71538
0.432	-0.71691
0.433	-0.71532
0.434	-0.71529
0.435	-0.71525
0.436	-0.71522
0.437	-0.71519
0.438	-0.7214
0.439	-0.71512
0.44	-0.70884
0.441	-0.70255
0.442	-0.70878
0.443	-0.70874
0.444	-0.70871
0.445	-0.70242
0.446	-0.70395
0.447	-0.70235
0.448	-0.70232
0.449	-0.70229
0.45	-0.70225
0.451	-0.70222
0.452	-0.70219
0.453	-0.70216
0.454	-0.69588
0.455	-0.6896
0.456	-0.68956
0.457	-0.68327
0.458	-0.6895
0.459	-0.69571
0.46	-0.68786
0.461	-0.68314
0.462	-0.68311
0.463	-0.67683
0.464	-0.6768
0.465	-0.67676
0.466	-0.68298
0.467	-0.68294
0.468	-0.67666
0.469	-0.67038
0.47	-0.67035
0.471	-0.67032
0.472	-0.67029
0.473	-0.67025
0.474	-0.67647
0.475	-0.66394
0.476	-0.67015
0.477	-0.67012
0.478	-0.66384
0.479	-0.66381
0.48	-0.65752
0.481	-0.65124
0.482	-0.65277
0.483	-0.65117
0.484	-0.65114
0.485	-0.65111
0.486	-0.64795
0.487	-0.64479
0.488	-0.64476
0.489	-0.63847
0.49	-0.64469
0.491	-0.6384
0.492	-0.65088
0.493	-0.63834
0.494	-0.63206
0.495	-0.63203
0.496	-0.63199
0.497	-0.62571
0.498	-0.62568
0.499	-0.61939
0.5	-0.61936
0.501	-0.61932
0.502	-0.61929
0.503	-0.61926
0.504	-0.63173
0.505	-0.6067
0.506	-0.61916
0.507	-0.61288
0.508	-0.6066
0.509	-0.61281
0.51	-0.60653
0.511	-0.594
0.512	-0.59396
0.513	-0.59549
0.514	-0.59742
0.515	-0.60012
0.516	-0.59315
0.517	-0.58755
0.518	-0.58752
0.519	-0.58749
0.52	-0.5937
0.521	-0.59367
0.522	-0.58739
0.523	-0.5936
0.524	-0.58732
0.525	-0.5826
0.526	-0.57475
0.527	-0.57472
0.528	-0.57468
0.529	-0.57465
0.53	-0.57462
0.531	-0.57459
0.532	-0.57455
0.533	-0.57452
0.534	-0.57449
0.535	-0.57445
0.536	-0.57442
0.537	-0.56814
0.538	-0.56655
0.539	-0.56183
0.54	-0.5618
0.541	-0.5555
0.542	-0.55547
0.543	-0.56794
0.544	-0.56166
0.545	-0.54913
0.546	-0.56785
0.547	-0.55531
0.548	-0.54278
0.549	-0.55524
0.55	-0.54272
0.551	-0.54268
0.552	-0.5489
0.553	-0.54262
0.554	-0.53634
0.555	-0.54255
0.556	-0.54252
0.557	-0.54249
0.558	-0.54245
0.559	-0.52991
0.56	-0.52988
0.561	-0.52985
0.562	-0.53607
0.563	-0.51729
0.564	-0.52975
0.565	-0.52347
0.566	-0.52968
0.567	-0.51716
0.568	-0.52337
0.569	-0.51083
0.57	-0.52331
0.571	-0.51703
0.572	-0.51073
0.573	-0.51696
0.574	-0.51067
0.575	-0.51064
0.576	-0.5106
0.577	-0.51057
0.578	-0.51054
0.579	-0.51676
0.58	-0.51204
0.581	-0.51044
0.582	-0.51041
0.583	-0.51037
0.584	-0.51034
0.585	-0.51031
0.586	-0.50403
0.587	-0.51024
0.588	-0.50396
0.589	-0.50237
0.59	-0.49765
0.591	-0.49762
0.592	-0.49758
0.593	-0.49755
0.594	-0.49752
0.595	-0.49124
0.596	-0.48964
0.597	-0.48491
0.598	-0.48488
0.599	-0.48485
0.6	-0.48481
0.601	-0.48478
0.602	-0.48475
0.603	-0.47847
0.604	-0.48468
0.605	-0.47216
0.606	-0.47212
0.607	-0.47209
0.608	-0.47831
0.609	-0.47827
0.61	-0.46573
0.611	-0.4657
0.612	-0.46723
0.613	-0.46564
0.614	-0.46599
0.615	-0.46557
0.616	-0.46554
0.617	-0.4655
0.618	-0.46547
0.619	-0.45919
0.62	-0.45916
0.621	-0.46537
0.622	-0.45909
0.623	-0.45281
0.624	-0.45278
0.625	-0.45275
0.626	-0.44646
0.627	-0.45268
0.628	-0.44639
0.629	-0.45262
0.63	-0.45258
0.631	-0.45255
0.632	-0.45252
0.633	-0.45248
0.634	-0.44619
0.635	-0.44616
0.636	-0.44613
0.637	-0.43985
0.638	-0.4445
0.639	-0.44603
0.64	-0.44248
0.641	-0.43972
0.642	-0.43968
0.643	-0.43965
0.644	-0.43337
0.645	-0.44583
0.646	-0.43955
0.647	-0.42703
0.648	-0.43324
0.649	-0.42696
0.65	-0.42067
0.651	-0.43314
0.652	-0.42686
0.653	-0.42057
0.654	-0.42679
0.655	-0.42676
0.656	-0.42047
0.657	-0.42044
0.658	-0.4204
0.659	-0.42194
0.66	-0.42073
0.661	-0.42031
0.662	-0.42027
0.663	-0.42024
0.664	-0.41396
0.665	-0.40768
0.666	-0.42014
0.667	-0.40762
0.668	-0.41383
0.669	-0.40755
0.67	-0.40752
0.671	-0.40748
0.672	-0.40745
0.673	-0.40742
0.674	-0.40738
0.675	-0.40735
0.676	-0.40106
0.677	-0.40103
0.678	-0.40099
0.679	-0.40096
0.68	-0.40093
0.681	-0.39465
0.682	-0.39618
0.683	-0.39458
0.684	-0.39455
0.685	-0.40076
0.686	-0.40699
0.687	-0.40696
0.688	-0.39442
0.689	-0.40063
0.69	-0.39435
0.691	-0.38807
0.692	-0.40053
0.693	-0.39425
0.694	-0.39422
0.695	-0.38794
0.696	-0.39416
0.697	-0.38788
0.698	-0.39409
0.699	-0.38781
0.7	-0.38153
0.701	-0.3815
0.702	-0.38147
0.703	-0.39393
0.704	-0.39389
0.705	-0.39386
0.706	-0.39383
0.707	-0.39379
0.708	-0.38751
0.709	-0.37498
0.71	-0.3812
0.711	-0.37491
0.712	-0.38738
0.713	-0.3811
0.714	-0.38107
0.715	-0.37478
0.716	-0.37475
0.717	-0.37471
0.718	-0.36843
0.719	-0.3684
0.72	-0.36212
0.721	-0.37458
0.722	-0.3683
0.723	-0.37452
0.724	-0.36199
0.725	-0.37445
0.726	-0.36817
0.727	-0.37438
0.728	-0.3681
0.729	-0.37432
0.73	-0.36179
0.731	-0.36176
0.732	-0.36173
0.733	-0.36794
0.734	-0.36166
0.735	-0.35537
0.736	-0.35534
0.737	-0.3553
0.738	-0.36778
0.739	-0.36774
0.74	-0.3552
0.741	-0.36143
0.742	-0.35514
0.743	-0.35511
0.744	-0.36758
0.745	-0.34879
0.746	-0.36127
0.747	-0.35497
0.748	-0.35494
0.749	-0.35491
0.75	-0.34863
0.751	-0.34235
0.752	-0.34856
0.753	-0.34853
0.754	-0.34225
0.755	-0.33596
0.756	-0.34218
0.757	-0.3484
0.758	-0.34368
0.759	-0.34209
0.76	-0.34205
0.761	-0.34202
0.762	-0.33573
0.763	-0.32945
0.764	-0.33566
0.765	-0.32938
0.766	-0.3356
0.767	-0.32932
0.768	-0.32304
0.769	-0.32925
0.77	-0.32922
0.771	-0.3245
0.772	-0.32291
0.773	-0.31663
0.774	-0.32909
0.775	-0.31656
0.776	-0.31027
0.777	-0.3118
0.778	-0.3102
0.779	-0.31017
0.78	-0.3164
0.781	-0.32261
0.782	-0.31007
0.783	-0.3163
0.784	-0.31001
0.785	-0.30997
0.786	-0.32245
0.787	-0.31617
0.788	-0.30363
0.789	-0.3161
0.79	-0.30981
0.791	-0.30978
0.792	-0.30974
0.793	-0.29722
0.794	-0.29718
0.795	-0.29715
0.796	-0.29712
0.797	-0.30333
0.798	-0.29079
0.799	-0.29702
0.8	-0.29073
0.801	-0.2907
0.802	-0.28754
0.803	-0.28438
0.804	-0.28435
0.805	-0.28432
0.806	-0.27804
0.807	-0.278
0.808	-0.27797
0.809	-0.27794
0.81	-0.27791
0.811	-0.28412
0.812	-0.27158
0.813	-0.27781
0.814	-0.26527
0.815	-0.27774
0.816	-0.27145
0.817	-0.26517
0.818	-0.26514
0.819	-0.25886
0.82	-0.25883
0.821	-0.25879
0.822	-0.27125
0.823	-0.25248
0.824	-0.26494
0.825	-0.25241
0.826	-0.25238
0.827	-0.25078
0.828	-0.25232
0.829	-0.24602
0.83	-0.25225
0.831	-0.24596
0.832	-0.24593
0.833	-0.24589
0.834	-0.23961
0.835	-0.23958
0.836	-0.23955
0.837	-0.23951
0.838	-0.23948
0.839	-0.23945
0.84	-0.22691
0.841	-0.22688
0.842	-0.22216
0.843	-0.22057
0.844	-0.22405
0.845	-0.22675
0.846	-0.22671
0.847	-0.21419
0.848	-0.22665
0.849	-0.21412
0.85	-0.21409
0.851	-0.21406
0.852	-0.20778
0.853	-0.21399
0.854	-0.20771
0.855	-0.20768
0.856	-0.20764
0.857	-0.20761
0.858	-0.20758
0.859	-0.20755
0.86	-0.21376
0.861	-0.20748
0.862	-0.20276
0.863	-0.19491
0.864	-0.19488
0.865	-0.19484
0.866	-0.19481
0.867	-0.19478
0.868	-0.1885
0.869	-0.18846
0.87	-0.18217
0.871	-0.18214
0.872	-0.18211
0.873	-0.19458
0.874	-0.1883
0.875	-0.17576
0.876	-0.16948
0.877	-0.1757
0.878	-0.17566
0.879	-0.17563
0.88	-0.16309
0.881	-0.16306
0.882	-0.16929
0.883	-0.16299
0.884	-0.16922
0.885	-0.16293
0.886	-0.15665
0.887	-0.15662
0.888	-0.15658
0.889	-0.15655
0.89	-0.15652
0.891	-0.15024
0.892	-0.14396
0.893	-0.15017
0.894	-0.15639
0.895	-0.14386
0.896	-0.13757
0.897	-0.15004
0.898	-0.14376
0.899	-0.13747
0.9	-0.13744
0.901	-0.1374
0.902	-0.13112
0.903	-0.13734
0.904	-0.13106
0.905	-0.12478
0.906	-0.13099
0.907	-0.12471
0.908	-0.12468
0.909	-0.13089
0.91	-0.13086
0.911	-0.12458
0.912	-0.11829
0.913	-0.12452
0.914	-0.11198
0.915	-0.12445
0.916	-0.11191
0.917	-0.11813
0.918	-0.11653
0.919	-0.11806
0.92	-0.11803
0.921	-0.11799
0.922	-0.10547
0.923	-0.10543
0.924	-0.1054
0.925	-0.10537
0.926	-0.10534
0.927	-0.11155
0.928	-0.11152
0.929	-0.11148
0.93	-0.1052
0.931	-0.10517
0.932	-0.09888
0.933	-0.09885
0.934	-0.09881
0.935	-0.09253
0.936	-0.09875
0.937	-0.10497
0.938	-0.10494
0.939	-0.09865
0.94	-0.09237
0.941	-0.09234
0.942	-0.0923
0.943	-0.09227
0.944	-0.09224
0.945	-0.09221
0.946	-0.09217
0.947	-0.08589
0.948	-0.08586
0.949	-0.07958
0.95	-0.08579
0.951	-0.09201
0.952	-0.08573
0.953	-0.0857
0.954	-0.08566
0.955	-0.08563
0.956	-0.09184
0.957	-0.09181
0.958	-0.09178
0.959	-0.09174
0.96	-0.10422
0.961	-0.09793
0.962	-0.10415
0.963	-0.09786
0.964	-0.09158
0.965	-0.09779
0.966	-0.09151
0.967	-0.09773
0.968	-0.0977
0.969	-0.09766
0.97	-0.09763
0.971	-0.0976
0.972	-0.09756
0.973	-0.09753
0.974	-0.09125
0.975	-0.10372
0.976	-0.09119
0.977	-0.0974
0.978	-0.10362
0.979	-0.09733
0.98	-0.09105
0.981	-0.09102
0.982	-0.09099
0.983	-0.0972
0.984	-0.09717
0.985	-0.09714
0.986	-0.0971
0.987	-0.09707
0.988	-0.09704
0.989	-0.097
0.99	-0.09697
0.991	-0.09694
0.992	-0.09066
0.993	-0.09687
0.994	-0.1031
0.995	-0.10306
0.996	-0.09677
0.997	-0.103
0.998	-0.09671
0.999	-0.08418
1	-0.0904
1.001	-0.09661
1.002	-0.09658
1.003	-0.0903
1.004	-0.09651
1.005	-0.10274
1.006	-0.1027
1.007	-0.09641
1.008	-0.09013
1.009	-0.0901
1.01	-0.09631
1.011	-0.09003
1.012	-0.09625
1.013	-0.08997
1.014	-0.08993
1.015	-0.0899
1.016	-0.09612
1.017	-0.08359
1.018	-0.10231
1.019	-0.08977
1.02	-0.08974
1.021	-0.0897
1.022	-0.08967
1.023	-0.08964
1.024	-0.08961
1.025	-0.08957
1.026	-0.08329
1.027	-0.09575
1.028	-0.08947
1.029	-0.08944
1.03	-0.08316
1.031	-0.07688
1.032	-0.07685
1.033	-0.07682
1.034	-0.07678
1.035	-0.083
1.036	-0.08296
1.037	-0.07668
1.038	-0.07039
1.039	-0.08287
1.04	-0.06408
1.041	-0.07029
1.042	-0.07026
1.043	-0.07023
1.044	-0.0702
1.045	-0.07016
1.046	-0.07013
1.047	-0.0701
1.048	-0.06382
1.049	-0.07003
1.05	-0.06375
1.051	-0.07622
1.052	-0.07619
1.053	-0.06834
1.054	-0.06362
1.055	-0.05734
1.056	-0.06355
1.057	-0.05102
1.058	-0.06349
1.059	-0.05721
1.06	-0.05561
1.061	-0.05088
1.062	-0.05085
1.063	-0.04926
1.064	-0.0504
1.065	-0.05075
1.066	-0.05072
1.067	-0.05695
1.068	-0.05065
1.069	-0.04437
1.07	-0.04434
1.071	-0.04431
1.072	-0.04428
1.073	-0.04424
1.074	-0.04265
1.075	-0.04418
1.076	-0.0379
1.077	-0.04411
1.078	-0.03783
1.079	-0.03155
1.08	-0.03777
1.081	-0.02523
1.082	-0.03145
1.083	-0.02516
1.084	-0.03139
1.085	-0.0376
1.086	-0.03132
1.087	-0.03754
1.088	-0.025
1.089	-0.01872
1.09	-0.03119
1.091	-0.01241
1.092	-0.02487
1.093	-0.02483
1.094	-0.0248
1.095	-0.01852
1.096	-0.01849
1.097	-0.01845
1.098	-0.01842
1.099	-0.01839
1.1	-0.01836
1.101	-0.01208
1.102	-0.01204
1.103	-0.01826
1.104	-0.00572
1.105	-0.01819
1.106	-0.00565
1.107	-0.00562
1.108	-0.00559
1.109	-0.00555
1.11	-0.00552
1.111	-0.00549
1.112	0.0007905
1.113	-0.00542
1.114	-0.01165
1.115	-0.00692
1.116	-0.00532
1.117	-0.00529
1.118	-0.00526
1.119	-0.00523
1.12	-0.00519
1.121	-0.00516
1.122	-0.00513
1.123	-0.00509
1.124	0.00119
1.125	0.00122
1.126	0.00125
1.127	0.00128
1.128	0.00132
1.129	-0.000211635
1.13	-0.00486
1.131	0.00142
1.132	-0.0048
1.133	-0.01102
1.134	-0.00473
1.135	0.00155
1.136	0.00158
1.137	0.00161
1.138	-0.0046
1.139	-0.01083
1.14	0.00171
1.141	-0.0045
1.142	-0.01697
1.143	-0.01069
1.144	-0.0044
1.145	-0.00437
1.146	-0.00434
1.147	-0.0043
1.148	-0.00427
1.149	-0.00424
1.15	-0.00421
1.151	-0.01043
1.152	-0.0104
1.153	-0.01037
1.154	-0.01033
1.155	-0.0103
1.156	-0.01027
1.157	-0.01023
1.158	-0.0102
1.159	-0.01017
1.16	-0.01013
1.161	-0.0101
1.162	-0.01163
1.163	-0.01628
1.164	-0.01
1.165	-0.01622
1.166	-0.02243
1.167	-0.0224
1.168	-0.02862
1.169	-0.01609
1.17	-0.0223
1.171	-0.02852
1.172	-0.02223
1.173	-0.02846
1.174	-0.02217
1.175	-0.02213
1.176	-0.02836
1.177	-0.03457
1.178	-0.03454
1.179	-0.03295
1.18	-0.02823
1.181	-0.03444
1.182	-0.02816
1.183	-0.02813
1.184	-0.0281
1.185	-0.02806
1.186	-0.02959
1.187	-0.03151
1.188	-0.03421
1.189	-0.03418
1.19	-0.04039
1.191	-0.03411
1.192	-0.04033
1.193	-0.04029
1.194	-0.04026
1.195	-0.04647
1.196	-0.04019
1.197	-0.03392
1.198	-0.04013
1.199	-0.0401
1.2	-0.04006
1.201	-0.04628
1.202	-0.04624
1.203	-0.04778
1.204	-0.04618
1.205	-0.04654
1.206	-0.04611
1.207	-0.04608
1.208	-0.04605
1.209	-0.05227
1.21	-0.05849
1.211	-0.05221
1.212	-0.05217
1.213	-0.0537
1.214	-0.05211
1.215	-0.05246
1.216	-0.05204
1.217	-0.05523
1.218	-0.05822
1.219	-0.05819
1.22	-0.05659
1.221	-0.05812
1.222	-0.05184
1.223	-0.0565
1.224	-0.05802
1.225	-0.05799
1.226	-0.04545
1.227	-0.06417
1.228	-0.05165
1.229	-0.05161
1.23	-0.05158
1.231	-0.05779
1.232	-0.05152
1.233	-0.05773
1.234	-0.06394
1.235	-0.05766
1.236	-0.06388
1.237	-0.0576
1.238	-0.06381
1.239	-0.06378
1.24	-0.07
1.241	-0.06371
1.242	-0.05743
1.243	-0.06365
1.244	-0.06361
1.245	-0.06358
1.246	-0.06355
1.247	-0.06977
1.248	-0.06974
1.249	-0.06971
1.25	-0.06967
1.251	-0.05714
1.252	-0.0571
1.253	-0.06332
1.254	-0.07579
1.255	-0.06325
1.256	-0.06948
1.257	-0.06319
1.258	-0.06315
1.259	-0.07562
1.26	-0.05684
1.261	-0.06931
1.262	-0.06928
1.263	-0.06299
1.264	-0.06921
1.265	-0.07543
1.266	-0.07539
1.267	-0.06286
1.268	-0.06282
1.269	-0.06436
1.27	-0.06315
1.271	-0.06272
1.272	-0.06592
1.273	-0.06892
1.274	-0.06888
1.275	-0.0751
1.276	-0.07507
1.277	-0.07503
1.278	-0.06875
1.279	-0.08121
1.28	-0.07493
1.281	-0.06865
1.282	-0.06862
1.283	-0.07483
1.284	-0.07012
1.285	-0.06852
1.286	-0.06849
1.287	-0.0747
1.288	-0.06842
1.289	-0.07464
1.29	-0.0621
1.291	-0.06832
1.292	-0.07454
1.293	-0.07451
1.294	-0.07447
1.295	-0.07444
1.296	-0.07441
1.297	-0.07437
1.298	-0.08059
1.299	-0.07899
1.3	-0.08052
1.301	-0.07698
1.302	-0.07421
1.303	-0.07418
1.304	-0.07414
1.305	-0.06786
1.306	-0.07408
1.307	-0.07248
1.308	-0.07401
1.309	-0.07398
1.31	-0.07395
1.311	-0.07391
1.312	-0.07388
1.313	-0.07385
1.314	-0.08631
1.315	-0.07378
1.316	-0.08624
1.317	-0.07996
1.318	-0.07993
1.319	-0.0799
1.32	-0.07986
1.321	-0.07983
1.322	-0.0798
1.323	-0.08289
1.324	-0.08598
1.325	-0.08595
1.326	-0.07967
1.327	-0.07963
1.328	-0.0796
1.329	-0.07957
1.33	-0.09204
1.331	-0.0795
1.332	-0.09197
1.333	-0.08568
1.334	-0.09191
1.335	-0.07937
1.336	-0.08558
1.337	-0.08399
1.338	-0.08552
1.339	-0.08548
1.34	-0.08545
1.341	-0.09168
1.342	-0.08539
1.343	-0.09786
1.344	-0.09158
1.345	-0.09155
1.346	-0.09151
1.347	-0.09773
1.348	-0.09145
1.349	-0.09766
1.35	-0.10387
1.351	-0.09759
1.352	-0.09756
1.353	-0.09753
1.354	-0.0975
1.355	-0.09746
1.356	-0.10994
1.357	-0.09115
1.358	-0.10987
1.359	-0.10984
1.36	-0.10824
1.361	-0.10351
1.362	-0.10974
1.363	-0.11595
1.364	-0.10967
1.365	-0.11589
1.366	-0.10961
1.367	-0.11582
1.368	-0.1111
1.369	-0.10951
1.37	-0.10947
1.371	-0.11256
1.372	-0.11566
1.373	-0.11562
1.374	-0.12184
1.375	-0.1218
1.376	-0.12177
1.377	-0.12174
1.378	-0.1217
1.379	-0.12793
1.38	-0.13414
1.381	-0.12786
1.382	-0.12783
1.383	-0.13404
1.384	-0.13401
1.385	-0.1371
1.386	-0.14019
1.387	-0.14016
1.388	-0.13388
1.389	-0.14009
1.39	-0.13381
1.391	-0.14003
1.392	-0.14
1.393	-0.13996
1.394	-0.13993
1.395	-0.1399
1.396	-0.14611
1.397	-0.13983
1.398	-0.14604
1.399	-0.14601
1.4	-0.14598
1.401	-0.1522
1.402	-0.14591
1.403	-0.15214
1.404	-0.15211
1.405	-0.15832
1.406	-0.15829
1.407	-0.15825
1.408	-0.15822
1.409	-0.15819
1.41	-0.15815
1.411	-0.15812
1.412	-0.16434
1.413	-0.1643
1.414	-0.16427
1.415	-0.16424
1.416	-0.1642
1.417	-0.16417
1.418	-0.16727
1.419	-0.17036
1.42	-0.17033
1.421	-0.17654
1.422	-0.17651
1.423	-0.18272
1.424	-0.18269
1.425	-0.18266
1.426	-0.18888
1.427	-0.17635
1.428	-0.19507
1.429	-0.18253
1.43	-0.18875
1.431	-0.19497
1.432	-0.18869
1.433	-0.18865
1.434	-0.18862
1.435	-0.18859
1.436	-0.1948
1.437	-0.20102
1.438	-0.20254
1.439	-0.2072
1.44	-0.20716
1.441	-0.19464
1.442	-0.20085
1.443	-0.20238
1.444	-0.20703
1.445	-0.207
1.446	-0.21947
1.447	-0.21944
1.448	-0.21941
1.449	-0.21937
1.45	-0.21934
1.451	-0.21931
1.452	-0.22396
1.453	-0.22549
1.454	-0.23171
1.455	-0.23168
1.456	-0.22539
1.457	-0.21911
1.458	-0.24407
1.459	-0.2378
1.46	-0.23152
1.461	-0.23773
1.462	-0.23145
1.463	-0.23766
1.464	-0.23138
1.465	-0.2376
1.466	-0.25006
1.467	-0.24378
1.468	-0.24999
1.469	-0.24371
1.47	-0.24993
1.471	-0.25615
1.472	-0.24986
1.473	-0.26233
1.474	-0.2623
1.475	-0.26227
1.476	-0.25599
1.477	-0.25595
1.478	-0.26841
1.479	-0.25589
1.48	-0.26835
1.481	-0.26207
1.482	-0.27454
1.483	-0.27451
1.484	-0.27448
1.485	-0.26818
1.486	-0.26815
1.487	-0.27438
1.488	-0.28059
1.489	-0.27431
1.49	-0.28052
1.491	-0.28049
1.492	-0.28046
1.493	-0.28667
1.494	-0.28039
1.495	-0.28661
1.496	-0.28657
1.497	-0.2928
1.498	-0.29901
1.499	-0.29273
1.5	-0.2927
1.501	-0.29891
1.502	-0.30513
1.503	-0.29885
1.504	-0.30506
1.505	-0.31128
1.506	-0.29875
1.507	-0.30496
1.508	-0.31118
1.509	-0.31114
1.51	-0.31111
1.511	-0.31108
1.512	-0.3173
1.513	-0.32976
1.514	-0.32348
1.515	-0.3172
1.516	-0.33592
1.517	-0.32963
1.518	-0.32335
1.519	-0.31707
1.52	-0.33579
1.521	-0.32325
1.522	-0.32947
1.523	-0.33569
1.524	-0.33566
1.525	-0.34031
1.526	-0.34184
1.527	-0.34805
1.528	-0.34178
1.529	-0.34799
1.53	-0.34796
1.531	-0.34792
1.532	-0.35102
1.533	-0.35412
1.534	-0.35408
1.535	-0.35405
1.536	-0.35402
1.537	-0.35398
1.538	-0.35395
1.539	-0.36016
1.54	-0.36638
1.541	-0.3601
1.542	-0.36631
1.543	-0.37253
1.544	-0.37875
1.545	-0.36621
1.546	-0.37869
1.547	-0.37239
1.548	-0.37862
1.549	-0.37859
1.55	-0.3848
1.551	-0.37852
1.552	-0.39098
1.553	-0.37846
1.554	-0.39717
1.555	-0.38464
1.556	-0.37836
1.557	-0.39082
1.558	-0.39078
1.559	-0.39075
1.56	-0.39228
1.561	-0.39421
1.562	-0.39691
1.563	-0.39688
1.564	-0.40309
1.565	-0.40306
1.566	-0.40927
1.567	-0.40924
1.568	-0.40921
1.569	-0.40917
1.57	-0.41539
1.571	-0.41535
1.572	-0.42158
1.573	-0.42155
1.574	-0.42151
1.575	-0.42773
1.576	-0.4277
1.577	-0.41516
1.578	-0.43388
1.579	-0.42135
1.58	-0.42756
1.581	-0.43378
1.582	-0.4275
1.583	-0.43371
1.584	-0.43994
1.585	-0.4399
1.586	-0.43987
1.587	-0.43984
1.588	-0.44605
1.589	-0.44602
1.59	-0.44599
1.591	-0.4522
1.592	-0.43967
1.593	-0.46464
1.594	-0.44585
1.595	-0.45207
1.596	-0.45829
1.597	-0.45826
1.598	-0.45823
1.599	-0.45819
1.6	-0.45816
1.601	-0.45813
1.602	-0.46434
1.603	-0.46431
1.604	-0.47052
1.605	-0.47049
1.606	-0.47515
1.607	-0.47472
1.608	-0.47664
1.609	-0.47661
1.61	-0.47657
1.611	-0.47654
1.612	-0.4812
1.613	-0.48273
1.614	-0.48895
1.615	-0.49516
1.616	-0.48888
1.617	-0.49353
1.618	-0.49506
1.619	-0.49503
1.62	-0.495
1.621	-0.49496
1.622	-0.49493
1.623	-0.4949
1.624	-0.50737
1.625	-0.49483
1.626	-0.5073
1.627	-0.51352
1.628	-0.50724
1.629	-0.51189
1.63	-0.51342
1.631	-0.51338
1.632	-0.51648
1.633	-0.51957
1.634	-0.51953
1.635	-0.51325
1.636	-0.52573
1.637	-0.51943
1.638	-0.51315
1.639	-0.51937
1.64	-0.52559
1.641	-0.52556
1.642	-0.52553
1.643	-0.53174
1.644	-0.54421
1.645	-0.52543
1.646	-0.53789
1.647	-0.53786
1.648	-0.53782
1.649	-0.53779
1.65	-0.53776
1.651	-0.53772
1.652	-0.53769
1.653	-0.54392
1.654	-0.55638
1.655	-0.55634
1.656	-0.56257
1.657	-0.55003
1.658	-0.55625
1.659	-0.54997
1.66	-0.56244
1.661	-0.5499
1.662	-0.56237
1.663	-0.56234
1.664	-0.56543
1.665	-0.56852
1.666	-0.56849
1.667	-0.56845
1.668	-0.56218
1.669	-0.56839
1.67	-0.5746
1.671	-0.56832
1.672	-0.57454
1.673	-0.58075
1.674	-0.58072
1.675	-0.58068
1.676	-0.58691
1.677	-0.58688
1.678	-0.59309
1.679	-0.58681
1.68	-0.59927
1.681	-0.58049
1.682	-0.58671
1.683	-0.59917
1.684	-0.59914
1.685	-0.59286
1.686	-0.59283
1.687	-0.59279
1.688	-0.59901
1.689	-0.60523
1.69	-0.59894
1.691	-0.61141
1.692	-0.61138
1.693	-0.6051
1.694	-0.60507
1.695	-0.61128
1.696	-0.61125
1.697	-0.61122
1.698	-0.61275
1.699	-0.6174
1.7	-0.61112
1.701	-0.62359
1.702	-0.6173
1.703	-0.61727
1.704	-0.62974
1.705	-0.62971
1.706	-0.63123
1.707	-0.63003
1.708	-0.62961
1.709	-0.62957
1.71	-0.64203
1.711	-0.63575
1.712	-0.64197
1.713	-0.63569
1.714	-0.64816
1.715	-0.63562
1.716	-0.64184
1.717	-0.64806
1.718	-0.64177
1.719	-0.648
1.72	-0.65421
1.721	-0.65418
1.722	-0.65414
1.723	-0.65411
1.724	-0.64783
1.725	-0.65405
1.726	-0.66652
1.727	-0.66023
1.728	-0.65395
1.729	-0.66642
1.73	-0.67263
1.731	-0.66009
1.732	-0.66006
1.733	-0.67253
1.734	-0.66625
1.735	-0.67247
1.736	-0.67244
1.737	-0.6724
1.738	-0.67237
1.739	-0.67234
1.74	-0.67855
1.741	-0.67852
1.742	-0.67848
1.743	-0.68157
1.744	-0.68466
1.745	-0.68463
1.746	-0.69086
1.747	-0.68457
1.748	-0.69704
1.749	-0.69076
1.75	-0.69073
1.751	-0.69069
1.752	-0.69378
1.753	-0.69687
1.754	-0.69684
1.755	-0.69837
1.756	-0.70302
1.757	-0.69674
1.758	-0.70296
1.759	-0.70292
1.76	-0.70915
1.761	-0.71536
1.762	-0.71533
1.763	-0.7153
1.764	-0.72151
1.765	-0.70898
1.766	-0.7152
1.767	-0.72141
1.768	-0.71513
1.769	-0.7151
1.77	-0.72131
1.771	-0.72754
1.772	-0.715
1.773	-0.72121
1.774	-0.73369
1.775	-0.72741
1.776	-0.73362
1.777	-0.72108
1.778	-0.73355
1.779	-0.73977
1.78	-0.72724
1.781	-0.74595
1.782	-0.73342
1.783	-0.73339
1.784	-0.7396
1.785	-0.73957
1.786	-0.73954
1.787	-0.7395
1.788	-0.73947
1.789	-0.74569
1.79	-0.74565
1.791	-0.74875
1.792	-0.75184
1.793	-0.75181
1.794	-0.75803
1.795	-0.75175
1.796	-0.75796
1.797	-0.75793
1.798	-0.76102
1.799	-0.76411
1.8	-0.76407
1.801	-0.76404
1.802	-0.76401
1.803	-0.76398
1.804	-0.7702
1.805	-0.77642
1.806	-0.77014
1.807	-0.7701
1.808	-0.77632
1.809	-0.76378
1.81	-0.7825
1.811	-0.77622
1.812	-0.76994
1.813	-0.77615
1.814	-0.78237
1.815	-0.77609
1.816	-0.78856
1.817	-0.78227
1.818	-0.78849
1.819	-0.78846
1.82	-0.78843
1.821	-0.78839
1.822	-0.78836
1.823	-0.78833
1.824	-0.7883
1.825	-0.79451
1.826	-0.79448
1.827	-0.80069
1.828	-0.80066
1.829	-0.80375
1.83	-0.80684
1.831	-0.8068
1.832	-0.80677
1.833	-0.80049
1.834	-0.80671
1.835	-0.80043
1.836	-0.80039
1.837	-0.81287
1.838	-0.81908
1.839	-0.80654
1.84	-0.81277
1.841	-0.81273
1.842	-0.80644
1.843	-0.81891
1.844	-0.81264
1.845	-0.8126
1.846	-0.82506
1.847	-0.82503
1.848	-0.81875
1.849	-0.81872
1.85	-0.81868
1.851	-0.81865
1.852	-0.83112
1.853	-0.82483
1.854	-0.83106
1.855	-0.82633
1.856	-0.82473
1.857	-0.8247
1.858	-0.82936
1.859	-0.83089
1.86	-0.83711
1.861	-0.83707
1.862	-0.84329
1.863	-0.83701
1.864	-0.84947
1.865	-0.8307
1.866	-0.84316
1.867	-0.84937
1.868	-0.83684
1.869	-0.8493
1.87	-0.83678
1.871	-0.84299
1.872	-0.84765
1.873	-0.85543
1.874	-0.8554
1.875	-0.85536
1.876	-0.85533
1.877	-0.8553
1.878	-0.86151
1.879	-0.85523
1.88	-0.86145
1.881	-0.85517
1.882	-0.86138
1.883	-0.8551
1.884	-0.86756
1.885	-0.86128
1.886	-0.855
1.887	-0.86122
1.888	-0.86118
1.889	-0.86115
1.89	-0.86112
1.891	-0.86108
1.892	-0.8673
1.893	-0.87352
1.894	-0.86723
1.895	-0.8672
1.896	-0.86092
1.897	-0.87339
1.898	-0.8671
1.899	-0.86707
1.9	-0.8686
1.901	-0.87326
1.902	-0.86697
1.903	-0.87319
1.904	-0.87941
1.905	-0.87313
1.906	-0.89185
1.907	-0.87306
1.908	-0.86677
1.909	-0.87924
1.91	-0.87921
1.911	-0.87918
1.912	-0.88071
1.913	-0.88536
1.914	-0.87908
1.915	-0.89155
1.916	-0.88526
1.917	-0.88523
1.918	-0.89145
1.919	-0.89142
1.92	-0.89763
1.921	-0.90385
1.922	-0.89757
1.923	-0.89753
1.924	-0.8975
1.925	-0.89747
1.926	-0.89744
1.927	-0.8974
1.928	-0.90518
1.929	-0.91609
1.93	-0.9098
1.931	-0.90352
1.932	-0.89724
1.933	-0.9097
1.934	-0.90342
1.935	-0.90963
1.936	-0.91586
1.937	-0.91426
1.938	-0.91579
1.939	-0.91576
1.94	-0.91573
1.941	-0.91882
1.942	-0.92191
1.943	-0.92187
1.944	-0.92184
1.945	-0.92806
1.946	-0.92802
1.947	-0.92174
1.948	-0.91546
1.949	-0.91543
1.95	-0.9154
1.951	-0.91536
1.952	-0.91377
1.953	-0.90904
1.954	-0.91527
1.955	-0.92148
1.956	-0.90894
1.957	-0.91517
1.958	-0.91513
1.959	-0.9151
1.96	-0.91507
1.961	-0.92128
1.962	-0.915
1.963	-0.90871
1.964	-0.92118
1.965	-0.9149
1.966	-0.91643
1.967	-0.91484
1.968	-0.91481
1.969	-0.91477
1.97	-0.92099
1.971	-0.9272
1.972	-0.91467
1.973	-0.92713
1.974	-0.92085
1.975	-0.92082
1.976	-0.92704
1.977	-0.92076
1.978	-0.92697
1.979	-0.92694
1.98	-0.92066
1.981	-0.92687
1.982	-0.9331
1.983	-0.93306
1.984	-0.93303
1.985	-0.933
1.986	-0.92671
1.987	-0.93918
1.988	-0.92664
1.989	-0.93287
1.99	-0.93908
1.991	-0.93905
1.992	-0.93901
1.993	-0.93898
1.994	-0.93895
1.995	-0.93891
1.996	-0.93888
1.997	-0.9451
[truncated: 2,103 more rows]

## Sheet: Sheet3
Frequency (mHz) 11
Cycles	Δi (µA)
-2.71267e-08	-1.55484
0.000666612	-1.56103
0.00133	-1.56097
0.002	-1.54843
0.00267	-1.55462
0.00333	-1.54832
0.004	-1.55451
0.00467	-1.54821
0.00533	-1.56065
0.006	-1.56059
0.00667	-1.55429
0.00733	-1.55424
0.008	-1.55418
0.00867	-1.55569
0.00933	-1.55759
0.01	-1.56027
0.01067	-1.56021
0.01133	-1.56016
0.012	-1.56636
0.01267	-1.56631
0.01333	-1.56625
0.014	-1.55994
0.01467	-1.56614
0.01533	-1.55983
0.016	-1.56603
0.01667	-1.56598
0.01733	-1.55967
0.018	-1.57212
0.01867	-1.56582
0.01933	-1.57201
0.02	-1.55945
0.02067	-1.56565
0.02133	-1.57185
0.022	-1.56555
0.02267	-1.57174
0.02333	-1.56544
0.024	-1.56538
0.02467	-1.56533
0.02533	-1.57152
0.026	-1.57147
0.02667	-1.57766
0.02733	-1.56511
0.028	-1.57755
0.02867	-1.57125
0.02933	-1.57119
0.03	-1.57114
0.03067	-1.57265
0.03133	-1.57728
0.032	-1.57098
0.03267	-1.57561
0.03333	-1.57711
0.034	-1.57706
0.03467	-1.577
0.03533	-1.57695
0.036	-1.5769
0.03667	-1.57059
0.03733	-1.57679
0.038	-1.57049
0.03867	-1.57043
0.03933	-1.57662
0.04	-1.58283
0.04067	-1.58277
0.04133	-1.57646
0.042	-1.57641
0.04267	-1.57635
0.04333	-1.58256
0.044	-1.58875
0.04467	-1.57619
0.04533	-1.58239
0.046	-1.58234
0.04667	-1.58228
0.04733	-1.58223
0.048	-1.58217
0.04867	-1.58212
0.04933	-1.58207
0.05	-1.58201
0.05067	-1.5882
0.05133	-1.5944
0.052	-1.58809
0.05267	-1.59429
0.05333	-1.58799
0.054	-1.58168
0.05467	-1.58788
0.05533	-1.58782
0.056	-1.58152
0.05667	-1.60021
0.05733	-1.58141
0.058	-1.58761
0.05867	-1.5938
0.05933	-1.5875
0.06	-1.5812
0.06067	-1.58739
0.06133	-1.58109
0.062	-1.58728
0.06267	-1.59347
0.06333	-1.58717
0.064	-1.58712
0.06467	-1.58706
0.06533	-1.59325
0.066	-1.59945
0.06667	-1.59314
0.06733	-1.59309
0.068	-1.59304
0.06867	-1.58673
0.06933	-1.58668
0.07	-1.59287
0.07067	-1.59906
0.07133	-1.59901
0.072	-1.59896
0.07267	-1.59265
0.07333	-1.58635
0.074	-1.59098
0.07467	-1.59249
0.07533	-1.59244
0.076	-1.59238
0.07667	-1.58608
0.07733	-1.59852
0.078	-1.59222
0.07867	-1.59216
0.07933	-1.59211
0.08	-1.5983
0.08067	-1.58575
0.08133	-1.59195
0.082	-1.59189
0.08267	-1.59184
0.08333	-1.58554
0.084	-1.59798
0.08467	-1.58543
0.08533	-1.59787
0.086	-1.57907
0.08667	-1.59151
0.08733	-1.59146
0.088	-1.5914
0.08867	-1.5851
0.08933	-1.5788
0.09	-1.59124
0.09067	-1.58494
0.09133	-1.59738
0.092	-1.58483
0.09267	-1.59102
0.09333	-1.59721
0.094	-1.59247
0.09467	-1.59086
0.09533	-1.5908
0.096	-1.58919
0.09667	-1.58718
0.09733	-1.58439
0.098	-1.58434
0.09867	-1.58429
0.09933	-1.57798
0.1	-1.59042
0.10067	-1.58412
0.10133	-1.58407
0.102	-1.57777
0.10267	-1.59021
0.10333	-1.5839
0.104	-1.58385
0.10467	-1.5838
0.10533	-1.5775
0.106	-1.57744
0.10667	-1.57739
0.10733	-1.57733
0.108	-1.57102
0.10867	-1.57722
0.10933	-1.58342
0.11	-1.58961
0.11067	-1.57706
0.11133	-1.57075
0.112	-1.5832
0.11267	-1.5769
0.11333	-1.57058
0.114	-1.57053
0.11467	-1.57047
0.11533	-1.57198
0.116	-1.57389
0.11667	-1.57657
0.11733	-1.57652
0.118	-1.57646
0.11867	-1.5639
0.11933	-1.56385
0.12	-1.57004
0.12067	-1.57624
0.12133	-1.56993
0.122	-1.56988
0.12267	-1.56982
0.12333	-1.56352
0.124	-1.55878
0.12467	-1.55091
0.12533	-1.55085
0.126	-1.55705
0.12667	-1.56325
0.12733	-1.56319
0.128	-1.56314
0.12867	-1.55684
0.12933	-1.56303
0.13	-1.55829
0.13067	-1.55668
0.13133	-1.55662
0.132	-1.55657
0.13267	-1.55025
0.13333	-1.5627
0.134	-1.55015
0.13467	-1.55635
0.13533	-1.55629
0.136	-1.55624
0.13667	-1.55462
0.13733	-1.54987
0.138	-1.55608
0.13867	-1.54352
0.13933	-1.54971
0.14	-1.55591
0.14067	-1.53711
0.14133	-1.5558
0.142	-1.54325
0.14267	-1.54944
0.14333	-1.55564
0.144	-1.53684
0.14467	-1.54927
0.14533	-1.54297
0.146	-1.54917
0.14667	-1.53662
0.14733	-1.54281
0.148	-1.53651
0.14867	-1.5427
0.14933	-1.53015
0.15	-1.53635
0.15067	-1.53629
0.15133	-1.54248
0.152	-1.53618
0.15267	-1.52988
0.15333	-1.52983
0.154	-1.53602
0.15467	-1.53597
0.15533	-1.52966
0.156	-1.52961
0.15667	-1.5358
0.15733	-1.53575
0.158	-1.53569
0.15867	-1.53564
0.15933	-1.52308
0.16	-1.52928
0.16067	-1.51672
0.16133	-1.52292
0.162	-1.51661
0.16267	-1.51656
0.16333	-1.51026
0.164	-1.51645
0.16467	-1.51171
0.16533	-1.5101
0.166	-1.51004
0.16667	-1.50999
0.16733	-1.50993
0.168	-1.51613
0.16867	-1.50357
0.16933	-1.50977
0.17	-1.50972
0.17067	-1.5034
0.17133	-1.50335
0.172	-1.5158
0.17267	-1.49699
0.17333	-1.50944
0.174	-1.50939
0.17467	-1.50308
0.17533	-1.50928
0.176	-1.49672
0.17667	-1.50291
0.17733	-1.50286
0.178	-1.5028
0.17867	-1.4965
0.17933	-1.49645
0.18	-1.49639
0.18067	-1.49634
0.18133	-1.49629
0.182	-1.48998
0.18267	-1.48993
0.18333	-1.48988
0.184	-1.48982
0.18467	-1.48977
0.18533	-1.48345
0.186	-1.4834
0.18667	-1.48334
0.18733	-1.48955
0.188	-1.48324
0.18867	-1.48944
0.18933	-1.48313
0.19	-1.48307
0.19067	-1.47677
0.19133	-1.47672
0.192	-1.47666
0.19267	-1.48286
0.19333	-1.47655
0.194	-1.47025
0.19467	-1.47645
0.19533	-1.47639
0.196	-1.47634
0.19667	-1.47628
0.19733	-1.46998
0.198	-1.46368
0.19867	-1.45737
0.19933	-1.46357
0.2	-1.47601
0.20067	-1.47596
0.20133	-1.46965
0.202	-1.46335
0.20267	-1.4633
0.20333	-1.45699
0.204	-1.45693
0.20467	-1.45688
0.20533	-1.45058
0.206	-1.45677
0.20667	-1.46297
0.20733	-1.45666
0.208	-1.46286
0.20867	-1.4503
0.20933	-1.45025
0.21	-1.4502
0.21067	-1.45014
0.21133	-1.45009
0.212	-1.44379
0.21267	-1.44373
0.21333	-1.43742
0.214	-1.44362
0.21467	-1.43731
0.21533	-1.43101
0.216	-1.43095
0.21667	-1.43402
0.21733	-1.43709
0.218	-1.43704
0.21867	-1.43698
0.21933	-1.43068
0.22	-1.43063
0.22067	-1.43057
0.22133	-1.42427
0.222	-1.43671
0.22267	-1.43041
0.22333	-1.42411
0.224	-1.4178
0.22467	-1.41774
0.22533	-1.41769
0.226	-1.41763
0.22667	-1.41133
0.22733	-1.41752
0.228	-1.41278
0.22867	-1.41117
0.22933	-1.41111
0.23	-1.41106
0.23067	-1.41101
0.23133	-1.4047
0.232	-1.4109
0.23267	-1.39835
0.23333	-1.39829
0.234	-1.39668
0.23467	-1.39193
0.23533	-1.39813
0.236	-1.40432
0.23667	-1.40427
0.23733	-1.39797
0.238	-1.39791
0.23867	-1.3916
0.23933	-1.3853
0.24	-1.39149
0.24067	-1.39144
0.24133	-1.39138
0.242	-1.39759
0.24267	-1.38503
0.24333	-1.39122
0.244	-1.38492
0.24467	-1.38486
0.24533	-1.38481
0.246	-1.38476
0.24667	-1.3847
0.24733	-1.3784
0.248	-1.38459
0.24867	-1.37829
0.24933	-1.38448
0.25	-1.37818
0.25067	-1.37187
0.25133	-1.36557
0.252	-1.3702
0.25267	-1.37171
0.25333	-1.37165
0.254	-1.3716
0.25467	-1.37154
0.25533	-1.37149
0.256	-1.37143
0.25667	-1.36513
0.25733	-1.36508
0.258	-1.36346
0.25867	-1.36458
0.25933	-1.36492
0.26	-1.36486
0.26067	-1.36481
0.26133	-1.36475
0.262	-1.35845
0.26267	-1.3584
0.26333	-1.3521
0.264	-1.35204
0.26467	-1.35199
0.26533	-1.35818
0.266	-1.35188
0.26667	-1.34557
0.26733	-1.33926
0.268	-1.34546
0.26867	-1.33916
0.26933	-1.3391
0.27	-1.34529
0.27067	-1.33899
0.27133	-1.34518
0.272	-1.34513
0.27267	-1.33258
0.27333	-1.32627
0.274	-1.32622
0.27467	-1.33242
0.27533	-1.32767
0.276	-1.32605
0.27667	-1.326
0.27733	-1.32594
0.278	-1.32589
0.27867	-1.32583
0.27933	-1.31953
0.28	-1.31948
0.28067	-1.33193
0.28133	-1.32562
0.282	-1.31307
0.28267	-1.32551
0.28333	-1.31296
0.284	-1.31915
0.28467	-1.31441
0.28533	-1.3128
0.286	-1.31274
0.28667	-1.31269
0.28733	-1.30638
0.288	-1.30632
0.28867	-1.30627
0.28933	-1.30621
0.29	-1.30616
0.29067	-1.3061
0.29133	-1.29356
0.292	-1.2935
0.29267	-1.29345
0.29333	-1.29339
0.294	-1.29334
0.29467	-1.29328
0.29533	-1.29323
0.296	-1.29942
0.29667	-1.29937
0.29733	-1.29307
0.298	-1.28677
0.29867	-1.29296
0.29933	-1.28666
0.3	-1.2866
0.30067	-1.28498
0.30133	-1.28297
0.302	-1.28018
0.30267	-1.28013
0.30333	-1.28007
0.304	-1.28002
0.30467	-1.2784
0.30533	-1.27991
0.306	-1.27946
0.30667	-1.2798
0.30733	-1.27974
0.308	-1.27344
0.30867	-1.27964
0.30933	-1.27334
0.31	-1.27328
0.31067	-1.26698
0.31133	-1.26067
0.312	-1.26687
0.31267	-1.27306
0.31333	-1.2605
0.314	-1.26671
0.31467	-1.26665
0.31533	-1.26034
0.316	-1.26029
0.31667	-1.26023
0.31733	-1.26018
0.318	-1.26012
0.31867	-1.26007
0.31933	-1.25689
0.32	-1.25371
0.32067	-1.25366
0.32133	-1.2536
0.322	-1.25355
0.32267	-1.24725
0.32333	-1.24094
0.324	-1.24714
0.32467	-1.24709
0.32533	-1.24703
0.326	-1.24385
0.32667	-1.24066
0.32733	-1.24061
0.328	-1.24055
0.32867	-1.23425
0.32933	-1.22795
0.33	-1.23414
0.33067	-1.24034
0.33133	-1.23404
0.332	-1.23398
0.33267	-1.22768
0.33333	-1.24012
0.334	-1.22133
0.33467	-1.22752
0.33533	-1.23371
0.336	-1.23366
0.33667	-1.22735
0.33733	-1.21479
0.338	-1.221
0.33867	-1.21469
0.33933	-1.22714
0.34	-1.20833
0.34067	-1.22078
0.34133	-1.22073
0.342	-1.22067
0.34267	-1.20811
0.34333	-1.21431
0.344	-1.208
0.34467	-1.2142
0.34533	-1.2079
0.346	-1.20784
0.34667	-1.20779
0.34733	-1.20773
0.348	-1.20768
0.34867	-1.20762
0.34933	-1.20132
0.35	-1.20127
0.35067	-1.19495
0.35133	-1.20116
0.352	-1.19485
0.35267	-1.19479
0.35333	-1.18849
0.354	-1.19468
0.35467	-1.18838
0.35533	-1.18833
0.356	-1.18827
0.35667	-1.18822
0.35733	-1.19441
0.358	-1.18186
0.35867	-1.18806
0.35933	-1.18175
0.36	-1.18795
0.36067	-1.18165
0.36133	-1.18159
0.362	-1.17529
0.36267	-1.18773
0.36333	-1.16892
0.364	-1.17513
0.36467	-1.16881
0.36533	-1.18126
0.366	-1.18121
0.36667	-1.18116
0.36733	-1.17485
0.368	-1.18105
0.36867	-1.17475
0.36933	-1.16843
0.37	-1.16213
0.37067	-1.17458
0.37133	-1.16202
0.372	-1.16822
0.37267	-1.16191
0.37333	-1.16811
0.374	-1.16649
0.37467	-1.168
0.37533	-1.16794
0.376	-1.16633
0.37667	-1.16783
0.37733	-1.16153
0.378	-1.15523
0.37867	-1.15518
0.37933	-1.15512
0.38	-1.14881
0.38067	-1.16126
0.38133	-1.14246
0.382	-1.16115
0.38267	-1.14859
0.38333	-1.14854
0.384	-1.14224
0.38467	-1.14218
0.38533	-1.14213
0.386	-1.14207
0.38667	-1.14202
0.38733	-1.13572
0.388	-1.13566
0.38867	-1.13561
0.38933	-1.13556
0.39	-1.1355
0.39067	-1.13545
0.39133	-1.13539
0.392	-1.12283
0.39267	-1.14153
0.39333	-1.12897
0.394	-1.12892
0.39467	-1.13512
0.39533	-1.12881
0.396	-1.12251
0.39667	-1.12245
0.39733	-1.11615
0.398	-1.12859
0.39867	-1.12229
0.39933	-1.12848
0.4	-1.11593
0.40067	-1.11588
0.40133	-1.10958
0.402	-1.10952
0.40267	-1.10947
0.40333	-1.10941
0.404	-1.10936
0.40467	-1.10931
0.40533	-1.10925
0.406	-1.1092
0.40667	-1.10914
0.40733	-1.10909
0.408	-1.09653
0.40867	-1.11523
0.40933	-1.10267
0.41	-1.10261
0.41067	-1.10256
0.41133	-1.09626
0.412	-1.0962
0.41267	-1.0899
0.41333	-1.09609
0.414	-1.08979
0.41467	-1.09598
0.41533	-1.09593
0.416	-1.09588
0.41667	-1.08957
0.41733	-1.08952
0.418	-1.09571
0.41867	-1.07691
0.41933	-1.08936
0.42	-1.08304
0.42067	-1.08925
0.42133	-1.08138
0.422	-1.07663
0.42267	-1.07658
0.42333	-1.07653
0.424	-1.08272
0.42467	-1.08266
0.42533	-1.07636
0.426	-1.07006
0.42667	-1.07625
0.42733	-1.06369
0.428	-1.0699
0.42867	-1.06359
0.42933	-1.06979
0.43	-1.07598
0.43067	-1.06342
0.43133	-1.06963
0.432	-1.06957
0.43267	-1.05701
0.43333	-1.05696
0.434	-1.0569
0.43467	-1.05685
0.43533	-1.05679
0.436	-1.05674
0.43667	-1.06293
0.43733	-1.05663
0.438	-1.05033
0.43867	-1.05028
0.43933	-1.05022
0.44	-1.05017
0.44067	-1.04699
0.44133	-1.04381
0.442	-1.04376
0.44267	-1.0437
0.44333	-1.04208
0.444	-1.03734
0.44467	-1.04354
0.44533	-1.03723
0.446	-1.04343
0.44667	-1.03712
0.44733	-1.03706
0.448	-1.03076
0.44867	-1.02446
0.44933	-1.03065
0.45	-1.0306
0.45067	-1.03054
0.45133	-1.02893
0.452	-1.03044
0.45267	-1.02414
0.45333	-1.02251
0.454	-1.01777
0.45467	-1.01771
0.45533	-1.01766
0.456	-1.01136
0.45667	-1.01287
0.45733	-1.01125
0.458	-1.01119
0.45867	-1.01114
0.45933	-0.99859
0.46	-1.00478
0.46067	-1.01722
0.46133	-1.01092
0.462	-1.00462
0.46267	-0.99206
0.46333	-0.99827
0.464	-1.00446
0.46467	-0.99816
0.46533	-0.99184
0.466	-0.99805
0.46667	-0.99174
0.46733	-0.99794
0.468	-0.98538
0.46867	-0.99783
0.46933	-0.99152
0.47	-0.98522
0.47067	-0.98516
0.47133	-0.97886
0.472	-0.98505
0.47267	-0.97875
0.47333	-0.99119
0.474	-0.97864
0.47467	-0.97233
0.47533	-0.97854
0.476	-0.97222
0.47667	-0.97217
0.47733	-0.97211
0.478	-0.97206
0.47867	-0.972
0.47933	-0.95946
0.48	-0.95314
0.48067	-0.96559
0.48133	-0.95929
0.482	-0.95298
0.48267	-0.96543
0.48333	-0.95287
0.484	-0.96532
0.48467	-0.94652
0.48533	-0.95271
0.486	-0.94641
0.48667	-0.94635
0.48733	-0.9463
0.488	-0.94624
0.48867	-0.94307
0.48933	-0.93989
0.49	-0.93983
0.49067	-0.93978
0.49133	-0.9366
0.492	-0.93343
0.49267	-0.93337
0.49333	-0.93956
0.494	-0.93326
0.49467	-0.93945
0.49533	-0.93315
0.496	-0.92684
0.49667	-0.92679
0.49733	-0.92048
0.498	-0.92043
0.49867	-0.92662
0.49933	-0.92657
0.5	-0.91402
0.50067	-0.92021
0.50133	-0.91391
0.502	-0.9201
0.50267	-0.9138
0.50333	-0.90124
0.504	-0.91369
0.50467	-0.90113
0.50533	-0.90108
0.506	-0.89478
0.50667	-0.90097
0.50733	-0.90716
0.508	-0.89462
0.50867	-0.88206
0.50933	-0.88825
0.51	-0.88663
0.51067	-0.88814
0.51133	-0.88809
0.512	-0.88803
0.51267	-0.88798
0.51333	-0.88636
0.514	-0.88435
0.51467	-0.88157
0.51533	-0.88151
0.516	-0.88146
0.51667	-0.87516
0.51733	-0.8751
0.518	-0.87192
0.51867	-0.86875
0.51933	-0.86869
0.52	-0.86238
0.52067	-0.86233
0.52133	-0.86384
0.522	-0.86847
0.52267	-0.86216
0.52333	-0.85586
0.524	-0.85581
0.52467	-0.862
0.52533	-0.85726
0.526	-0.85564
0.52667	-0.85559
0.52733	-0.85553
0.528	-0.85548
0.52867	-0.84292
0.52933	-0.84912
0.53	-0.84281
0.53067	-0.84902
0.53133	-0.8427
0.532	-0.84265
0.53267	-0.83635
0.53333	-0.84254
0.534	-0.82999
0.53467	-0.82994
0.53533	-0.82988
0.536	-0.82358
0.53667	-0.82977
0.53733	-0.83597
0.538	-0.82967
0.53867	-0.82336
0.53933	-0.82956
0.54	-0.82326
0.54067	-0.8232
0.54133	-0.82315
0.542	-0.82309
0.54267	-0.82304
0.54333	-0.82298
0.544	-0.81042
0.54467	-0.82287
0.54533	-0.81032
0.546	-0.80401
0.54667	-0.81021
0.54733	-0.80391
0.548	-0.79759
0.54867	-0.80223
0.54933	-0.80374
0.55	-0.80369
0.55067	-0.79738
0.55133	-0.79107
0.552	-0.79727
0.55267	-0.80972
0.55333	-0.79716
0.554	-0.79086
0.55467	-0.78456
0.55533	-0.79075
0.556	-0.79069
0.55667	-0.79064
0.55733	-0.78434
0.558	-0.78428
0.55867	-0.78423
0.55933	-0.78417
0.56	-0.78099
0.56067	-0.77781
0.56133	-0.77775
0.562	-0.77301
0.56267	-0.77335
0.56333	-0.77134
0.564	-0.77129
0.56467	-0.77748
0.56533	-0.77118
0.566	-0.76488
0.56667	-0.76482
0.56733	-0.75852
0.568	-0.75847
0.56867	-0.75841
0.56933	-0.75836
0.57	-0.75205
0.57067	-0.75825
0.57133	-0.75194
0.572	-0.74564
0.57267	-0.75809
0.57333	-0.74553
0.574	-0.75798
0.57467	-0.73917
0.57533	-0.75161
0.576	-0.74531
0.57667	-0.7515
0.57733	-0.73896
0.578	-0.75765
0.57867	-0.74509
0.57933	-0.74504
0.58	-0.73874
0.58067	-0.73868
0.58133	-0.73863
0.582	-0.73857
0.58267	-0.73852
0.58333	-0.73847
0.584	-0.72591
0.58467	-0.73836
0.58533	-0.71955
0.586	-0.72574
0.58667	-0.73194
0.58733	-0.72563
0.588	-0.72558
0.58867	-0.71928
0.58933	-0.71922
0.59	-0.71917
0.59067	-0.71912
0.59133	-0.71906
0.592	-0.71901
0.59267	-0.71895
0.59333	-0.7189
0.594	-0.72509
0.59467	-0.71879
0.59533	-0.71249
0.596	-0.71243
0.59667	-0.71081
0.59733	-0.71232
0.598	-0.71188
0.59867	-0.71222
0.59933	-0.70893
0.6	-0.70585
0.60067	-0.70579
0.60133	-0.69949
0.602	-0.69944
0.60267	-0.69314
0.60333	-0.69933
0.604	-0.70552
0.60467	-0.69297
0.60533	-0.69917
0.606	-0.69911
0.60667	-0.6975
0.60733	-0.69276
0.608	-0.69895
0.60867	-0.68639
0.60933	-0.68009
0.61	-0.68003
0.61067	-0.68467
0.61133	-0.68422
0.612	-0.68612
0.61267	-0.68606
0.61333	-0.67976
0.614	-0.68595
0.61467	-0.67809
0.61533	-0.67335
0.616	-0.6733
0.61667	-0.67324
0.61733	-0.67319
0.618	-0.67313
0.61867	-0.66682
0.61933	-0.66052
0.62	-0.66671
0.62067	-0.66041
0.62133	-0.66036
0.622	-0.66343
0.62267	-0.6665
0.62333	-0.66644
0.624	-0.66014
0.62467	-0.66009
0.62533	-0.66003
0.626	-0.65998
0.62667	-0.65836
0.62733	-0.65635
0.628	-0.65357
0.62867	-0.65351
0.62933	-0.65346
0.63	-0.6534
0.63067	-0.64084
0.63133	-0.64705
0.632	-0.65949
0.63267	-0.64694
0.63333	-0.64063
0.634	-0.64683
0.63467	-0.64678
0.63533	-0.64046
0.636	-0.64667
0.63667	-0.63411
0.63733	-0.63405
0.638	-0.64025
0.63867	-0.63394
0.63933	-0.64014
0.64	-0.64634
0.64067	-0.62753
0.64133	-0.63373
0.642	-0.62743
0.64267	-0.63362
0.64333	-0.63356
0.644	-0.63351
0.64467	-0.63345
0.64533	-0.62715
0.646	-0.6271
0.64667	-0.63329
0.64733	-0.62699
0.648	-0.61443
0.64867	-0.62062
0.64933	-0.62683
0.65	-0.62051
0.65067	-0.62046
0.65133	-0.62041
0.652	-0.62035
0.65267	-0.61874
0.65333	-0.61673
0.654	-0.61394
0.65467	-0.61389
0.65533	-0.61383
0.656	-0.60753
0.65667	-0.60748
0.65733	-0.60898
0.658	-0.61362
0.65867	-0.60731
0.65933	-0.59475
0.66	-0.61345
0.66067	-0.60089
0.66133	-0.59459
0.662	-0.60704
0.66267	-0.60699
0.66333	-0.60067
0.664	-0.60688
0.66467	-0.60057
0.66533	-0.59426
0.666	-0.59421
0.66667	-0.59416
0.66733	-0.5941
0.668	-0.60029
0.66867	-0.59399
0.66933	-0.58145
0.67	-0.58139
0.67067	-0.58758
0.67133	-0.58753
0.672	-0.58591
0.67267	-0.58391
0.67333	-0.58112
0.674	-0.58106
0.67467	-0.57788
0.67533	-0.5747
0.676	-0.57464
0.67667	-0.57146
0.67733	-0.56829
0.678	-0.56823
0.67867	-0.5713
0.67933	-0.57437
0.68	-0.57432
0.68067	-0.57426
0.68133	-0.56171
0.682	-0.56166
0.68267	-0.56785
0.68333	-0.56155
0.684	-0.55524
0.68467	-0.56144
0.68533	-0.57388
0.686	-0.56133
0.68667	-0.55502
0.68733	-0.56747
0.688	-0.56742
0.68867	-0.55486
0.68933	-0.56106
0.69	-0.5485
0.69067	-0.54845
0.69133	-0.54839
0.692	-0.54834
0.69267	-0.54828
0.69333	-0.54823
0.694	-0.54193
0.69467	-0.54812
0.69533	-0.55431
0.696	-0.54177
0.69667	-0.53546
0.69733	-0.5479
0.698	-0.5291
0.69867	-0.54779
0.69933	-0.54774
0.7	-0.53519
0.70067	-0.54138
0.70133	-0.52882
0.702	-0.54128
0.70267	-0.52872
0.70333	-0.53492
0.704	-0.54111
0.70467	-0.53481
0.70533	-0.541
0.706	-0.5222
0.70667	-0.52839
0.70733	-0.53459
0.708	-0.53297
0.70867	-0.53448
0.70933	-0.53443
0.71	-0.52812
0.71067	-0.52182
0.71133	-0.51552
0.712	-0.51546
0.71267	-0.52165
0.71333	-0.51691
0.714	-0.5153
0.71467	-0.51524
0.71533	-0.51519
0.716	-0.51513
0.71667	-0.51508
0.71733	-0.51503
0.718	-0.51497
0.71867	-0.50866
0.71933	-0.51017
0.72	-0.50855
0.72067	-0.5085
0.72133	-0.50844
0.722	-0.50214
0.72267	-0.50209
0.72333	-0.50203
0.724	-0.50198
0.72467	-0.50192
0.72533	-0.50187
0.726	-0.50181
0.72667	-0.49551
0.72733	-0.5017
0.728	-0.4954
0.72867	-0.49378
0.72933	-0.48904
0.73	-0.48898
0.73067	-0.48893
0.73133	-0.48263
0.732	-0.48413
0.73267	-0.48252
0.73333	-0.48598
0.734	-0.48866
0.73467	-0.4886
0.73533	-0.48855
0.736	-0.48225
0.73667	-0.48219
0.73733	-0.47589
0.738	-0.48208
0.73867	-0.47578
0.73933	-0.47573
0.74	-0.46943
0.74067	-0.48186
0.74133	-0.47556
0.742	-0.46926
0.74267	-0.46295
0.74333	-0.4629
0.744	-0.46441
0.74467	-0.46279
0.74533	-0.46899
0.746	-0.46268
0.74667	-0.45638
0.74733	-0.46883
0.748	-0.46251
0.74867	-0.45621
0.74933	-0.46866
0.75	-0.46235
0.75067	-0.46386
0.75133	-0.46224
0.752	-0.46219
0.75267	-0.46213
0.75333	-0.46208
0.754	-0.44953
0.75467	-0.45572
0.75533	-0.44942
0.756	-0.44937
0.75667	-0.44931
0.75733	-0.46175
0.758	-0.45545
0.75867	-0.45384
0.75933	-0.4491
0.76	-0.44904
0.76067	-0.44899
0.76133	-0.44893
0.762	-0.44888
0.76267	-0.44882
0.76333	-0.44877
0.764	-0.44872
0.76467	-0.44397
0.76533	-0.44235
0.766	-0.43605
0.76667	-0.44224
0.76733	-0.43594
0.768	-0.42964
0.76867	-0.43114
0.76933	-0.42953
0.77	-0.42947
0.77067	-0.42942
0.77133	-0.42937
0.772	-0.42931
0.77267	-0.42926
0.77333	-0.4292
0.774	-0.42915
0.77467	-0.42283
0.77533	-0.42278
0.776	-0.42273
0.77667	-0.42267
0.77733	-0.42262
0.778	-0.41632
0.77867	-0.41002
0.77933	-0.40996
0.78	-0.4224
0.78067	-0.42234
0.78133	-0.41917
0.782	-0.41599
0.78267	-0.41594
0.78333	-0.40963
0.784	-0.41583
0.78467	-0.40953
0.78533	-0.40322
0.786	-0.41566
0.78667	-0.40312
0.78733	-0.40931
0.788	-0.40301
0.78867	-0.4092
0.78933	-0.40914
0.79	-0.40284
0.79067	-0.39653
0.79133	-0.40898
0.792	-0.39642
0.79267	-0.40887
0.79333	-0.39631
0.794	-0.40252
0.79467	-0.38371
0.79533	-0.38366
0.796	-0.40235
0.79667	-0.38355
0.79733	-0.39599
0.798	-0.38969
0.79867	-0.38963
0.79933	-0.38333
0.8	-0.38952
0.80067	-0.38322
0.80133	-0.38317
0.802	-0.38936
0.80267	-0.38306
0.80333	-0.38925
0.804	-0.38451
0.80467	-0.38289
0.80533	-0.38284
0.806	-0.37653
0.80667	-0.37647
0.80733	-0.37017
0.808	-0.37636
0.80867	-0.37006
0.80933	-0.36376
0.81	-0.36527
0.81067	-0.36365
0.81133	-0.3636
0.812	-0.36979
0.81267	-0.35724
0.81333	-0.36344
0.814	-0.36338
0.81467	-0.36333
0.81533	-0.36327
0.816	-0.36322
0.81667	-0.36316
0.81733	-0.35686
0.818	-0.35681
0.81867	-0.363
0.81933	-0.35826
0.82	-0.35664
0.82067	-0.35659
0.82133	-0.35028
0.822	-0.35648
0.82267	-0.35017
0.82333	-0.35011
0.824	-0.34381
0.82467	-0.34376
0.82533	-0.3437
0.826	-0.34365
0.82667	-0.3436
0.82733	-0.34354
0.828	-0.34036
0.82867	-0.33719
0.82933	-0.33713
0.83	-0.34957
0.83067	-0.33702
0.83133	-0.32446
0.832	-0.33066
0.83267	-0.3306
0.83333	-0.33055
0.834	-0.33049
0.83467	-0.33044
0.83533	-0.33664
0.836	-0.33033
0.83667	-0.31778
0.83733	-0.31773
0.838	-0.31923
0.83867	-0.32386
0.83933	-0.32576
0.84	-0.33
0.84067	-0.32995
0.84133	-0.32208
0.842	-0.31109
0.84267	-0.31729
0.84333	-0.32348
0.844	-0.31718
0.84467	-0.30462
0.84533	-0.31707
0.846	-0.31076
0.84667	-0.31697
0.84733	-0.30441
0.848	-0.30435
0.84867	-0.31054
0.84933	-0.31049
0.85	-0.30419
0.85067	-0.30413
0.85133	-0.30408
0.852	-0.30402
0.85267	-0.31022
0.85333	-0.30392
0.854	-0.29761
0.85467	-0.30381
0.85533	-0.29751
0.856	-0.29745
0.85667	-0.2974
0.85733	-0.2911
0.858	-0.29729
0.85867	-0.28473
0.85933	-0.29093
0.86	-0.30337
0.86067	-0.28457
0.86133	-0.29077
0.862	-0.28446
0.86267	-0.2844
0.86333	-0.2781
0.864	-0.27805
0.86467	-0.28424
0.86533	-0.27169
0.866	-0.27788
0.86667	-0.27783
0.86733	-0.27777
0.868	-0.27772
0.86867	-0.27767
0.86933	-0.27761
0.87	-0.27756
0.87067	-0.2775
0.87133	-0.26494
0.872	-0.26489
0.87267	-0.26483
0.87333	-0.26478
0.874	-0.26473
0.87467	-0.26467
0.87533	-0.26462
0.876	-0.26456
0.87667	-0.26451
0.87733	-0.26445
0.878	-0.25815
0.87867	-0.26434
0.87933	-0.2518
0.88	-0.25799
0.88067	-0.25794
0.88133	-0.25788
0.882	-0.25158
0.88267	-0.24527
0.88333	-0.25772
0.884	-0.25142
0.88467	-0.25136
0.88533	-0.25443
0.886	-0.2575
0.88667	-0.25745
0.88733	-0.25114
0.888	-0.24952
0.88867	-0.24478
0.88933	-0.24472
0.89	-0.24467
0.89067	-0.24461
0.89133	-0.24456
0.892	-0.2445
0.89267	-0.24133
0.89333	-0.23815
0.894	-0.2381
0.89467	-0.23804
0.89533	-0.23799
0.896	-0.23793
0.89667	-0.23788
0.89733	-0.23158
0.898	-0.23152
0.89867	-0.23771
0.89933	-0.23766
0.9	-0.23136
0.90067	-0.23287
0.90133	-0.23125
0.902	-0.2312
0.90267	-0.23114
0.90333	-0.22484
0.904	-0.21853
0.90467	-0.22473
0.90533	-0.21842
0.906	-0.22462
0.90667	-0.22457
0.90733	-0.21982
0.908	-0.22016
0.90867	-0.21815
0.90933	-0.21809
0.91	-0.21179
0.91067	-0.21798
0.91133	-0.20544
0.912	-0.21163
0.91267	-0.21157
0.91333	-0.21152
0.914	-0.21146
0.91467	-0.21141
0.91533	-0.20979
0.916	-0.2113
0.91667	-0.205
0.91733	-0.19869
0.918	-0.19863
0.91867	-0.18609
0.91933	-0.19228
0.92	-0.20473
0.92067	-0.19842
0.92133	-0.20462
0.922	-0.19831
0.92267	-0.19825
0.92333	-0.19507
0.924	-0.1919
0.92467	-0.19184
0.92533	-0.19803
0.926	-0.19798
0.92667	-0.19168
0.92733	-0.18538
0.928	-0.18532
0.92867	-0.18527
0.92933	-0.18521
0.93	-0.18516
0.93067	-0.18511
0.93133	-0.18505
0.932	-0.185
0.93267	-0.17244
0.93333	-0.17864
0.934	-0.17233
0.93467	-0.16603
0.93533	-0.18473
0.936	-0.16592
0.93667	-0.17211
0.93733	-0.17206
0.938	-0.172
0.93867	-0.17195
0.93933	-0.17189
0.94	-0.17184
0.94067	-0.16554
0.94133	-0.16548
0.942	-0.16543
0.94267	-0.16537
0.94333	-0.16532
0.944	-0.16527
0.94467	-0.16521
0.94533	-0.15891
0.946	-0.15886
0.94667	-0.17129
0.94733	-0.15875
0.948	-0.14619
0.94867	-0.16489
0.94933	-0.15233
0.95	-0.15227
0.95067	-0.15222
0.95133	-0.14592
0.952	-0.15211
0.95267	-0.14737
0.95333	-0.14575
0.954	-0.1457
0.95467	-0.14564
0.95533	-0.15184
0.956	-0.14553
0.95667	-0.15173
0.95733	-0.13918
0.958	-0.13287
0.95867	-0.14532
0.95933	-0.14526
0.96	-0.14209
0.96067	-0.13891
0.96133	-0.13885
0.962	-0.14192
0.96267	-0.14499
0.96333	-0.14494
0.964	-0.14332
0.96467	-0.14131
0.96533	-0.13853
0.966	-0.13847
0.96667	-0.13842
0.96733	-0.13836
0.968	-0.13831
0.96867	-0.13825
0.96933	-0.1382
0.97	-0.13815
0.97067	-0.13965
0.97133	-0.14428
0.972	-0.13798
0.97267	-0.14417
0.97333	-0.13162
0.974	-0.13782
0.97467	-0.13776
0.97533	-0.13771
0.976	-0.13766
0.97667	-0.1376
0.97733	-0.13755
0.978	-0.13749
0.97867	-0.13744
0.97933	-0.13738
0.98	-0.13733
0.98067	-0.13727
0.98133	-0.13096
0.982	-0.13091
0.98267	-0.13711
0.98333	-0.1308
0.984	-0.1245
0.98467	-0.13069
0.98533	-0.13064
0.986	-0.12433
0.98667	-0.12428
0.98733	-0.12423
0.988	-0.12417
0.98867	-0.13036
0.98933	-0.13031
0.99	-0.12713
0.99067	-0.12395
0.99133	-0.1239
0.992	-0.1176
0.99267	-0.11754
0.99333	-0.11749
0.994	-0.11119
0.99467	-0.12363
0.99533	-0.11108
0.996	-0.11727
0.99667	-0.11722
0.99733	-0.11092
0.998	-0.11086
0.99867	-0.11081
0.99933	-0.11075
1	-0.1107
1.00067	-0.11689
1.00133	-0.11684
1.002	-0.10428
1.00267	-0.10422
1.00333	-0.10417
1.004	-0.10411
1.00467	-0.10406
1.00533	-0.104
1.006	-0.10395
1.00667	-0.1039
1.00733	-0.10384
1.008	-0.10379
1.00867	-0.10373
1.00933	-0.10368
1.01	-0.10362
1.01067	-0.10357
1.01133	-0.10352
1.012	-0.09721
1.01267	-0.09716
1.01333	-0.09086
1.014	-0.0908
1.01467	-0.097
1.01533	-0.08444
1.016	-0.10313
1.01667	-0.09059
1.01733	-0.09053
1.018	-0.09048
1.01867	-0.09042
1.01933	-0.09662
1.02	-0.09031
1.02067	-0.084
1.02133	-0.08395
1.022	-0.08389
1.02267	-0.08384
1.02333	-0.08378
1.024	-0.08373
1.02467	-0.08211
1.02533	-0.07737
1.026	-0.08357
1.02667	-0.07727
1.02733	-0.08346
1.028	-0.07716
1.02867	-0.07086
1.02933	-0.08955
1.03	-0.07699
1.03067	-0.08319
1.03133	-0.08313
1.032	-0.07058
1.03267	-0.07053
1.03333	-0.07672
1.034	-0.07667
1.03467	-0.08286
1.03533	-0.0828
1.036	-0.0765
1.03667	-0.0702
1.03733	-0.07015
1.038	-0.07166
1.03867	-0.07043
1.03933	-0.06999
1.04	-0.06993
1.04067	-0.06988
1.04133	-0.06982
1.042	-0.06351
1.04267	-0.06345
1.04333	-0.06966
1.044	-0.0696
1.04467	-0.05704
1.04533	-0.05699
1.046	-0.05537
1.04667	-0.05688
1.04733	-0.05058
1.048	-0.06302
1.04867	-0.06922
1.04933	-0.06135
1.05	-0.05661
1.05067	-0.05655
1.05133	-0.0565
1.052	-0.0502
1.05267	-0.05639
1.05333	-0.05009
1.054	-0.05628
1.05467	-0.05623
1.05533	-0.04993
1.056	-0.05612
1.05667	-0.04982
1.05733	-0.05601
1.058	-0.04971
1.05867	-0.04966
1.05933	-0.0496
1.06	-0.05111
1.06067	-0.05574
1.06133	-0.04944
1.062	-0.04314
1.06267	-0.04933
1.06333	-0.04303
1.064	-0.04922
1.06467	-0.04917
1.06533	-0.03661
1.066	-0.04281
1.06667	-0.0365
1.06733	-0.04895
1.068	-0.05514
1.06867	-0.03633
1.06933	-0.03628
1.07	-0.03623
1.07067	-0.04868
1.07133	-0.04237
1.072	-0.04857
1.07267	-0.03601
1.07333	-0.03595
1.074	-0.04216
1.07467	-0.04054
1.07533	-0.04205
1.076	-0.04199
1.07667	-0.04194
1.07733	-0.03563
1.078	-0.04183
1.07867	-0.03552
1.07933	-0.02922
1.08	-0.03541
1.08067	-0.04161
1.08133	-0.02905
1.082	-0.0415
1.08267	-0.02894
1.08333	-0.02889
1.084	-0.02884
1.08467	-0.02878
1.08533	-0.02873
1.086	-0.03492
1.08667	-0.04112
1.08733	-0.02856
1.088	-0.03476
1.08867	-0.02846
1.08933	-0.0284
1.09	-0.02678
1.09067	-0.02205
1.09133	-0.02824
1.092	-0.02194
1.09267	-0.02813
1.09333	-0.02807
1.094	-0.02646
1.09467	-0.02797
1.09533	-0.02752
1.096	-0.02786
1.09667	-0.0278
1.09733	-0.0215
1.098	-0.02769
1.09867	-0.02139
1.09933	-0.02134
1.1	-0.02753
1.10067	-0.02123
1.10133	-0.02742
1.102	-0.02737
1.10267	-0.02731
1.10333	-0.02726
1.104	-0.0272
1.10467	-0.01464
1.10533	-0.00834
1.106	-0.02704
1.10667	-0.02699
1.10733	-0.02693
1.108	-0.02063
1.10867	-0.02058
1.10933	-0.02052
1.11	-0.01421
1.11067	-0.02666
1.11133	-0.02036
1.112	-0.0203
1.11267	-0.02025
1.11333	-0.0202
1.114	-0.02014
1.11467	-0.02009
1.11533	-0.02003
1.116	-0.01998
1.11667	-0.01992
1.11733	-0.0183
1.118	-0.01356
1.11867	-0.01976
1.11933	-0.01345
1.12	-0.01339
1.12067	-0.01334
1.12133	-0.01328
1.122	-0.01949
1.12267	-0.01943
1.12333	-0.01312
1.124	-0.01932
1.12467	-0.00677
1.12533	-0.01296
1.126	-0.0129
1.12667	-0.01285
1.12733	-0.01279
1.128	-0.01274
1.12867	-0.01269
1.12933	-0.01263
1.13	-0.01258
1.13067	-0.01252
1.13133	-0.01247
1.132	-0.01241
1.13267	-0.01236
1.13333	-0.0123
1.134	-0.01225
1.13467	-0.01845
1.13533	-0.00589
1.136	-0.01209
1.13667	-0.01203
1.13733	-0.01198
1.138	-0.01192
1.13867	-0.01187
1.13933	-0.01181
1.14	-0.01176
1.14067	-0.01171
1.14133	-0.01165
1.142	-0.0116
1.14267	-0.01154
1.14333	-0.01149
1.144	-0.01143
1.14467	-0.00826
1.14533	-0.00508
1.146	-0.00502
1.14667	0.00128
1.14733	-0.00491
1.148	-0.00642
1.14867	-0.01105
1.14933	-0.011
1.15	-0.01094
1.15067	-0.01089
1.15133	-0.01083
1.152	-0.01078
1.15267	-0.01698
1.15333	-0.01067
1.154	-0.00437
1.15467	-0.00432
1.15533	-0.01051
1.156	-0.01045
1.15667	-0.00571
1.15733	-0.0041
1.158	-0.00443
1.15867	-0.00399
1.15933	-0.00394
1.16	-0.00388
1.16067	-0.00383
1.16133	-0.00377
1.162	-0.00372
1.16267	-0.00679
1.16333	-0.00986
1.164	-0.0098
1.16467	-0.00975
1.16533	-0.00969
1.166	-0.00964
1.16667	-0.00958
1.16733	-0.00953
1.168	-0.00947
1.16867	-0.01568
1.16933	-0.00312
1.17	-0.01557
1.17067	-0.00301
1.17133	-0.00296
1.172	-0.0029
1.17267	-0.00285
1.17333	-0.00279
1.174	-0.00586
1.17467	-0.00893
1.17533	-0.00888
1.176	-0.00882
1.17667	-0.00877
1.17733	-0.00871
1.178	-0.01492
1.17867	-0.01486
1.17933	-0.00855
1.18	-0.021
1.18067	-0.0147
1.18133	-0.00839
1.182	-0.00833
1.18267	-0.00828
1.18333	-0.00822
1.184	-0.00817
1.18467	-0.00811
1.18533	-0.00806
1.186	-0.00801
1.18667	-0.01421
1.18733	-0.00165
1.188	-0.02035
1.18867	-0.01405
1.18933	-0.00773
1.19	-0.01394
1.19067	-0.00138
1.19133	-0.00757
1.192	-0.01377
1.19267	-0.00746
1.19333	-0.01991
1.194	-0.01361
1.19467	-0.01356
1.19533	-0.0135
1.196	-0.01345
1.19667	-0.01964
1.19733	-0.01334
1.198	-0.00703
1.19867	-0.01948
1.19933	-0.00692
1.2	-0.01937
1.20067	-0.02556
1.20133	-0.01301
1.202	-0.0067
1.20267	-0.0129
1.20333	-0.0191
1.204	-0.01279
1.20467	-0.01274
1.20533	-0.02518
1.206	-0.01888
1.20667	-0.03133
1.20733	-0.02502
1.208	-0.02653
1.20867	-0.02491
1.20933	-0.02485
1.21	-0.02324
1.21067	-0.02474
1.21133	-0.01844
1.212	-0.02463
1.21267	-0.01833
1.21333	-0.01828
1.214	-0.01822
1.21467	-0.02129
1.21533	-0.02436
1.216	-0.02431
1.21667	-0.03051
1.21733	-0.03046
1.218	-0.0304
1.21867	-0.02409
1.21933	-0.02404
1.22	-0.02398
1.22067	-0.02393
1.22133	-0.02387
1.222	-0.03632
1.22267	-0.03627
1.22333	-0.02371
1.224	-0.02991
1.22467	-0.02829
1.22533	-0.02981
1.226	-0.02975
1.22667	-0.03594
1.22733	-0.03589
1.228	-0.03583
1.22867	-0.04827
1.22933	-0.04197
1.23	-0.04192
1.23067	-0.04186
1.23133	-0.04181
1.232	-0.03551
1.23267	-0.0417
1.23333	-0.0354
1.234	-0.04003
1.23467	-0.04154
1.23533	-0.04148
1.236	-0.04767
1.23667	-0.04762
1.23733	-0.04132
1.238	-0.04126
1.23867	-0.04746
1.23933	-0.0474
1.24	-0.04735
1.24067	-0.04729
1.24133	-0.04724
1.242	-0.04718
1.24267	-0.04713
1.24333	-0.04708
1.244	-0.05328
1.24467	-0.04853
1.24533	-0.04691
1.246	-0.04686
1.24667	-0.0468
1.24733	-0.04675
1.248	-0.05295
1.24867	-0.04664
1.24933	-0.05284
1.25	-0.05904
1.25067	-0.05274
1.25133	-0.05893
1.252	-0.05731
1.25267	-0.05882
1.25333	-0.05876
1.254	-0.06496
1.25467	-0.0649
1.25533	-0.06798
1.256	-0.07105
1.25667	-0.071
1.25733	-0.06781
1.258	-0.06463
1.25867	-0.06458
1.25933	-0.06452
1.26	-0.05822
1.26067	-0.05817
1.26133	-0.07062
1.262	-0.0643
1.26267	-0.07675
1.26333	-0.06419
1.264	-0.0704
1.26467	-0.07659
1.26533	-0.07029
1.266	-0.07648
1.26667	-0.07018
1.26733	-0.07013
1.268	-0.07632
1.26867	-0.07626
1.26933	-0.07621
1.27	-0.07616
1.27067	-0.0761
1.27133	-0.07605
1.272	-0.07599
1.27267	-0.08218
1.27333	-0.07588
1.274	-0.08208
1.27467	-0.08202
1.27533	-0.08353
1.276	-0.08191
1.27667	-0.08812
1.27733	-0.09431
1.278	-0.08801
1.27867	-0.0942
1.27933	-0.0879
1.28	-0.09409
1.28067	-0.08779
1.28133	-0.09398
1.282	-0.08768
1.28267	-0.09231
1.28333	-0.09382
1.284	-0.09376
1.28467	-0.08746
1.28533	-0.09366
1.286	-0.09985
1.28667	-0.09355
1.28733	-0.09974
1.288	-0.09968
1.28867	-0.09963
1.28933	-0.10739
1.29	-0.11827
1.29067	-0.11197
1.29133	-0.10566
1.292	-0.11186
1.29267	-0.10555
1.29333	-0.11175
1.294	-0.1117
1.29467	-0.10539
1.29533	-0.09284
1.296	-0.11154
1.29667	-0.12398
1.29733	-0.11767
1.298	-0.11762
1.29867	-0.11757
1.29933	-0.11126
1.3	-0.1237
1.30067	-0.11116
1.30133	-0.11735
1.302	-0.12354
1.30267	-0.11724
1.30333	-0.12969
1.304	-0.12964
1.30467	-0.12332
1.30533	-0.12327
1.306	-0.13572
1.30667	-0.13566
1.30733	-0.13092
1.308	-0.12931
1.30867	-0.123
1.30933	-0.13545
1.31	-0.14164
1.31067	-0.13534
1.31133	-0.14153
1.312	-0.14773
1.31267	-0.13517
1.31333	-0.14763
1.314	-0.14131
1.31467	-0.14752
1.31533	-0.14746
1.316	-0.14428
1.31667	-0.14109
1.31733	-0.14104
1.318	-0.14724
1.31867	-0.15344
1.31933	-0.15338
1.32	-0.14708
1.32067	-0.14077
1.32133	-0.15947
1.322	-0.14066
1.32267	-0.15311
1.32333	-0.16555
1.324	-0.153
1.32467	-0.15919
1.32533	-0.16539
1.326	-0.16533
1.32667	-0.17153
1.32733	-0.15898
1.328	-0.17143
1.32867	-0.16511
1.32933	-0.17132
1.33	-0.15876
1.33067	-0.17121
1.33133	-0.1774
[truncated: 4,153 more rows]

## Sheet: Sheet4
Frequency (mHz) 8
Cycles	Δi (µA)
0	-3.01204
0.000500488	-3.02452
0.000998942	-3.01198
0.0015	-2.99946
0.002	-3.01816
0.0025	-3.00564
0.003	-3.0181
0.0035	-3.01807
0.004	-3.01804
0.0045	-3.01176
0.005	-3.02423
0.0055	-3.01794
0.006	-3.02417
0.0065	-3.01788
0.007	-3.01785
0.0075	-3.01782
0.008	-3.02091
0.0085	-3.02401
0.009	-3.02398
0.0095	-3.02395
0.01	-3.02392
0.0105	-3.02388
0.011	-3.02385
0.0115	-3.03007
0.012	-3.03004
0.0125	-3.03
0.013	-3.02997
0.0135	-3.02994
0.014	-3.03147
0.0145	-3.02988
0.015	-3.03609
0.0155	-3.02981
0.016	-3.03603
0.0165	-3.036
0.017	-3.04222
0.0175	-3.03593
0.018	-3.04216
0.0185	-3.04213
0.019	-3.0421
0.0195	-3.04207
0.02	-3.02953
0.0205	-3.03574
0.021	-3.03415
0.0215	-3.03568
0.022	-3.03565
0.0225	-3.04188
0.023	-3.04809
0.0235	-3.04806
0.024	-3.04178
0.0245	-3.04175
0.025	-3.04172
0.0255	-3.04793
0.026	-3.0479
0.0265	-3.04787
0.027	-3.05408
0.0275	-3.05405
0.028	-3.04777
0.0285	-3.04774
0.029	-3.05083
0.0295	-3.05393
0.03	-3.05389
0.0305	-3.05386
0.031	-3.05383
0.0315	-3.0538
0.032	-3.05377
0.0325	-3.05374
0.033	-3.0537
0.0335	-3.05993
0.034	-3.0599
0.0345	-3.05987
0.035	-3.05984
0.0355	-3.0598
0.036	-3.05977
0.0365	-3.05974
0.037	-3.06596
0.0375	-3.06592
0.038	-3.06589
0.0385	-3.06586
0.039	-3.05332
0.0395	-3.05955
0.04	-3.04077
0.0405	-3.05323
0.041	-3.0407
0.0415	-3.05316
0.042	-3.04689
0.0425	-3.0531
0.043	-3.04682
0.0435	-3.04054
0.044	-3.05301
0.0445	-3.04673
0.045	-3.0467
0.0455	-3.04666
0.046	-3.04039
0.0465	-3.04192
0.047	-3.04032
0.0475	-3.04029
0.048	-3.034
0.0485	-3.05272
0.049	-3.0402
0.0495	-3.04641
0.05	-3.04638
0.0505	-3.0401
0.051	-3.03381
0.0515	-3.05253
0.052	-3.04001
0.0525	-3.04622
0.053	-3.04619
0.0535	-3.04616
0.054	-3.043
0.0545	-3.03985
0.055	-3.03982
0.0555	-3.03353
0.056	-3.03975
0.0565	-3.04597
0.057	-3.03969
0.0575	-3.03966
0.058	-3.04119
0.0585	-3.03959
0.059	-3.03995
0.0595	-3.03953
0.06	-3.0395
0.0605	-3.04571
0.061	-3.03944
0.0615	-3.04565
0.062	-3.03311
0.0625	-3.03934
0.063	-3.03305
0.0635	-3.03928
0.064	-3.04549
0.0645	-3.03921
0.065	-3.03918
0.0655	-3.03915
0.066	-3.03912
0.0665	-3.03909
0.067	-3.03906
0.0675	-3.03902
0.068	-3.03899
0.0685	-3.04052
0.069	-3.03932
0.0695	-3.0389
0.07	-3.03887
0.0705	-3.03883
0.071	-3.0388
0.0715	-3.03251
0.072	-3.03248
0.0725	-3.03871
0.073	-3.03868
0.0735	-3.03239
0.074	-3.03235
0.0745	-3.03858
0.075	-3.02604
0.0755	-3.03852
0.076	-3.02598
0.0765	-3.0322
0.077	-3.03216
0.0775	-3.03213
0.078	-3.0321
0.0785	-3.03207
0.079	-3.03204
0.0795	-3.03201
0.08	-3.03197
0.0805	-3.03194
0.081	-3.03191
0.0815	-3.01939
0.082	-3.0256
0.0825	-3.01932
0.083	-3.02554
0.0835	-3.01926
0.084	-3.01923
0.0845	-3.0192
0.085	-3.01916
0.0855	-3.01913
0.086	-3.0191
0.0865	-3.01907
0.087	-3.01904
0.0875	-3.01901
0.088	-3.01897
0.0885	-3.01894
0.089	-3.01265
0.0895	-3.01262
0.09	-3.01259
0.0905	-3.01256
0.091	-3.01252
0.0915	-3.01249
0.092	-3.00621
0.0925	-3.01243
0.093	-3.00615
0.0935	-3.00612
0.094	-3.01233
0.0945	-2.99981
0.095	-3.01227
0.0955	-3.00599
0.096	-2.99971
0.0965	-2.99968
0.097	-2.99965
0.0975	-2.99337
0.098	-2.99334
0.0985	-2.99956
0.099	-2.99952
0.0995	-2.99949
0.1	-2.99946
0.1005	-2.99943
0.101	-2.99315
0.1015	-2.98061
0.102	-2.99933
0.1025	-2.99306
0.103	-2.97427
0.1035	-2.99299
0.104	-2.9867
0.1045	-2.98667
0.105	-2.98664
0.1055	-2.98036
0.106	-2.98033
0.1065	-2.97405
0.107	-2.97402
0.1075	-2.98023
0.108	-2.97396
0.1085	-2.98642
0.109	-2.96763
0.1095	-2.97386
0.11	-2.97383
0.1105	-2.96754
0.111	-2.97377
0.1115	-2.96123
0.112	-2.9612
0.1125	-2.96741
0.113	-2.96113
0.1135	-2.96735
0.114	-2.96263
0.1145	-2.96104
0.115	-2.96101
0.1155	-2.96722
0.116	-2.96094
0.1165	-2.95467
0.117	-2.96713
0.1175	-2.96085
0.118	-2.94832
0.1185	-2.95454
0.119	-2.94826
0.1195	-2.94823
0.12	-2.94194
0.1205	-2.94817
0.121	-2.94188
0.1215	-2.9481
0.122	-2.94807
0.1225	-2.94178
0.123	-2.9355
0.1235	-2.93547
0.124	-2.93544
0.1245	-2.93541
0.125	-2.93538
0.1255	-2.93534
0.126	-2.93531
0.1265	-2.93528
0.127	-2.93525
0.1275	-2.93522
0.128	-2.92893
0.1285	-2.92265
0.129	-2.92262
0.1295	-2.92259
0.13	-2.92255
0.1305	-2.92252
0.131	-2.92249
0.1315	-2.90997
0.132	-2.92243
0.1325	-2.90364
0.133	-2.90361
0.1335	-2.90984
0.134	-2.8973
0.1345	-2.90352
0.135	-2.90349
0.1355	-2.89877
0.136	-2.89093
0.1365	-2.89714
0.137	-2.89087
0.1375	-2.89708
0.138	-2.89705
0.1385	-2.88452
0.139	-2.87823
0.1395	-2.88446
0.14	-2.87974
0.1405	-2.87814
0.141	-2.87811
0.1415	-2.87183
0.142	-2.8718
0.1425	-2.87177
0.143	-2.87798
0.1435	-2.87795
0.144	-2.87792
0.1445	-2.86539
0.145	-2.86536
0.1455	-2.86533
0.146	-2.86842
0.1465	-2.87151
0.147	-2.87148
0.1475	-2.85894
0.148	-2.85267
0.1485	-2.85888
0.149	-2.8526
0.1495	-2.84007
0.15	-2.85254
0.1505	-2.84626
0.151	-2.83997
0.1515	-2.8462
0.152	-2.84617
0.1525	-2.83363
0.153	-2.8336
0.1535	-2.83357
0.154	-2.82885
0.1545	-2.82726
0.155	-2.82098
0.1555	-2.83344
0.156	-2.82716
0.1565	-2.82088
0.157	-2.82085
0.1575	-2.82707
0.158	-2.82703
0.1585	-2.8145
0.159	-2.81447
0.1595	-2.82069
0.16	-2.8144
0.1605	-2.80812
0.161	-2.80809
0.1615	-2.80181
0.162	-2.80803
0.1625	-2.80175
0.163	-2.80172
0.1635	-2.80169
0.164	-2.80166
0.1645	-2.80162
0.165	-2.80159
0.1655	-2.80156
0.166	-2.78902
0.1665	-2.78899
0.167	-2.78896
0.1675	-2.78268
0.168	-2.78265
0.1685	-2.79511
0.169	-2.79508
0.1695	-2.7888
0.17	-2.77628
0.1705	-2.78249
0.171	-2.76995
0.1715	-2.77618
0.172	-2.76989
0.1725	-2.77612
0.173	-2.77609
0.1735	-2.7573
0.174	-2.76976
0.1745	-2.75724
0.175	-2.76345
0.1755	-2.76342
0.176	-2.75715
0.1765	-2.75085
0.177	-2.75239
0.1775	-2.75079
0.178	-2.75076
0.1785	-2.75073
0.179	-2.7507
0.1795	-2.74442
0.18	-2.74439
0.1805	-2.74435
0.181	-2.73182
0.1815	-2.73179
0.182	-2.73175
0.1825	-2.73172
0.183	-2.72544
0.1835	-2.72541
0.184	-2.72538
0.1845	-2.72535
0.185	-2.72532
0.1855	-2.72529
0.186	-2.72369
0.1865	-2.71898
0.187	-2.71386
0.1875	-2.70641
0.188	-2.70638
0.1885	-2.71885
0.189	-2.71882
0.1895	-2.71254
0.19	-2.71251
0.1905	-2.70622
0.191	-2.70619
0.1915	-2.70615
0.192	-2.70612
0.1925	-2.70609
0.193	-2.70606
0.1935	-2.69978
0.194	-2.6935
0.1945	-2.69347
0.195	-2.68718
0.1955	-2.68715
0.196	-2.68712
0.1965	-2.68709
0.197	-2.68705
0.1975	-2.68078
0.198	-2.68074
0.1985	-2.68071
0.199	-2.66818
0.1995	-2.66814
0.2	-2.66968
0.2005	-2.67434
0.201	-2.66805
0.2015	-2.66177
0.202	-2.67424
0.2025	-2.66795
0.203	-2.66168
0.2035	-2.66164
0.204	-2.66786
0.2045	-2.65533
0.205	-2.66155
0.2055	-2.66152
0.206	-2.66149
0.2065	-2.65521
0.207	-2.64267
0.2075	-2.65514
0.208	-2.64261
0.2085	-2.64883
0.209	-2.6488
0.2095	-2.64877
0.21	-2.62999
0.2105	-2.64871
0.211	-2.63617
0.2115	-2.64239
0.212	-2.62986
0.2125	-2.63608
0.213	-2.63604
0.2135	-2.62351
0.214	-2.63598
0.2145	-2.62344
0.215	-2.62967
0.2155	-2.62964
0.216	-2.62961
0.2165	-2.62176
0.217	-2.61704
0.2175	-2.61076
0.218	-2.62322
0.2185	-2.61694
0.219	-2.61691
0.2195	-2.61063
0.22	-2.60436
0.2205	-2.60432
0.221	-2.61054
0.2215	-2.60426
0.222	-2.61048
0.2225	-2.6042
0.223	-2.61041
0.2235	-2.60257
0.224	-2.59784
0.2245	-2.59781
0.225	-2.59778
0.2255	-2.5915
0.226	-2.58522
0.2265	-2.59144
0.227	-2.58516
0.2275	-2.58513
0.228	-2.58041
0.2285	-2.57256
0.229	-2.57878
0.2295	-2.5725
0.23	-2.57871
0.2305	-2.56619
0.231	-2.5724
0.2315	-2.57862
0.232	-2.57234
0.2325	-2.56606
0.233	-2.56603
0.2335	-2.56756
0.234	-2.57221
0.2345	-2.56593
0.235	-2.5534
0.2355	-2.55961
0.236	-2.55333
0.2365	-2.5533
0.237	-2.55327
0.2375	-2.55324
0.238	-2.55321
0.2385	-2.55318
0.239	-2.55314
0.2395	-2.55311
0.24	-2.54996
0.2405	-2.5468
0.241	-2.54677
0.2415	-2.54674
0.242	-2.52796
0.2425	-2.54668
0.243	-2.52165
0.2435	-2.54037
0.244	-2.53408
0.2445	-2.5278
0.245	-2.53401
0.2455	-2.52149
0.246	-2.5277
0.2465	-2.52142
0.247	-2.52139
0.2475	-2.52136
0.248	-2.52133
0.2485	-2.51504
0.249	-2.52127
0.2495	-2.51498
0.25	-2.5212
0.2505	-2.51491
0.251	-2.51488
0.2515	-2.50236
0.252	-2.50857
0.2525	-2.49603
0.253	-2.51475
0.2535	-2.49597
0.254	-2.50844
0.2545	-2.49591
0.255	-2.50213
0.2555	-2.49741
0.256	-2.49581
0.2565	-2.49578
0.257	-2.49575
0.2575	-2.48947
0.258	-2.49568
0.2585	-2.48316
0.259	-2.48313
0.2595	-2.47685
0.26	-2.48306
0.2605	-2.47679
0.261	-2.47676
0.2615	-2.47672
0.262	-2.47043
0.2625	-2.46415
0.263	-2.47663
0.2635	-2.46409
0.264	-2.47031
0.2645	-2.45778
0.265	-2.464
0.2655	-2.45772
0.266	-2.45769
0.2665	-2.45765
0.267	-2.45762
0.2675	-2.45759
0.268	-2.4513
0.2685	-2.44502
0.269	-2.44499
0.2695	-2.44496
0.27	-2.44493
0.2705	-2.4449
0.271	-2.44486
0.2715	-2.44483
0.272	-2.4448
0.2725	-2.44477
0.273	-2.43224
0.2735	-2.43221
0.274	-2.43218
0.2745	-2.42589
0.275	-2.42586
0.2755	-2.42583
0.276	-2.4258
0.2765	-2.42576
0.277	-2.42573
0.2775	-2.41321
0.278	-2.41318
0.2785	-2.41314
0.279	-2.41155
0.2795	-2.41269
0.28	-2.41305
0.2805	-2.41302
0.281	-2.40986
0.2815	-2.4067
0.282	-2.40666
0.2825	-2.40663
0.283	-2.40035
0.2835	-2.40032
0.284	-2.40029
0.2845	-2.38775
0.285	-2.38772
0.2855	-2.39395
0.286	-2.39392
0.2865	-2.38138
0.287	-2.3876
0.2875	-2.38132
0.288	-2.38129
0.2885	-2.38125
0.289	-2.37498
0.2895	-2.37494
0.29	-2.36867
0.2905	-2.37488
0.291	-2.36234
0.2915	-2.36231
0.292	-2.36228
0.2925	-2.36225
0.293	-2.35597
0.2935	-2.36844
0.294	-2.34966
0.2945	-2.35588
0.295	-2.3496
0.2955	-2.35581
0.296	-2.34328
0.2965	-2.3495
0.297	-2.34478
0.2975	-2.34318
0.298	-2.34315
0.2985	-2.34312
0.299	-2.34309
0.2995	-2.34305
0.3	-2.33678
0.3005	-2.3305
0.301	-2.33047
0.3015	-2.33668
0.302	-2.33665
0.3025	-2.33037
0.303	-2.33034
0.3035	-2.33031
0.304	-2.33028
0.3045	-2.32399
0.305	-2.32395
0.3055	-2.31768
0.306	-2.31764
0.3065	-2.30512
0.307	-2.31758
0.3075	-2.30506
0.308	-2.30502
0.3085	-2.31124
0.309	-2.31121
0.3095	-2.30493
0.31	-2.29864
0.3105	-2.28611
0.311	-2.29233
0.3115	-2.28605
0.312	-2.29227
0.3125	-2.27973
0.313	-2.28596
0.3135	-2.27967
0.314	-2.29214
0.3145	-2.29211
0.315	-2.28583
0.3155	-2.29204
0.316	-2.28107
0.3165	-2.27323
0.317	-2.2732
0.3175	-2.26692
0.318	-2.26689
0.3185	-2.2731
0.319	-2.26058
0.3195	-2.27929
0.32	-2.26051
0.3205	-2.25422
0.321	-2.26045
0.3215	-2.26667
0.322	-2.24788
0.3225	-2.2541
0.323	-2.24782
0.3235	-2.25403
0.324	-2.24306
0.3245	-2.23522
0.325	-2.23519
0.3255	-2.23516
0.326	-2.23512
0.3265	-2.23509
0.327	-2.23506
0.3275	-2.22878
0.328	-2.22875
0.3285	-2.22872
0.329	-2.22244
0.3295	-2.22866
0.33	-2.21612
0.3305	-2.22859
0.331	-2.21606
0.3315	-2.21602
0.332	-2.21599
0.3325	-2.20971
0.333	-2.20344
0.3335	-2.2159
0.334	-2.20962
0.3345	-2.19709
0.335	-2.20331
0.3355	-2.20952
0.336	-2.20325
0.3365	-2.19071
0.337	-2.19694
0.3375	-2.19065
0.338	-2.19061
0.3385	-2.19058
0.339	-2.1843
0.3395	-2.17803
0.34	-2.17799
0.3405	-2.19046
0.341	-2.17167
0.3415	-2.18415
0.342	-2.17161
0.3425	-2.17158
0.343	-2.16686
0.3435	-2.16722
0.344	-2.16524
0.3445	-2.1652
0.345	-2.15893
0.3455	-2.15889
0.346	-2.15262
0.3465	-2.15258
0.347	-2.1588
0.3475	-2.15877
0.348	-2.15249
0.3485	-2.1462
0.349	-2.13992
0.3495	-2.14613
0.35	-2.15236
0.3505	-2.13358
0.351	-2.12729
0.3515	-2.12726
0.352	-2.12722
0.3525	-2.12719
0.353	-2.13342
0.3535	-2.12713
0.354	-2.12085
0.3545	-2.11457
0.355	-2.12079
0.3555	-2.12076
0.356	-2.11448
0.3565	-2.11445
0.357	-2.10816
0.3575	-2.12063
0.358	-2.11435
0.3585	-2.10806
0.359	-2.10959
0.3595	-2.108
0.36	-2.10797
0.3605	-2.10793
0.361	-2.10009
0.3615	-2.09538
0.362	-2.0891
0.3625	-2.08281
0.363	-2.09528
0.3635	-2.089
0.364	-2.08897
0.3645	-2.07644
0.365	-2.07016
0.3655	-2.07637
0.366	-2.07009
0.3665	-2.0638
0.367	-2.08252
0.3675	-2.07
0.368	-2.07621
0.3685	-2.06994
0.369	-2.0574
0.3695	-2.06361
0.37	-2.05109
0.3705	-2.06355
0.371	-2.05727
0.3715	-2.05099
0.372	-2.03846
0.3725	-2.05093
0.373	-2.04464
0.3735	-2.03836
0.374	-2.04458
0.3745	-2.0383
0.375	-2.03202
0.3755	-2.03355
0.376	-2.03196
0.3765	-2.03544
0.377	-2.03814
0.3775	-2.02805
0.378	-2.01933
0.3785	-2.01929
0.379	-2.01926
0.3795	-2.01923
0.38	-2.0192
0.3805	-2.01761
0.381	-2.01562
0.3815	-2.01286
0.382	-2.01283
0.3825	-2.01436
0.383	-2.01901
0.3835	-2.01273
0.384	-2.00645
0.3845	-2.00485
0.385	-2.00013
0.3855	-2.0001
0.386	-2.00007
0.3865	-1.99379
0.387	-1.99376
0.3875	-1.98748
0.388	-1.98745
0.3885	-1.98742
0.389	-1.98426
0.3895	-1.98111
0.39	-1.98107
0.3905	-1.96854
0.391	-1.97475
0.3915	-1.96847
0.392	-1.96844
0.3925	-1.97466
0.393	-1.96838
0.3935	-1.96991
0.394	-1.96832
0.3945	-1.96828
0.395	-1.96201
0.3955	-1.96197
0.396	-1.94944
0.3965	-1.94316
0.397	-1.95562
0.3975	-1.94934
0.398	-1.94306
0.3985	-1.94928
0.399	-1.94925
0.3995	-1.94297
0.4	-1.94918
0.4005	-1.94291
0.401	-1.93037
0.4015	-1.94284
0.402	-1.93031
0.4025	-1.93652
0.403	-1.94275
0.4035	-1.93646
0.404	-1.93018
0.4045	-1.93015
0.405	-1.92387
0.4055	-1.91759
0.406	-1.92381
0.4065	-1.91753
0.407	-1.92374
0.4075	-1.91746
0.408	-1.91117
0.4085	-1.91114
0.409	-1.90486
0.4095	-1.91734
0.41	-1.9048
0.4105	-1.89852
0.411	-1.90474
0.4115	-1.90471
0.412	-1.90467
0.4125	-1.90464
0.413	-1.89992
0.4135	-1.89207
0.414	-1.8983
0.4145	-1.89201
0.415	-1.87949
0.4155	-1.89195
0.416	-1.87942
0.4165	-1.89188
0.417	-1.8731
0.4175	-1.87933
0.418	-1.8793
0.4185	-1.87926
0.419	-1.87923
0.4195	-1.8792
0.42	-1.87292
0.4205	-1.86663
0.421	-1.8666
0.4215	-1.86032
0.422	-1.86654
0.4225	-1.85401
0.423	-1.86023
0.4235	-1.85395
0.424	-1.84766
0.4245	-1.84763
0.425	-1.84447
0.4255	-1.84132
0.426	-1.84129
0.4265	-1.8475
0.427	-1.84122
0.4275	-1.83494
0.428	-1.84116
0.4285	-1.83488
0.429	-1.8411
0.4295	-1.83482
0.43	-1.82853
0.4305	-1.8285
0.431	-1.82846
0.4315	-1.82843
0.432	-1.8284
0.4325	-1.82837
0.433	-1.82209
0.4335	-1.82206
0.434	-1.82827
0.4345	-1.822
0.435	-1.81572
0.4355	-1.81569
0.436	-1.81565
0.4365	-1.81562
0.437	-1.80934
0.4375	-1.80931
0.438	-1.80302
0.4385	-1.80299
0.439	-1.80296
0.4395	-1.80293
0.44	-1.80289
0.4405	-1.80286
0.441	-1.79659
0.4415	-1.8028
0.442	-1.79652
0.4425	-1.77774
0.443	-1.78395
0.4435	-1.79018
0.444	-1.77764
0.4445	-1.78386
0.445	-1.77758
0.4455	-1.77755
0.446	-1.77595
0.4465	-1.77124
0.447	-1.77745
0.4475	-1.77118
0.448	-1.77114
0.4485	-1.77111
0.449	-1.76482
0.4495	-1.76479
0.45	-1.77102
0.4505	-1.76473
0.451	-1.75845
0.4515	-1.75842
0.452	-1.75214
0.4525	-1.75835
0.453	-1.75207
0.4535	-1.75829
0.454	-1.74576
0.4545	-1.75823
0.455	-1.75195
0.4555	-1.74567
0.456	-1.75188
0.4565	-1.73935
0.457	-1.74557
0.4575	-1.73928
0.458	-1.73301
0.4585	-1.73297
0.459	-1.73294
0.4595	-1.73291
0.46	-1.73288
0.4605	-1.7266
0.461	-1.72657
0.4615	-1.72654
0.462	-1.72651
0.4625	-1.72647
0.463	-1.72018
0.4635	-1.72015
0.464	-1.72638
0.4645	-1.71384
0.465	-1.72006
0.4655	-1.71378
0.466	-1.71375
0.4665	-1.71372
0.467	-1.70744
0.4675	-1.70741
0.468	-1.70737
0.4685	-1.70108
0.469	-1.70105
0.4695	-1.70102
0.47	-1.70099
0.4705	-1.70096
0.471	-1.69468
0.4715	-1.70089
0.472	-1.69462
0.4725	-1.68834
0.473	-1.68831
0.4735	-1.68203
0.474	-1.69449
0.4745	-1.67571
0.475	-1.68193
0.4755	-1.6819
0.476	-1.67561
0.4765	-1.66933
0.477	-1.68181
0.4775	-1.66927
0.478	-1.66299
0.4785	-1.66296
0.479	-1.66293
0.4795	-1.6629
0.48	-1.66286
0.4805	-1.66908
0.481	-1.65654
0.4815	-1.66902
0.482	-1.67523
0.4825	-1.65645
0.483	-1.65017
0.4835	-1.65014
0.484	-1.65011
0.4845	-1.65632
0.485	-1.6438
0.4855	-1.65001
0.486	-1.64373
0.4865	-1.63745
0.487	-1.64992
0.4875	-1.64364
0.488	-1.63736
0.4885	-1.63107
0.489	-1.63104
0.4895	-1.63101
0.49	-1.63723
0.4905	-1.63094
0.491	-1.62466
0.4915	-1.63088
0.492	-1.6246
0.4925	-1.62457
0.493	-1.62454
0.4935	-1.62451
0.494	-1.62447
0.4945	-1.62444
0.495	-1.62441
0.4955	-1.61813
0.496	-1.63059
0.4965	-1.61181
0.497	-1.59929
0.4975	-1.61175
0.498	-1.60547
0.4985	-1.61012
0.499	-1.61165
0.4995	-1.60185
0.5	-1.59284
0.5005	-1.59281
0.501	-1.59903
0.5015	-1.5865
0.502	-1.59897
0.5025	-1.58643
0.503	-1.5864
0.5035	-1.59262
0.504	-1.58634
0.5045	-1.58006
0.505	-1.58003
0.5055	-1.58624
0.506	-1.58153
0.5065	-1.57993
0.507	-1.5799
0.5075	-1.57987
0.508	-1.57359
0.5085	-1.5673
0.509	-1.57353
0.5095	-1.56724
0.51	-1.57346
0.5105	-1.56717
0.511	-1.56714
0.5115	-1.54836
0.512	-1.56708
0.5125	-1.55455
0.513	-1.55452
0.5135	-1.56074
0.514	-1.55446
0.5145	-1.54192
0.515	-1.5544
0.5155	-1.54186
0.516	-1.54807
0.5165	-1.5543
0.517	-1.54801
0.5175	-1.53549
0.518	-1.53545
0.5185	-1.53542
0.519	-1.53539
0.5195	-1.5291
0.52	-1.53533
0.5205	-1.52904
0.521	-1.53526
0.5215	-1.52273
0.522	-1.52894
0.5225	-1.53517
0.523	-1.52888
0.5235	-1.5226
0.524	-1.52257
0.5245	-1.52878
0.525	-1.51001
0.5255	-1.52247
0.526	-1.5162
0.5265	-1.51616
0.527	-1.50989
0.5275	-1.50359
0.528	-1.50356
0.5285	-1.50353
0.529	-1.5035
0.5295	-1.49722
0.53	-1.50344
0.5305	-1.49716
0.531	-1.50337
0.5315	-1.49709
0.532	-1.49082
0.5325	-1.49703
0.533	-1.48449
0.5335	-1.48446
0.534	-1.486
0.5345	-1.49066
0.535	-1.48437
0.5355	-1.47809
0.536	-1.4843
0.5365	-1.49053
0.537	-1.48424
0.5375	-1.47796
0.538	-1.47168
0.5385	-1.47321
0.539	-1.47162
0.5395	-1.47159
0.54	-1.46531
0.5405	-1.46528
0.541	-1.46212
0.5415	-1.45896
0.542	-1.45893
0.5425	-1.45889
0.543	-1.45262
0.5435	-1.45883
0.544	-1.45255
0.5445	-1.45252
0.545	-1.44624
0.5455	-1.4587
0.546	-1.45243
0.5465	-1.44615
0.547	-1.43986
0.5475	-1.44608
0.548	-1.43979
0.5485	-1.43976
0.549	-1.43973
0.5495	-1.43658
0.55	-1.43342
0.5505	-1.43339
0.551	-1.43336
0.5515	-1.43333
0.552	-1.43329
0.5525	-1.42702
0.553	-1.43948
0.5535	-1.42069
0.554	-1.42692
0.5545	-1.42689
0.555	-1.4206
0.5555	-1.40807
0.556	-1.41429
0.5565	-1.40801
0.557	-1.41423
0.5575	-1.40795
0.558	-1.40167
0.5585	-1.40164
0.559	-1.40004
0.5595	-1.39532
0.56	-1.40154
0.5605	-1.40776
0.561	-1.38897
0.5615	-1.40145
0.562	-1.39516
0.5625	-1.38888
0.563	-1.38885
0.5635	-1.38882
0.564	-1.38254
0.5645	-1.37625
0.565	-1.38247
0.5655	-1.36994
0.566	-1.37615
0.5665	-1.38238
0.567	-1.37609
0.5675	-1.37606
0.568	-1.37603
0.5685	-1.37599
0.569	-1.36972
0.5695	-1.36344
0.57	-1.36965
0.5705	-1.35713
0.571	-1.36334
0.5715	-1.36331
0.572	-1.35703
0.5725	-1.36325
0.573	-1.35697
0.5735	-1.34443
0.574	-1.3694
0.5745	-1.34437
0.575	-1.35058
0.5755	-1.34274
0.576	-1.33803
0.5765	-1.338
0.577	-1.34421
0.5775	-1.34418
0.578	-1.3379
0.5785	-1.33787
0.579	-1.33784
0.5795	-1.33781
0.58	-1.33777
0.5805	-1.33148
0.581	-1.33145
0.5815	-1.33142
0.582	-1.33139
0.5825	-1.31886
0.583	-1.32508
0.5835	-1.3188
0.584	-1.31877
0.5845	-1.31248
0.585	-1.31871
0.5855	-1.30617
0.586	-1.31238
0.5865	-1.31861
0.587	-1.31858
0.5875	-1.31229
0.588	-1.31226
0.5885	-1.31223
0.589	-1.2997
0.5895	-1.31216
0.59	-1.29339
0.5905	-1.30585
0.591	-1.30582
0.5915	-1.2933
0.592	-1.29951
0.5925	-1.28697
0.593	-1.28694
0.5935	-1.28691
0.594	-1.28688
0.5945	-1.28685
0.595	-1.28682
0.5955	-1.29304
0.596	-1.28051
0.5965	-1.28672
0.597	-1.2742
0.5975	-1.27416
0.598	-1.26944
0.5985	-1.26784
0.599	-1.26156
0.5995	-1.26153
0.6	-1.26306
0.6005	-1.26772
0.601	-1.26144
0.6015	-1.26765
0.602	-1.25513
0.6025	-1.26134
0.603	-1.26131
0.6035	-1.26753
0.604	-1.255
0.6045	-1.26122
0.605	-1.24868
0.6055	-1.24865
0.606	-1.25487
0.6065	-1.24858
0.607	-1.22981
0.6075	-1.24227
0.608	-1.24849
0.6085	-1.24221
0.609	-1.24218
0.6095	-1.22965
0.61	-1.22962
0.6105	-1.23584
0.611	-1.23581
0.6115	-1.22953
0.612	-1.2295
0.6125	-1.22946
0.613	-1.22317
0.6135	-1.2169
0.614	-1.22311
0.6145	-1.22308
0.615	-1.22148
0.6155	-1.22301
0.616	-1.21674
0.6165	-1.21046
0.617	-1.21667
0.6175	-1.21664
0.618	-1.2041
0.6185	-1.20407
0.619	-1.20404
0.6195	-1.20401
0.62	-1.20398
0.6205	-1.2102
0.621	-1.20391
0.6215	-1.19139
0.622	-1.20385
0.6225	-1.19757
0.623	-1.19754
0.6235	-1.19126
0.624	-1.18967
0.6245	-1.18495
0.625	-1.18492
0.6255	-1.18489
0.626	-1.18486
0.6265	-1.18483
0.627	-1.17229
0.6275	-1.1785
0.628	-1.17223
0.6285	-1.17844
0.629	-1.17216
0.6295	-1.16588
0.63	-1.1721
0.6305	-1.15956
0.631	-1.16579
0.6315	-1.16106
0.632	-1.15947
0.6325	-1.15944
0.633	-1.1594
0.6335	-1.16563
0.634	-1.1656
0.6345	-1.16088
0.635	-1.15303
0.6355	-1.15925
0.636	-1.14046
0.6365	-1.15294
0.637	-1.14666
0.6375	-1.14037
0.638	-1.15284
0.6385	-1.14656
0.639	-1.14027
0.6395	-1.14024
0.64	-1.14021
0.6405	-1.14018
0.641	-1.14015
0.6415	-1.13387
0.642	-1.12759
0.6425	-1.12756
0.643	-1.12753
0.6435	-1.12749
0.644	-1.12746
0.6445	-1.12743
0.645	-1.12115
0.6455	-1.12112
0.646	-1.12109
0.6465	-1.12106
0.647	-1.12103
0.6475	-1.12099
0.648	-1.11783
0.6485	-1.11467
0.649	-1.11464
0.6495	-1.11461
0.65	-1.11458
0.6505	-1.1083
0.651	-1.10202
0.6515	-1.10824
0.652	-1.10196
0.6525	-1.10193
0.653	-1.09564
0.6535	-1.0956
0.654	-1.09557
0.6545	-1.09554
0.655	-1.09551
0.6555	-1.08298
0.656	-1.1017
0.6565	-1.08292
0.657	-1.08289
0.6575	-1.07035
0.658	-1.08907
0.6585	-1.07654
0.659	-1.08276
0.6595	-1.07647
0.66	-1.07644
0.6605	-1.07641
0.661	-1.07013
0.6615	-1.07635
0.662	-1.06382
0.6625	-1.07004
0.663	-1.06376
0.6635	-1.05748
0.664	-1.05745
0.6645	-1.05116
0.665	-1.05582
0.6655	-1.05735
0.666	-1.0538
0.6665	-1.05103
0.667	-1.051
0.6675	-1.05097
0.668	-1.05094
0.6685	-1.0509
0.669	-1.04463
0.6695	-1.05084
0.67	-1.03832
0.6705	-1.04453
0.671	-1.05075
0.6715	-1.03822
0.672	-1.03193
0.6725	-1.0319
0.673	-1.02562
0.6735	-1.03809
0.674	-1.0318
0.6745	-1.03803
0.675	-1.013
0.6755	-1.01922
0.676	-1.03794
0.6765	-1.0254
0.677	-1.01287
0.6775	-1.01909
0.678	-1.03155
0.6785	-1.01903
0.679	-1.01275
0.6795	-1.01272
0.68	-1.01268
0.6805	-1.01265
0.681	-1.01262
0.6815	-1.00633
0.682	-1.0063
0.6825	-1.00627
0.683	-1.00624
0.6835	-1.00308
0.684	-0.99993
0.6845	-0.99989
0.685	-0.99986
0.6855	-0.99358
0.686	-0.98729
0.6865	-0.99352
0.687	-0.98723
0.6875	-0.9872
0.688	-0.98717
0.6885	-0.98089
0.689	-0.98086
0.6895	-0.98707
0.69	-0.98079
0.6905	-0.97452
0.691	-0.98698
0.6915	-0.9807
0.692	-0.97442
0.6925	-0.97439
0.693	-0.97436
0.6935	-0.97433
0.694	-0.97429
0.6945	-0.968
0.695	-0.96797
0.6955	-0.96794
0.696	-0.96478
0.6965	-0.96163
0.697	-0.9616
0.6975	-0.96157
0.698	-0.96153
0.6985	-0.9615
0.699	-0.96147
0.6995	-0.95519
0.7	-0.95516
0.7005	-0.95513
0.701	-0.9551
0.7015	-0.95507
0.702	-0.94879
0.7025	-0.9425
0.703	-0.93622
0.7035	-0.93619
0.704	-0.9424
0.7045	-0.93612
0.705	-0.92359
0.7055	-0.93606
0.706	-0.94228
0.7065	-0.92975
0.707	-0.92346
0.7075	-0.92343
0.708	-0.92966
0.7085	-0.92962
0.709	-0.92333
0.7095	-0.91706
0.71	-0.92327
0.7105	-0.92324
0.711	-0.92008
0.7115	-0.91693
0.712	-0.9169
0.7125	-0.91687
0.713	-0.91683
0.7135	-0.9168
0.714	-0.91677
0.7145	-0.90423
0.715	-0.91671
0.7155	-0.90417
0.716	-0.90414
0.7165	-0.90411
0.717	-0.90408
0.7175	-0.90404
0.718	-0.89777
0.7185	-0.89149
0.719	-0.90395
0.7195	-0.89767
0.72	-0.90389
0.7205	-0.89136
0.721	-0.89758
0.7215	-0.8913
0.722	-0.89127
0.7225	-0.89748
0.723	-0.88496
0.7235	-0.89742
0.724	-0.88489
0.7245	-0.8786
0.725	-0.87857
0.7255	-0.8848
0.726	-0.88477
0.7265	-0.87848
0.727	-0.87844
0.7275	-0.87841
0.728	-0.87213
0.7285	-0.87835
0.729	-0.86582
0.7295	-0.87204
0.73	-0.87825
0.7305	-0.86573
0.731	-0.87819
0.7315	-0.85941
0.732	-0.87188
0.7325	-0.8656
0.733	-0.85931
0.7335	-0.85928
0.734	-0.85925
0.7345	-0.85922
0.735	-0.85919
0.7355	-0.85291
0.736	-0.85288
0.7365	-0.85909
0.737	-0.85281
0.7375	-0.84653
0.738	-0.8465
0.7385	-0.84647
0.739	-0.84644
0.7395	-0.84641
0.74	-0.84638
0.7405	-0.83384
0.741	-0.84631
0.7415	-0.83378
0.742	-0.84625
0.7425	-0.82747
0.743	-0.84619
0.7435	-0.8274
0.744	-0.83362
0.7445	-0.82734
0.745	-0.83355
0.7455	-0.82728
0.746	-0.821
0.7465	-0.82721
0.747	-0.83343
0.7475	-0.8334
0.748	-0.82712
0.7485	-0.82084
0.749	-0.82081
0.7495	-0.82702
0.75	-0.82699
0.7505	-0.82071
0.751	-0.81442
0.7515	-0.82065
0.752	-0.81436
0.7525	-0.80808
0.753	-0.8143
0.7535	-0.80802
0.754	-0.81423
0.7545	-0.8142
0.755	-0.80792
0.7555	-0.81414
0.756	-0.80786
0.7565	-0.80158
0.757	-0.8078
0.7575	-0.79526
0.758	-0.80773
0.7585	-0.7952
0.759	-0.81392
0.7595	-0.79513
0.76	-0.80761
0.7605	-0.80133
0.761	-0.78879
0.7615	-0.80126
0.762	-0.78873
0.7625	-0.79494
0.763	-0.80117
0.7635	-0.79332
0.764	-0.7886
0.7645	-0.78857
0.765	-0.78698
0.7655	-0.78811
0.766	-0.78847
0.7665	-0.78844
0.767	-0.78841
0.7675	-0.78213
0.768	-0.7821
0.7685	-0.78051
0.769	-0.77852
0.7695	-0.77576
0.77	-0.77573
0.7705	-0.7757
0.771	-0.77566
0.7715	-0.77563
0.772	-0.7756
0.7725	-0.77557
0.773	-0.76303
0.7735	-0.763
0.774	-0.76297
0.7745	-0.76294
0.775	-0.7629
0.7755	-0.76287
0.776	-0.75972
0.7765	-0.75656
0.777	-0.75653
0.7775	-0.76275
0.778	-0.75803
0.7785	-0.75644
0.779	-0.7564
0.7795	-0.75637
0.78	-0.73759
0.7805	-0.75631
0.781	-0.74377
0.7815	-0.75625
0.782	-0.74371
0.7825	-0.74368
0.783	-0.74989
0.7835	-0.73111
0.784	-0.74358
0.7845	-0.7373
0.785	-0.73101
0.7855	-0.74973
0.786	-0.73721
0.7865	-0.72467
0.787	-0.73715
0.7875	-0.73086
0.788	-0.74333
0.7885	-0.73705
0.789	-0.72451
0.7895	-0.73073
0.79	-0.72445
0.7905	-0.72442
0.791	-0.72595
0.7915	-0.7306
0.792	-0.72432
0.7925	-0.73054
0.793	-0.71801
0.7935	-0.71798
0.794	-0.71795
0.7945	-0.71792
0.795	-0.71164
0.7955	-0.71161
0.796	-0.70689
0.7965	-0.70724
0.797	-0.70526
0.7975	-0.70522
0.798	-0.69895
0.7985	-0.69891
0.799	-0.70513
0.7995	-0.7051
0.8	-0.69882
0.8005	-0.70035
0.801	-0.69876
0.8015	-0.69872
0.802	-0.69557
0.8025	-0.69241
0.803	-0.69238
0.8035	-0.68609
0.804	-0.68606
0.8045	-0.68291
0.805	-0.67975
0.8055	-0.67972
0.806	-0.67969
0.8065	-0.67966
0.807	-0.67338
0.8075	-0.6671
0.808	-0.66707
0.8085	-0.66704
0.809	-0.667
0.8095	-0.66697
0.81	-0.66068
0.8105	-0.67316
0.811	-0.66688
0.8115	-0.66685
0.812	-0.65431
0.8125	-0.66678
0.813	-0.65425
0.8135	-0.66046
0.814	-0.65418
0.8145	-0.65415
0.815	-0.64161
0.8155	-0.64158
0.816	-0.64155
0.8165	-0.64152
0.817	-0.64149
0.8175	-0.63833
0.818	-0.63518
0.8185	-0.63515
0.819	-0.63511
0.8195	-0.62884
0.82	-0.63505
0.8205	-0.62877
0.821	-0.64123
0.8215	-0.63496
0.822	-0.62242
0.8225	-0.62239
0.823	-0.62236
0.8235	-0.61764
0.824	-0.61605
0.8245	-0.60977
0.825	-0.62223
0.8255	-0.6097
0.826	-0.61592
0.8265	-0.60964
0.827	-0.60961
0.8275	-0.60333
0.828	-0.60486
0.8285	-0.60327
0.829	-0.60324
0.8295	-0.59695
0.83	-0.59067
0.8305	-0.59064
0.831	-0.5906
0.8315	-0.58901
0.832	-0.58429
0.8325	-0.59051
0.833	-0.58423
0.8335	-0.5842
0.834	-0.58417
0.8345	-0.58414
0.835	-0.5841
0.8355	-0.58407
0.836	-0.57778
0.8365	-0.58401
0.837	-0.57147
0.8375	-0.57144
0.838	-0.57141
0.8385	-0.57138
0.839	-0.5651
0.8395	-0.56507
0.84	-0.56504
0.8405	-0.55876
0.841	-0.55873
0.8415	-0.554
0.842	-0.54616
0.8425	-0.55237
0.843	-0.5586
0.8435	-0.53982
0.844	-0.55854
0.8445	-0.546
0.845	-0.54597
0.8455	-0.55218
0.846	-0.53966
0.8465	-0.54587
0.847	-0.53959
0.8475	-0.53956
0.848	-0.54578
0.8485	-0.54575
0.849	-0.53321
0.8495	-0.52693
0.85	-0.53314
0.8505	-0.53311
0.851	-0.53308
0.8515	-0.52056
0.852	-0.52677
0.8525	-0.52049
0.853	-0.52671
0.8535	-0.52043
0.854	-0.52664
0.8545	-0.51568
0.855	-0.50783
0.8555	-0.5078
0.856	-0.52027
0.8565	-0.52649
0.857	-0.5077
0.8575	-0.50142
0.858	-0.50764
0.8585	-0.51385
0.859	-0.50758
0.8595	-0.5013
0.86	-0.49502
0.8605	-0.49499
0.861	-0.49496
0.8615	-0.49492
0.862	-0.50114
0.8625	-0.49486
0.863	-0.50108
0.8635	-0.50104
0.864	-0.48851
0.8645	-0.49473
0.865	-0.48844
0.8655	-0.49467
0.866	-0.48213
0.8665	-0.49461
0.867	-0.48832
0.8675	-0.49454
0.868	-0.48201
0.8685	-0.48198
0.869	-0.4757
0.8695	-0.48191
0.87	-0.47563
0.8705	-0.4756
0.871	-0.47557
0.8715	-0.47241
0.872	-0.46925
0.8725	-0.46922
0.873	-0.46606
0.8735	-0.46291
0.874	-0.46288
0.8745	-0.46909
0.875	-0.46281
0.8755	-0.46903
0.876	-0.46275
0.8765	-0.46272
0.877	-0.46269
0.8775	-0.46265
0.878	-0.46262
0.8785	-0.46259
0.879	-0.45631
0.8795	-0.44378
0.88	-0.44374
0.8805	-0.44996
0.881	-0.44993
0.8815	-0.4499
0.882	-0.44986
0.8825	-0.44359
0.883	-0.43731
0.8835	-0.44977
0.884	-0.44349
0.8845	-0.43721
0.885	-0.44343
0.8855	-0.43715
0.886	-0.43712
0.8865	-0.43709
0.887	-0.43081
0.8875	-0.42452
0.888	-0.42449
0.8885	-0.42445
0.889	-0.42442
0.8895	-0.42439
0.89	-0.42436
0.8905	-0.41808
0.891	-0.41805
0.8915	-0.41802
0.892	-0.42423
0.8925	-0.43046
0.893	-0.41168
0.8935	-0.40539
0.894	-0.42411
0.8945	-0.41783
0.895	-0.41623
0.8955	-0.41152
0.896	-0.41149
0.8965	-0.41145
0.897	-0.41767
0.8975	-0.41139
0.898	-0.39885
0.8985	-0.41133
0.899	-0.40504
0.8995	-0.40501
0.9	-0.41123
0.9005	-0.39245
0.901	-0.40491
0.9015	-0.39863
0.902	-0.3986
0.9025	-0.39701
0.903	-0.39854
0.9035	-0.39226
0.904	-0.38598
0.9045	-0.3922
0.905	-0.38592
0.9055	-0.39213
0.906	-0.3796
0.9065	-0.39207
0.907	-0.38579
0.9075	-0.38107
0.908	-0.37322
0.9085	-0.37319
0.909	-0.37628
0.9095	-0.37937
0.91	-0.37934
0.9105	-0.37931
0.911	-0.37928
0.9115	-0.37925
0.912	-0.37609
0.9125	-0.37294
0.913	-0.37291
0.9135	-0.37912
0.914	-0.37909
0.9145	-0.36656
0.915	-0.35403
0.9155	-0.3665
0.916	-0.36647
0.9165	-0.36644
0.917	-0.36641
0.9175	-0.36012
0.918	-0.36634
0.9185	-0.36005
0.919	-0.36002
0.9195	-0.35999
0.92	-0.35996
0.9205	-0.35368
0.921	-0.35365
0.9215	-0.35362
0.922	-0.35358
0.9225	-0.3598
0.923	-0.35508
0.9235	-0.35349
0.924	-0.35346
0.9245	-0.34092
0.925	-0.34089
0.9255	-0.34242
0.926	-0.34708
0.9265	-0.34079
0.927	-0.33451
0.9275	-0.32824
0.928	-0.3407
0.9285	-0.32817
0.929	-0.33439
0.9295	-0.33436
0.93	-0.32808
0.9305	-0.32805
0.931	-0.32801
0.9315	-0.32174
0.932	-0.31545
0.9325	-0.34041
0.933	-0.32164
0.9335	-0.32786
0.934	-0.32782
0.9345	-0.32779
0.935	-0.31526
0.9355	-0.32148
0.936	-0.31519
0.9365	-0.31516
0.937	-0.31513
0.9375	-0.3151
0.938	-0.31507
0.9385	-0.30879
0.939	-0.29625
0.9395	-0.30872
0.94	-0.31494
0.9405	-0.30241
0.941	-0.29612
0.9415	-0.30235
0.942	-0.29606
0.9425	-0.28978
0.943	-0.296
0.9435	-0.28972
0.944	-0.28969
0.9445	-0.28809
0.945	-0.28611
0.9455	-0.28335
0.946	-0.28331
0.9465	-0.28953
0.947	-0.29574
0.9475	-0.28947
0.948	-0.28943
0.9485	-0.28316
0.949	-0.27687
0.9495	-0.28153
0.95	-0.28306
0.9505	-0.28303
0.951	-0.283
0.9515	-0.28297
0.952	-0.28293
0.9525	-0.2829
0.953	-0.28287
0.9535	-0.27033
0.954	-0.26406
0.9545	-0.26402
0.955	-0.26555
0.9555	-0.26396
0.956	-0.27018
0.9565	-0.2639
0.957	-0.27011
0.9575	-0.26383
0.958	-0.2638
0.9585	-0.26377
0.959	-0.26374
0.9595	-0.26371
0.96	-0.26368
0.9605	-0.2574
0.961	-0.25737
0.9615	-0.25733
0.962	-0.2573
0.9625	-0.25101
0.963	-0.25098
0.9635	-0.25095
0.964	-0.25092
0.9645	-0.25714
0.965	-0.25085
0.9655	-0.23833
0.966	-0.25705
0.9665	-0.25076
0.967	-0.25073
0.9675	-0.2382
0.968	-0.23191
0.9685	-0.23814
0.969	-0.23811
0.9695	-0.23808
0.97	-0.23804
0.9705	-0.23175
0.971	-0.24423
0.9715	-0.22544
0.972	-0.23792
0.9725	-0.23163
0.973	-0.22535
0.9735	-0.23156
0.974	-0.22529
0.9745	-0.21901
0.975	-0.22522
0.9755	-0.22519
0.976	-0.22516
0.9765	-0.22513
0.977	-0.22353
0.9775	-0.22506
0.978	-0.21879
0.9785	-0.21251
0.979	-0.21248
0.9795	-0.21088
0.98	-0.20889
0.9805	-0.20612
0.981	-0.20609
0.9815	-0.19981
0.982	-0.20134
0.9825	-0.19975
0.983	-0.19972
0.9835	-0.19969
0.984	-0.19965
0.9845	-0.19962
0.985	-0.19959
0.9855	-0.19956
0.986	-0.19953
0.9865	-0.19325
0.987	-0.19946
0.9875	-0.18693
0.988	-0.1869
0.9885	-0.18062
0.989	-0.18683
0.9895	-0.18055
0.99	-0.19303
0.9905	-0.17424
0.991	-0.18671
0.9915	-0.18667
0.992	-0.1804
0.9925	-0.18661
0.993	-0.17409
0.9935	-0.17405
0.994	-0.17402
0.9945	-0.17399
0.995	-0.17396
0.9955	-0.18017
0.996	-0.1739
0.9965	-0.1676
0.997	-0.16133
0.9975	-0.16754
0.998	-0.16751
0.9985	-0.16748
[truncated: 6,203 more rows]
