# Supplementary material for: Hydrogen evolution with hot electrons on a plasmonic-molecular catalyst hybrid system
Source: Nat Commun. 2024 Jan 10;15:445. doi: 10.1038/s41467-024-44752-y (PMC10781775; doi:10.1038/s41467-024-44752-y)
Supplement: Supplementary file 3 — Source data [file 41467_2024_44752_MOESM3_ESM.zip › Source data/Figure 4B.xlsx]

## Sheet: Sheet1
	NiO/Au/Co-catalyst
Frequency (mHz)	Δi (µA)
8	2.25872
8.02503	2.25652
8.05005	2.25432
8.07508	2.25213
8.1001	2.24993
8.12513	2.24773
8.15015	2.24554
8.17518	2.24334
8.2002	2.24114
8.22523	2.23895
8.25025	2.23675
8.27528	2.23455
8.3003	2.23236
8.32533	2.23016
8.35035	2.22796
8.37538	2.22577
8.4004	2.22357
8.42543	2.22138
8.45045	2.21918
8.47548	2.21698
8.5005	2.21479
8.52553	2.21259
8.55055	2.21039
8.57558	2.2082
8.6006	2.206
8.62563	2.2038
8.65065	2.20161
8.67568	2.19941
8.7007	2.19721
8.72573	2.19502
8.75075	2.19282
8.77578	2.19062
8.8008	2.18843
8.82583	2.18623
8.85085	2.18403
8.87588	2.18184
8.9009	2.17964
8.92593	2.17744
8.95095	2.17525
8.97598	2.17305
9.001	2.17085
9.02603	2.16866
9.05105	2.16646
9.07608	2.16427
9.1011	2.16207
9.12613	2.15987
9.15115	2.15768
9.17618	2.15548
9.2012	2.15328
9.22623	2.15109
9.25125	2.14889
9.27628	2.14669
9.3013	2.1445
9.32633	2.1423
9.35135	2.1401
9.37638	2.13791
9.4014	2.13571
9.42643	2.13351
9.45145	2.13132
9.47648	2.12912
9.5015	2.12692
9.52653	2.12473
9.55155	2.12253
9.57658	2.12033
9.6016	2.11814
9.62663	2.11594
9.65165	2.11374
9.67668	2.11155
9.7017	2.10935
9.72673	2.10715
9.75175	2.10496
9.77678	2.10276
9.8018	2.10057
9.82683	2.09837
9.85185	2.09617
9.87688	2.09398
9.9019	2.09178
9.92693	2.08958
9.95195	2.08739
9.97698	2.08519
10.002	2.08299
10.027	2.0808
10.052	2.0786
10.0771	2.0764
10.1021	2.07421
10.1271	2.07201
10.1522	2.06981
10.1772	2.06762
10.2022	2.06542
10.2272	2.06322
10.2523	2.06103
10.2773	2.05883
10.3023	2.05663
10.3273	2.05444
10.3523	2.05224
10.3774	2.05004
10.4024	2.04785
10.4274	2.04565
10.4525	2.04345
10.4775	2.04126
10.5025	2.03906
10.5275	2.03687
10.5526	2.03467
10.5776	2.03247
10.6026	2.03028
10.6276	2.02808
10.6526	2.02588
10.6777	2.02369
10.7027	2.02149
10.7277	2.01929
10.7528	2.0171
10.7778	2.0149
10.8028	2.0127
10.8278	2.01051
10.8529	2.00831
10.8779	2.00611
10.9029	2.00392
10.9279	2.00172
10.9529	1.99952
10.978	1.99733
11.003	1.99513
11.028	1.99293
11.0531	1.99074
11.0781	1.98854
11.1031	1.98634
11.1281	1.98415
11.1532	1.98195
11.1782	1.97975
11.2032	1.97756
11.2282	1.97536
11.2532	1.97317
11.2783	1.97097
11.3033	1.96877
11.3283	1.96658
11.3534	1.96438
11.3784	1.96218
11.4034	1.95999
11.4284	1.95779
11.4535	1.95559
11.4785	1.9534
11.5035	1.9512
11.5285	1.949
11.5535	1.94681
11.5786	1.94461
11.6036	1.94241
11.6286	1.94022
11.6537	1.93802
11.6787	1.93582
11.7037	1.93363
11.7287	1.93143
11.7538	1.92923
11.7788	1.92704
11.8038	1.92484
11.8288	1.92264
11.8538	1.92045
11.8789	1.91825
11.9039	1.91606
11.9289	1.91386
11.954	1.91166
11.979	1.90947
12.004	1.90727
12.029	1.90507
12.0541	1.90288
12.0791	1.90068
12.1041	1.89848
12.1291	1.89629
12.1541	1.89409
12.1792	1.89189
12.2042	1.8897
12.2292	1.8875
12.2543	1.8853
12.2793	1.88311
12.3043	1.88091
12.3293	1.87871
12.3544	1.87652
12.3794	1.87432
12.4044	1.87212
12.4294	1.86993
12.4544	1.86773
12.4795	1.86553
12.5045	1.86334
12.5295	1.86114
12.5546	1.85894
12.5796	1.85675
12.6046	1.85455
12.6296	1.85236
12.6547	1.85016
12.6797	1.84796
12.7047	1.84577
12.7297	1.84357
12.7547	1.84137
12.7798	1.83918
12.8048	1.83698
12.8298	1.83478
12.8549	1.83259
12.8799	1.83039
12.9049	1.82819
12.9299	1.826
12.955	1.8238
12.98	1.8216
13.005	1.81941
13.03	1.81721
13.0551	1.81501
13.0801	1.81282
13.1051	1.81062
13.1301	1.80842
13.1552	1.80623
13.1802	1.80403
13.2052	1.80183
13.2302	1.79964
13.2553	1.79744
13.2803	1.79524
13.3053	1.79305
13.3303	1.79085
13.3554	1.78866
13.3804	1.78646
13.4054	1.78426
13.4304	1.78207
13.4555	1.77987
13.4805	1.77767
13.5055	1.77548
13.5305	1.77328
13.5556	1.77108
13.5806	1.76889
13.6056	1.76669
13.6306	1.76449
13.6557	1.7623
13.6807	1.7601
13.7057	1.7579
13.7307	1.75571
13.7558	1.75351
13.7808	1.75131
13.8058	1.74912
13.8308	1.74692
13.8559	1.74472
13.8809	1.74253
13.9059	1.74033
13.9309	1.73813
13.956	1.73594
13.981	1.73374
14.006	1.73155
14.031	1.72935
14.0561	1.72715
14.0811	1.72496
14.1061	1.72276
14.1311	1.72056
14.1562	1.71837
14.1812	1.71617
14.2062	1.71397
14.2312	1.71178
14.2563	1.70958
14.2813	1.70738
14.3063	1.70519
14.3313	1.70299
14.3564	1.70079
14.3814	1.6986
14.4064	1.6964
14.4314	1.6942
14.4565	1.69201
14.4815	1.68981
14.5065	1.68761
14.5315	1.68542
14.5566	1.68322
14.5816	1.68102
14.6066	1.67883
14.6316	1.67663
14.6567	1.67443
14.6817	1.67224
14.7067	1.67004
14.7317	1.66785
14.7568	1.66565
14.7818	1.66345
14.8068	1.66126
14.8318	1.65906
14.8569	1.65686
14.8819	1.65467
14.9069	1.65247
14.9319	1.65027
14.957	1.64808
14.982	1.64588
15.007	1.64368
15.032	1.64149
15.0571	1.63929
15.0821	1.63709
15.1071	1.6349
15.1321	1.6327
15.1572	1.6305
15.1822	1.62831
15.2072	1.62611
15.2322	1.62391
15.2573	1.62172
15.2823	1.61952
15.3073	1.61732
15.3323	1.61513
15.3574	1.61293
15.3824	1.61073
15.4074	1.60854
15.4324	1.60634
15.4575	1.60415
15.4825	1.60195
15.5075	1.59975
15.5325	1.59756
15.5576	1.59536
15.5826	1.59316
15.6076	1.59097
15.6326	1.58877
15.6577	1.58657
15.6827	1.58438
15.7077	1.58218
15.7327	1.57998
15.7578	1.57779
15.7828	1.57559
15.8078	1.57339
15.8328	1.5712
15.8579	1.569
15.8829	1.5668
15.9079	1.56461
15.9329	1.56241
15.958	1.56021
15.983	1.55802
16.008	1.55582
16.033	1.55362
16.0581	1.55143
16.0831	1.54923
16.1081	1.54703
16.1331	1.54484
16.1582	1.54264
16.1832	1.54045
16.2082	1.53825
16.2332	1.53605
16.2583	1.53386
16.2833	1.53166
16.3083	1.52946
16.3333	1.52727
16.3584	1.52507
16.3834	1.52287
16.4084	1.52068
16.4334	1.51848
16.4585	1.51628
16.4835	1.51409
16.5085	1.51189
16.5335	1.50969
16.5586	1.5075
16.5836	1.5053
16.6086	1.5031
16.6336	1.50091
16.6587	1.49871
16.6837	1.49651
16.7087	1.49432
16.7337	1.49212
16.7588	1.48992
16.7838	1.48773
16.8088	1.48553
16.8338	1.48334
16.8589	1.48114
16.8839	1.47894
16.9089	1.47675
16.9339	1.47455
16.959	1.47235
16.984	1.47016
17.009	1.46796
17.034	1.46576
17.0591	1.46357
17.0841	1.46137
17.1091	1.45917
17.1341	1.45698
17.1592	1.45478
17.1842	1.45258
17.2092	1.45039
17.2342	1.44819
17.2593	1.44599
17.2843	1.4438
17.3093	1.4416
17.3343	1.4394
17.3594	1.43721
17.3844	1.43501
17.4094	1.43281
17.4344	1.43062
17.4595	1.42842
17.4845	1.42622
17.5095	1.42403
17.5345	1.42183
17.5596	1.41964
17.5846	1.41744
17.6096	1.41524
17.6346	1.41305
17.6597	1.41085
17.6847	1.40865
17.7097	1.40646
17.7347	1.40426
17.7598	1.40206
17.7848	1.39987
17.8098	1.39767
17.8348	1.39547
17.8599	1.39328
17.8849	1.39108
17.9099	1.38888
17.9349	1.38669
17.96	1.38449
17.985	1.38229
18.01	1.3801
18.035	1.3779
18.0601	1.3757
18.0851	1.37351
18.1101	1.37131
18.1351	1.36911
18.1602	1.36692
18.1852	1.36472
18.2102	1.36252
18.2352	1.36033
18.2603	1.35813
18.2853	1.35594
18.3103	1.35374
18.3353	1.35154
18.3604	1.34935
18.3854	1.34715
18.4104	1.34495
18.4354	1.34276
18.4605	1.34056
18.4855	1.33836
18.5105	1.33617
18.5355	1.33397
18.5606	1.33177
18.5856	1.32958
18.6106	1.32738
18.6356	1.32518
18.6607	1.32299
18.6857	1.32079
18.7107	1.31859
18.7357	1.3164
18.7608	1.3142
18.7858	1.312
18.8108	1.30981
18.8358	1.30761
18.8609	1.30541
18.8859	1.30322
18.9109	1.30102
18.9359	1.29883
18.961	1.29663
18.986	1.29443
19.011	1.29224
19.036	1.29004
19.0611	1.28784
19.0861	1.28565
19.1111	1.28345
19.1361	1.28125
19.1612	1.27906
19.1862	1.27686
19.2112	1.27466
19.2362	1.27247
19.2613	1.27027
19.2863	1.26807
19.3113	1.26588
19.3363	1.26368
19.3614	1.26148
19.3864	1.25929
19.4114	1.25709
19.4364	1.25489
19.4615	1.2527
19.4865	1.2505
19.5115	1.2483
19.5365	1.24611
19.5616	1.24391
19.5866	1.24171
19.6116	1.23952
19.6366	1.23732
19.6617	1.23513
19.6867	1.23293
19.7117	1.23073
19.7367	1.22854
19.7618	1.22634
19.7868	1.22414
19.8118	1.22195
19.8368	1.21975
19.8619	1.21755
19.8869	1.21536
19.9119	1.21316
19.9369	1.21096
19.962	1.20877
19.987	1.20657
20.012	1.20437
20.037	1.20218
20.0621	1.19998
20.0871	1.19778
20.1121	1.19559
20.1371	1.19339
20.1622	1.19119
20.1872	1.189
20.2122	1.1868
20.2372	1.1846
20.2623	1.18241
20.2873	1.18021
20.3123	1.17801
20.3373	1.17582
20.3624	1.17362
20.3874	1.17143
20.4124	1.16923
20.4374	1.16703
20.4625	1.16484
20.4875	1.16264
20.5125	1.16044
20.5375	1.15825
20.5626	1.15605
20.5876	1.15385
20.6126	1.15166
20.6376	1.14946
20.6627	1.14726
20.6877	1.14507
20.7127	1.14287
20.7377	1.14067
20.7628	1.13848
20.7878	1.13628
20.8128	1.13408
20.8378	1.13189
20.8629	1.12969
20.8879	1.12749
20.9129	1.1253
20.9379	1.1231
20.963	1.1209
20.988	1.11871
21.013	1.11651
21.038	1.11431
21.0631	1.11212
21.0881	1.10992
21.1131	1.10773
21.1381	1.10553
21.1632	1.10333
21.1882	1.10114
21.2132	1.09894
21.2382	1.09674
21.2633	1.09455
21.2883	1.09235
21.3133	1.09015
21.3383	1.08796
21.3634	1.08576
21.3884	1.08356
21.4134	1.08137
21.4384	1.07917
21.4635	1.07697
21.4885	1.07478
21.5135	1.07258
21.5385	1.07038
21.5636	1.06819
21.5886	1.06599
21.6136	1.06379
21.6386	1.0616
21.6637	1.0594
21.6887	1.0572
21.7137	1.05501
21.7387	1.05281
21.7638	1.05062
21.7888	1.04842
21.8138	1.04622
21.8388	1.04403
21.8639	1.04183
21.8889	1.03963
21.9139	1.03744
21.9389	1.03524
21.964	1.03304
21.989	1.03085
22.014	1.02865
22.039	1.02645
22.0641	1.02426
22.0891	1.02206
22.1141	1.01986
22.1391	1.01767
22.1642	1.01547
22.1892	1.01327
22.2142	1.01108
22.2392	1.00888
22.2643	1.00668
22.2893	1.00449
22.3143	1.00229
22.3393	1.00009
22.3644	0.9979
22.3894	0.9957
22.4144	0.9935
22.4394	0.99131
22.4645	0.98911
22.4895	0.98692
22.5145	0.98472
22.5395	0.98252
22.5646	0.98033
22.5896	0.97813
22.6146	0.97593
22.6396	0.97374
22.6647	0.97154
22.6897	0.96934
22.7147	0.96715
22.7397	0.96495
22.7648	0.96275
22.7898	0.96056
22.8148	0.95836
22.8398	0.95616
22.8649	0.95397
22.8899	0.95177
22.9149	0.94957
22.9399	0.94738
22.965	0.94518
22.99	0.94298
23.015	0.94079
23.04	0.93859
23.0651	0.93639
23.0901	0.9342
23.1151	0.932
23.1401	0.9298
23.1652	0.92761
23.1902	0.92541
23.2152	0.92322
23.2402	0.92102
23.2653	0.91882
23.2903	0.91663
23.3153	0.91443
23.3403	0.91223
23.3654	0.91004
23.3904	0.90784
23.4154	0.90564
23.4404	0.90345
23.4655	0.90125
23.4905	0.89905
23.5155	0.89686
23.5405	0.89466
23.5656	0.89246
23.5906	0.89027
23.6156	0.88807
23.6406	0.88587
23.6657	0.88368
23.6907	0.88148
23.7157	0.87928
23.7407	0.87709
23.7658	0.87489
23.7908	0.87269
23.8158	0.8705
23.8408	0.8683
23.8659	0.86611
23.8909	0.86391
23.9159	0.86171
23.9409	0.85952
23.966	0.85732
23.991	0.85512
24.016	0.85293
24.041	0.85073
24.0661	0.84853
24.0911	0.84634
24.1161	0.84414
24.1411	0.84194
24.1662	0.83975
24.1912	0.83755
24.2162	0.83535
24.2412	0.83316
24.2663	0.83096
24.2913	0.82876
24.3163	0.82657
24.3413	0.82437
24.3664	0.82217
24.3914	0.81998
24.4164	0.81778
24.4414	0.81558
24.4665	0.81339
24.4915	0.81119
24.5165	0.80899
24.5415	0.8068
24.5666	0.8046
24.5916	0.80241
24.6166	0.80021
24.6416	0.79801
24.6667	0.79582
24.6917	0.79362
24.7167	0.79142
24.7417	0.78923
24.7668	0.78703
24.7918	0.78483
24.8168	0.78264
24.8418	0.78044
24.8669	0.77824
24.8919	0.77605
24.9169	0.77385
24.9419	0.77165
24.967	0.76946
24.992	0.76726
25.017	0.76506
25.042	0.76287
25.0671	0.76067
25.0921	0.75847
25.1171	0.75628
25.1421	0.75408
25.1672	0.75188
25.1922	0.74969
25.2172	0.74749
25.2422	0.74529
25.2673	0.7431
25.2923	0.7409
25.3173	0.73871
25.3423	0.73651
25.3674	0.73431
25.3924	0.73212
25.4174	0.72992
25.4424	0.72772
25.4675	0.72553
25.4925	0.72333
25.5175	0.72113
25.5425	0.71894
25.5676	0.71674
25.5926	0.71454
25.6176	0.71235
25.6426	0.71015
25.6677	0.70795
25.6927	0.70576
25.7177	0.70356
25.7427	0.70136
25.7678	0.69917
25.7928	0.69697
25.8178	0.69477
25.8428	0.69258
25.8679	0.69038
25.8929	0.68818
25.9179	0.68599
25.9429	0.68379
25.968	0.6816
25.993	0.6794
26.018	0.6772
26.043	0.67501
26.0681	0.67281
26.0931	0.67061
26.1181	0.66842
26.1431	0.66622
26.1682	0.66402
26.1932	0.66183
26.2182	0.65963
26.2432	0.65743
26.2683	0.65524
26.2933	0.65304
26.3183	0.65084
26.3433	0.64865
26.3684	0.64645
26.3934	0.64425
26.4184	0.64206
26.4434	0.63986
26.4685	0.63766
26.4935	0.63547
26.5185	0.63327
26.5435	0.63107
26.5686	0.62888
26.5936	0.62668
26.6186	0.62448
26.6436	0.62229
26.6687	0.62009
26.6937	0.6179
26.7187	0.6157
26.7437	0.6135
26.7688	0.61131
26.7938	0.60911
26.8188	0.60691
26.8438	0.60472
26.8689	0.60252
26.8939	0.60032
26.9189	0.59813
26.9439	0.59593
26.969	0.59373
26.994	0.59154
27.019	0.58934
27.044	0.58714
27.0691	0.58495
27.0941	0.58275
27.1191	0.58055
27.1441	0.57836
27.1692	0.57616
27.1942	0.57396
27.2192	0.57177
27.2442	0.56957
27.2693	0.56737
27.2943	0.56518
27.3193	0.56298
27.3443	0.56078
27.3694	0.55859
27.3944	0.55639
27.4194	0.5542
27.4444	0.552
27.4695	0.5498
27.4945	0.54761
27.5195	0.54541
27.5445	0.54321
27.5696	0.54102
27.5946	0.53882
27.6196	0.53662
27.6446	0.53443
27.6697	0.53223
27.6947	0.53003
27.7197	0.52784
27.7447	0.52564
27.7698	0.52344
27.7948	0.52125
27.8198	0.51905
27.8448	0.51685
27.8699	0.51466
27.8949	0.51246
27.9199	0.51026
27.9449	0.50807
27.97	0.50587
27.995	0.50367
28.02	0.50148
28.045	0.49928
28.0701	0.49708
28.0951	0.49489
28.1201	0.49269
28.1452	0.4905
28.1702	0.4883
28.1952	0.4861
28.2202	0.48391
28.2452	0.48171
28.2703	0.47951
28.2953	0.47732
28.3203	0.47512
28.3453	0.47292
28.3704	0.47073
28.3954	0.46853
28.4204	0.46633
28.4455	0.46414
28.4705	0.46194
28.4955	0.45974
28.5205	0.45755
28.5455	0.45535
28.5706	0.45315
28.5956	0.45096
28.6206	0.44876
28.6456	0.44656
28.6707	0.44437
28.6957	0.44217
28.7207	0.43997
28.7458	0.43778
28.7708	0.43558
28.7958	0.43339
28.8208	0.43119
28.8458	0.42899
28.8709	0.4268
28.8959	0.4246
28.9209	0.4224
28.9459	0.42021
28.971	0.41801
28.996	0.41581
29.021	0.41362
29.0461	0.41142
29.0711	0.40922
29.0961	0.40703
29.1211	0.40483
29.1461	0.40263
29.1712	0.40044
29.1962	0.39824
29.2212	0.39604
29.2462	0.39385
29.2713	0.39165
29.2963	0.38945
29.3213	0.38726
29.3464	0.38506
29.3714	0.38286
29.3964	0.38067
29.4214	0.37847
29.4464	0.37627
29.4715	0.37408
29.4965	0.37188
29.5215	0.36969
29.5465	0.36749
29.5716	0.36529
29.5966	0.3631
29.6216	0.3609
29.6467	0.3587
29.6717	0.35651
29.6967	0.35431
29.7217	0.35211
29.7467	0.34992
29.7718	0.34772
29.7968	0.34552
29.8218	0.34333
29.8468	0.34113
29.8719	0.33893
29.8969	0.33674
29.9219	0.33454
29.947	0.33234
29.972	0.33015
29.997	0.32795
30.022	0.32575
30.047	0.32356
30.0721	0.32136
30.0971	0.31916
30.1221	0.31697
30.1471	0.31477
30.1722	0.31257
30.1972	0.31038
30.2222	0.30818
30.2473	0.30599
30.2723	0.30379
30.2973	0.30159
30.3223	0.2994
30.3473	0.2972
30.3724	0.295
30.3974	0.29281
30.4224	0.29061
30.4474	0.28841
30.4725	0.28622
30.4975	0.28402
30.5225	0.28182
30.5476	0.27963
30.5726	0.27743
30.5976	0.27523
30.6226	0.27304
30.6476	0.27084
30.6727	0.26864
30.6977	0.26645
30.7227	0.26425
30.7477	0.26205
30.7728	0.25986
30.7978	0.25766
30.8228	0.25546
30.8479	0.25327
30.8729	0.25107
30.8979	0.24888
30.9229	0.24668
30.9479	0.24448
30.973	0.24229
30.998	0.24009
31.023	0.23789
31.048	0.2357
31.0731	0.2335
31.0981	0.2313
31.1231	0.22911
31.1482	0.22691
31.1732	0.22471
31.1982	0.22252
31.2232	0.22032
31.2482	0.21812
31.2733	0.21593
31.2983	0.21373
31.3233	0.21153
31.3483	0.20934
31.3734	0.20714
31.3984	0.20494
31.4234	0.20275
31.4485	0.20055
31.4735	0.19835
31.4985	0.19616
31.5235	0.19396
31.5485	0.19176
31.5736	0.18957
31.5986	0.18737
31.6236	0.18518
31.6486	0.18298
31.6737	0.18078
31.6987	0.17859
31.7237	0.17639
31.7488	0.17419
31.7738	0.172
31.7988	0.1698
31.8238	0.1676
31.8488	0.16541
31.8739	0.16321
31.8989	0.16101
31.9239	0.15882
31.9489	0.15662
31.974	0.15442
31.999	0.15223
32.024	0.15003
32.0491	0.14783
32.0741	0.14564
32.0991	0.14344
32.1241	0.14124
32.1491	0.13905
32.1742	0.13685
32.1992	0.13465
32.2242	0.13246
32.2493	0.13026
32.2743	0.12806
32.2993	0.12587
32.3243	0.12367
32.3494	0.12148
32.3744	0.11928
32.3994	0.11708
32.4244	0.11489
32.4494	0.11269
32.4745	0.11049
32.4995	0.1083
32.5245	0.1061
32.5496	0.1039
32.5746	0.10171
32.5996	0.09951
32.6246	0.09731
32.6497	0.09512
32.6747	0.09292
32.6997	0.09072
32.7247	0.08853
32.7497	0.08633
32.7748	0.08413
32.7998	0.08194
32.8248	0.07974
32.8499	0.07754
32.8749	0.07535
32.8999	0.07315
32.9249	0.07095
32.95	0.06876
32.975	0.06656
33	0.06436

## Sheet: Sheet2
	NiO/Au/Co-catalyst
Frequency (mHz)	Δi (µA)
33	0.27
33	0.31
33	0.3
33	0.3

## Sheet: Sheet3
	NiO/Au/Co-catalyst
Frequency (mHz)	Δi (µA)
16	1.03
16	1
16	0.98
16	0.99

## Sheet: Sheet4
	NiO/Au/Co-catalyst
Frequency (mHz)	Δi (µA)
11	1.43
11	1.52
11	1.68
11	1.6

## Sheet: Sheet5
	NiO/Au/Co-catalyst
Frequency (mHz)	Δi (µA)
8	2.72
8	3.21
8	2.96
8	3.2
