# Supplementary material for: Hydrogen evolution with hot electrons on a plasmonic-molecular catalyst hybrid system
Source: Nat Commun. 2024 Jan 10;15:445. doi: 10.1038/s41467-024-44752-y (PMC10781775; doi:10.1038/s41467-024-44752-y)
Supplement: Supplementary file 3 — Source data [file 41467_2024_44752_MOESM3_ESM.zip › Source data/Figure 5A.xlsx]

## Sheet: Sheet1
	Au	Au
Delay time (ps)	Norm. (ΔA)	Fitted
-0.557	0.06944	3.62142e-13
-0.508	0.04685	2.04328e-11
-0.456	0.00485	1.05818e-09
-0.407	-0.02259	3.22273e-08
-0.359	-0.00749	6.34578e-07
-0.309	-0.02974	1.07978e-05
-0.259	0.04303	0.000125753
-0.208	-0.04053	0.00109
-0.157	-0.02824	0.00691
-0.106	-0.08223	0.0314
-0.055	0.02691	0.10499
-0.00605	0.25084	0.25084
0.0445	0.54487	0.47344
0.0929	0.76415	0.69937
0.144	0.81399	0.87711
0.192	0.85053	0.96516
0.243	0.92363	0.99672
0.292	0.92695	0.99838
0.343	0.90037	0.99174
0.394	0.85386	0.98343
0.445	0.86715	0.97346
0.493	0.87213	0.96516
0.545	0.91366	0.95685
0.594	0.93858	0.94855
0.692	0.94688	0.93193
0.793	0.90037	0.91532
0.895	0.84389	0.89871
0.995	0.87545	0.8821
1.09	0.82728	0.86715
1.19	0.83724	0.85053
1.29	0.85718	0.83558
1.39	0.83392	0.82229
1.5	0.84555	0.80734
1.59	0.86382	0.79239
1.69	0.74588	0.7791
1.79	0.80734	0.76581
1.89	0.80568	0.75252
1.99	0.84555	0.73923
2.09	0.81233	0.72594
2.19	0.809	0.71432
2.29	0.71764	0.70103
2.39	0.76249	0.6894
2.49	0.77744	0.67777
2.6	0.74422	0.66448
2.69	0.6595	0.65451
2.79	0.6977	0.64288
2.89	0.74588	0.63126
2.99	0.70933	0.62129
3.1	0.65285	0.60966
3.2	0.63126	0.59969
3.3	0.61797	0.58973
3.39	0.64288	0.57976
3.49	0.57644	0.56979
3.59	0.55318	0.55982
3.7	0.60966	0.55152
3.8	0.61631	0.54155
3.89	0.56315	0.53325
3.99	0.64621	0.52328
4.09	0.54155	0.51497
4.19	0.5266	0.50667
4.29	0.57976	0.49836
4.39	0.608	0.49005
4.49	0.56979	0.48175
4.59	0.51829	0.47344
4.7	0.48175	0.4668
4.8	0.5266	0.45849
4.9	0.48175	0.45185
4.99	0.50002	0.44354
5.09	0.44022	0.4369
5.19	0.47843	0.43025
5.29	0.43357	0.42361
5.39	0.45185	0.4153
5.49	0.45351	0.41032
5.59	0.40699	0.40367
5.69	0.35716	0.39703
5.79	0.42028	0.39038
5.89	0.30566	0.38374
5.99	0.41364	0.37875
6.09	0.34221	0.37211
6.19	0.39703	0.36713
6.29	0.32892	0.36048
6.4	0.32393	0.3555
6.49	0.33058	0.35051
6.59	0.36214	0.34387
6.69	0.3256	0.33888
6.79	0.29902	0.3339
6.9	0.31397	0.32892
6.99	0.30234	0.32393
7.09	0.26413	0.31895
7.2	0.27742	0.31397
7.29	0.21263	0.31064
7.39	0.3256	0.30566
7.5	0.25915	0.30068
7.59	0.28074	0.29569
7.69	0.20599	0.29237
7.79	0.15482	0.28739
7.89	0.16014	0.28407
8	0.22758	0.27908

## Sheet: Sheet2
	NiO/Au
Delay time (ps)	Norm. (ΔA)	Fitted
-0.52666	-0.25557	0
-0.47766	-0.26226	0
-0.42839	0.20743	0
-0.37797	-0.03605	4.45377e-16
-0.32877	0.000446784	8.06816e-13
-0.2785	-0.00907	6.7829e-10
-0.22829	-0.3391	2.12222e-07
-0.17782	-0.14398	2.57075e-05
-0.12734	0.08913	0.00118
-0.07683	0.03286	0.02129
-0.02686	0.05922	0.15306
0.02269	0.56664	0.49278
0.07279	0.81718	0.84959
0.12224	0.97409	0.99134
0.17262	1.13581	1.006
0.22291	1.0732	0.99614
0.27303	1.00949	0.98483
0.32234	0.73838	0.97382
0.37313	0.93668	0.96265
0.42294	0.84213	0.95185
0.47322	0.81054	0.94111
0.52284	0.92832	0.93067
0.57251	1.14113	0.92036
0.67181	0.91923	0.90021
0.77231	0.99274	0.88039
0.87271	0.85208	0.86118
0.97381	0.76826	0.8424
1.07311	0.81645	0.82449
1.17211	0.77598	0.80714
1.27201	0.73177	0.79014
1.37241	0.84073	0.77355
1.47311	0.81013	0.75739
1.57351	0.56	0.74175
1.67281	0.5818	0.72673
1.77291	0.61796	0.71203
1.87291	0.68625	0.69776
1.97291	0.84609	0.68391
2.07321	0.70776	0.67042
2.17341	0.68986	0.65734
2.27291	0.66609	0.64472
2.37201	0.66423	0.63251
2.47291	0.78928	0.62044
2.57331	0.7227	0.60879
2.67401	0.67504	0.59743
2.77311	0.61103	0.58658
2.87241	0.56189	0.57602
2.97331	0.60595	0.56561
3.07371	0.80718	0.55554
3.17371	0.72729	0.54581
3.27291	0.52252	0.53643
3.37221	0.60204	0.52731
3.47261	0.5207	0.51836
3.57281	0.31029	0.50969
3.67391	0.34856	0.50119
3.77351	0.34012	0.49306
3.87221	0.57653	0.48524
3.97201	0.53291	0.47756
4.07241	0.52905	0.47005
4.17351	0.53104	0.46271
4.27371	0.49545	0.45565
4.37271	0.43575	0.44888
4.47201	0.33006	0.44228
4.57221	0.34622	0.43581
4.67351	0.28646	0.42946
4.77341	0.30812	0.42339
4.87241	0.30171	0.41754
4.97211	0.32187	0.41182
5.07251	0.19495	0.40622
5.17331	0.31694	0.40077
5.27371	0.39524	0.39549
5.37231	0.42066	0.39046
5.47181	0.27448	0.38553
5.57211	0.3717	0.38071
5.67231	0.45626	0.37603
5.77291	0.60752	0.37146
5.87321	0.49084	0.36705
5.97231	0.21222	0.36281
6.07241	0.18717	0.35865
6.17251	0.44066	0.35461
6.27361	0.40162	0.35065
6.37411	0.19441	0.34683
6.47291	0.31775	0.34318
6.57201	0.39585	0.33963
6.67241	0.26777	0.33613
6.77341	0.19514	0.33272
6.87441	0.36422	0.3294
6.97351	0.42851	0.32624
7.07311	0.41448	0.32316
7.17291	0.2989	0.32016
7.27311	0.22035	0.31724
7.37381	0.33776	0.31438
7.47391	0.42089	0.31163
7.57181	0.31967	0.30901
7.67111	0.27986	0.30643
7.77231	0.31828	0.30388
7.87291	0.26345	0.30142
7.97301	0.23932	0.29904
8.07241	0.34977	0.29675

## Sheet: Sheet3
	NiO/Au/Catalyst
Delay time (ps)	Norm. (ΔA)	Fitted
-0.50001	0.02644	0
-0.45067	0.1811	0
-0.40088	-0.13412	1.16579e-15
-0.35132	-0.10778	2.00653e-12
-0.3019	-0.04795	1.32721e-09
-0.25285	-0.05936	3.28551e-07
-0.20165	0.14227	3.87572e-05
-0.15139	-0.23948	0.0016
-0.10076	0.11874	0.02652
-0.05034	0.00275	0.17866
-0.000296425	0.66428	0.53968
0.04883	0.84788	0.87552
0.09955	0.94888	0.99937
0.14875	0.95693	1.00427
0.19919	1.01213	0.98944
0.24954	0.92525	0.97365
0.29951	1.04755	0.95826
0.34948	0.88322	0.94316
0.40035	0.81673	0.92809
0.45005	1.02859	0.91365
0.50092	0.92903	0.89916
0.54989	0.82654	0.88548
0.59969	0.60112	0.87183
0.69868	1.02167	0.84548
0.79916	0.83071	0.81976
0.89996	0.85325	0.79495
1.00028	0.98874	0.7712
1.09996	0.99636	0.74852
1.19902	0.66927	0.72683
1.29835	0.57444	0.70591
1.39888	0.6104	0.68555
1.50055	0.65619	0.66576
1.60024	0.53944	0.6471
1.70003	0.49212	0.62913
1.79879	0.698	0.61203
1.89809	0.58002	0.59548
1.99984	0.47317	0.57919
2.10028	0.55751	0.56372
2.19985	0.65893	0.54897
2.29926	0.59624	0.53481
2.39934	0.51642	0.5211
2.49952	0.48704	0.50791
2.60061	0.695	0.4951
2.70037	0.62864	0.48295
2.79949	0.37795	0.47134
2.8997	0.37749	0.46005
2.99986	0.50452	0.4492
3.10022	0.54358	0.43874
3.20011	0.45625	0.42874
3.29916	0.46236	0.41919
3.3984	0.5806	0.40999
3.49911	0.54974	0.40101
3.59968	0.35213	0.39239
3.70096	0.30996	0.38404
3.80093	0.50566	0.37612
3.89913	0.512	0.36864
3.9988	0.43993	0.36133
4.09948	0.35303	0.35423
4.19975	0.14159	0.34744
4.30049	0.15779	0.34087
4.39897	0.13783	0.33469
4.49946	0.08495	0.32863
4.59903	0.19931	0.32286
4.70019	0.36687	0.31722
4.80025	0.50365	0.31185
4.89942	0.21547	0.30674
4.999	-0.07568	0.3018
5.09974	0.05965	0.29699
5.20058	0.42784	0.29237
5.30031	0.26776	0.28797
5.39986	0.16653	0.28375
5.49894	0.24373	0.2797
5.59841	0.14748	0.2758
5.69924	0.49509	0.27199
5.7998	0.54578	0.26835
5.90025	0.03729	0.26484
5.99972	0.03663	0.2615
6.09941	0.24237	0.25829
6.19951	0.43177	0.25518
6.30004	0.43839	0.25218
6.4004	0.14822	0.2493
6.5001	0.21585	0.24655
6.59938	0.26009	0.24391
6.69938	0.17491	0.24136
6.79945	0.05334	0.2389
6.89967	0.28989	0.23654
6.99972	0.35968	0.23427
7.09888	0.26647	0.2321
7.19896	0.30236	0.23
7.29932	0.17337	0.22797
7.39955	0.22996	0.22603
7.4999	0.24496	0.22415
7.599	0.10798	0.22237
7.69796	0.34418	0.22066
7.79889	0.49573	0.21898
7.89942	0.37283	0.21738
7.99992	0.34449	0.21583
8.09918	0.20075	0.21437
