# Supplementary material for: Hydrogen evolution with hot electrons on a plasmonic-molecular catalyst hybrid system
Source: Nat Commun. 2024 Jan 10;15:445. doi: 10.1038/s41467-024-44752-y (PMC10781775; doi:10.1038/s41467-024-44752-y)
Supplement: Supplementary file 3 — Source data [file 41467_2024_44752_MOESM3_ESM.zip › Source data/Figure 5B.xlsx]

## Sheet: Sheet1
	NiO/Au/Co-catalyst
Wavelength (nm)									Delay time (ps)
0	-0.488	-0.458	-0.428	-0.396	-0.368	-0.337	-0.308	-0.277	-0.248	-0.218	-0.188	-0.157	-0.128	-0.0971	-0.0678	-0.0372	-0.00648	0.0229	0.0522	0.0842	0.114	0.142	0.172	0.202	0.232	0.264	0.292	0.322	0.352	0.383	0.412	0.443	0.472	0.503	0.534	0.562	0.592	0.624	0.652	0.683	0.712	0.742	0.772	0.803	0.832	0.863	0.892	0.922	0.952
4300	-1.42e-05	1.37e-05	1.58e-05	7.12e-06	-1.48e-05	2.32e-05	4.9e-05	7.02e-05	0.00011	0.00016	0.000198	0.000233	0.000287	0.000373	0.000488	0.000677	0.00083	0.000928	0.000913	0.000863	0.000803	0.000723	0.000622	0.000593	0.000548	0.000512	0.000506	0.000498	0.000455	0.000466	0.000442	0.000423	0.000421	0.000404	0.000411	0.000389	0.000396	0.000396	0.00038	0.000378	0.000391	0.000374	0.000364	0.00035	0.000344	0.00033	0.000342	0.000334	0.000329
4320	8.62e-05	8.01e-05	6e-05	6.57e-05	5.89e-05	8.53e-05	9.78e-05	0.000129	0.000161	0.000219	0.000253	0.000296	0.000337	0.00042	0.000542	0.000738	0.000936	0.00107	0.0011	0.00106	0.00102	0.000921	0.000801	0.000732	0.000693	0.000655	0.00064	0.000618	0.000592	0.000563	0.000572	0.000548	0.00054	0.000524	0.000532	0.000493	0.000501	0.000489	0.000466	0.000477	0.000456	0.000452	0.000451	0.000434	0.000418	0.000424	0.000416	0.000402	0.000395
4330	0.000123	0.000108	0.000112	0.000114	0.000101	0.000117	0.000125	0.000157	0.000198	0.000236	0.000264	0.000311	0.000352	0.00042	0.000528	0.000701	0.000903	0.00104	0.0011	0.00113	0.00113	0.00109	0.000964	0.000868	0.000821	0.000776	0.000742	0.00073	0.000697	0.000672	0.000656	0.000633	0.000625	0.000613	0.000597	0.000575	0.000574	0.000567	0.000546	0.000545	0.000536	0.000525	0.000517	0.000509	0.000492	0.000487	0.000478	0.000465	0.000458
4350	9.59e-05	0.000108	0.00011	0.000111	0.000105	0.000119	0.000132	0.000156	0.000182	0.000229	0.000261	0.000308	0.000342	0.000401	0.0005	0.00065	0.00082	0.00096	0.00104	0.00109	0.00112	0.00111	0.00102	0.000925	0.000862	0.000812	0.000777	0.000747	0.000728	0.000699	0.000679	0.000656	0.000646	0.000633	0.000622	0.000594	0.00059	0.000581	0.000562	0.000558	0.000548	0.000543	0.000533	0.000526	0.000511	0.000502	0.000495	0.000479	0.000475
4360	5.12e-05	7.74e-05	8.48e-05	8.63e-05	8.66e-05	0.000103	0.000109	0.000138	0.000163	0.000203	0.000243	0.000289	0.000323	0.000386	0.00048	0.000609	0.000762	0.000892	0.000988	0.00106	0.00111	0.00113	0.00105	0.000959	0.00089	0.000834	0.000797	0.00077	0.00074	0.000711	0.00069	0.000666	0.000658	0.000637	0.000627	0.0006	0.000601	0.000591	0.000568	0.000562	0.000553	0.00055	0.000539	0.000525	0.000516	0.000506	0.000499	0.000487	0.000481
4380	-5.1e-06	1.78e-05	3.9e-05	4.49e-05	5.12e-05	6.49e-05	7.26e-05	0.000102	0.000109	0.00016	0.000196	0.000252	0.000284	0.000353	0.000438	0.000571	0.000706	0.000834	0.000927	0.00102	0.00107	0.00111	0.00105	0.000975	0.000892	0.000844	0.000802	0.000766	0.000743	0.000709	0.000691	0.000672	0.000659	0.000629	0.000624	0.000608	0.000601	0.000586	0.000573	0.000559	0.000555	0.000546	0.000539	0.000527	0.000511	0.000498	0.000496	0.000483	0.000483
4390	-3.89e-05	-2.79e-05	-8.27e-06	-3.74e-07	6.26e-06	3.09e-05	3.35e-05	5.93e-05	7.19e-05	0.000118	0.000154	0.000215	0.000248	0.000322	0.000413	0.000537	0.000675	0.000803	0.000893	0.00098	0.00104	0.00108	0.00103	0.000957	0.000884	0.000835	0.000794	0.000758	0.000729	0.000693	0.000673	0.000656	0.000643	0.000618	0.000612	0.000594	0.000584	0.000574	0.000559	0.000549	0.00054	0.000529	0.000525	0.000514	0.000496	0.000484	0.000486	0.000471	0.000466
4410	-5.34e-05	-4.65e-05	-3.54e-05	-3.26e-05	-2.35e-05	-1.19e-05	-1.67e-06	2.33e-05	3.24e-05	7.84e-05	0.000121	0.000178	0.000221	0.000296	0.00039	0.000526	0.000665	0.000789	0.000884	0.000978	0.00103	0.00108	0.00104	0.00097	0.000888	0.000845	0.000797	0.000765	0.00073	0.000699	0.000675	0.000657	0.000644	0.000615	0.000614	0.000592	0.000586	0.000572	0.000558	0.000548	0.000543	0.000529	0.000524	0.000513	0.0005	0.000484	0.000485	0.00047	0.000468
4420	-3.23e-05	-4.17e-05	-3.7e-05	-4.63e-05	-4.75e-05	-3.22e-05	-2.85e-05	-5.91e-06	3.35e-06	4.84e-05	8.13e-05	0.000142	0.000189	0.000266	0.000365	0.00051	0.000653	0.000781	0.000883	0.000976	0.00103	0.00108	0.00105	0.000974	0.000894	0.000847	0.000801	0.000763	0.000733	0.000698	0.000677	0.000659	0.000644	0.000618	0.000615	0.000595	0.000583	0.000571	0.00056	0.000546	0.000545	0.000528	0.000521	0.000517	0.000502	0.000487	0.000487	0.000475	0.000467
4440	-6.83e-06	-2.05e-05	-2.38e-05	-4.27e-05	-4.4e-05	-4.51e-05	-4.18e-05	-2.03e-05	-2.26e-05	2.12e-05	4.7e-05	0.00011	0.000157	0.000238	0.000335	0.000482	0.000628	0.000756	0.000857	0.000949	0.00101	0.00106	0.00103	0.000962	0.000883	0.000836	0.000787	0.000753	0.000721	0.000687	0.000662	0.000644	0.000632	0.000604	0.000601	0.000582	0.000571	0.00056	0.00055	0.000537	0.000532	0.000517	0.000513	0.000505	0.000491	0.000476	0.000479	0.000463	0.000458
4450	1.52e-05	3.9e-06	-5.1e-06	-2.71e-05	-4.04e-05	-4.22e-05	-4.75e-05	-3.49e-05	-4.17e-05	-4.54e-06	1.98e-05	8.13e-05	0.000126	0.000212	0.000311	0.000459	0.000608	0.000741	0.000841	0.000943	0.000997	0.00105	0.00103	0.000963	0.000882	0.000836	0.000784	0.000748	0.000716	0.00068	0.00066	0.000639	0.000628	0.000598	0.000597	0.000579	0.000572	0.000554	0.00054	0.00053	0.000526	0.000514	0.000507	0.000496	0.000485	0.000472	0.00047	0.000457	0.000448
4470	2.53e-05	1.99e-05	1.48e-05	-9.83e-06	-1.92e-05	-3.06e-05	-3.85e-05	-3.49e-05	-4.99e-05	-2.05e-05	1.39e-06	5.89e-05	9.56e-05	0.00018	0.000279	0.000434	0.000584	0.000721	0.000826	0.000926	0.000981	0.00104	0.00101	0.000955	0.000871	0.000827	0.000775	0.000739	0.000712	0.000674	0.000647	0.000631	0.000621	0.000594	0.000593	0.000573	0.00056	0.000544	0.000537	0.00052	0.000523	0.000506	0.000503	0.000491	0.000478	0.000465	0.000465	0.000447	0.000449
4480	2.28e-05	2.44e-05	2.8e-05	7.43e-06	-1.65e-06	-1.89e-05	-2.7e-05	-2.61e-05	-5.03e-05	-2.82e-05	-1e-05	4.23e-05	7.92e-05	0.000162	0.000263	0.000422	0.000582	0.000722	0.000832	0.000935	0.000989	0.00104	0.00103	0.000966	0.000886	0.000841	0.000788	0.000747	0.000721	0.000682	0.000658	0.00064	0.000628	0.000598	0.000595	0.000581	0.000567	0.000549	0.000543	0.000525	0.00053	0.000513	0.000507	0.000497	0.000485	0.000466	0.000469	0.000455	0.00045
4500	6.56e-06	1.53e-05	2.63e-05	9.7e-06	9.72e-06	-1.74e-06	-1.26e-05	-1.63e-05	-4.9e-05	-3.29e-05	-2.16e-05	2.2e-05	5.8e-05	0.000131	0.00023	0.000394	0.000555	0.000698	0.000813	0.000916	0.000973	0.00103	0.00102	0.000958	0.000876	0.000837	0.00078	0.000741	0.000711	0.000677	0.000654	0.000632	0.000622	0.000585	0.000588	0.000572	0.00056	0.000541	0.00054	0.000519	0.000525	0.000505	0.000499	0.000491	0.000476	0.000462	0.000465	0.000448	0.000445
4510	-2.93e-06	4.96e-06	2.06e-05	1.39e-05	1.94e-05	1.03e-05	3.37e-06	-2.52e-06	-3.95e-05	-3.31e-05	-2.72e-05	1.69e-05	4.22e-05	0.000119	0.000212	0.000372	0.000535	0.000676	0.000791	0.000893	0.000953	0.00101	0.001	0.000945	0.000863	0.000822	0.000771	0.00073	0.000703	0.000664	0.000643	0.000621	0.000613	0.000578	0.000578	0.000563	0.000551	0.000533	0.000527	0.000511	0.000516	0.000496	0.000492	0.000484	0.000472	0.000455	0.000457	0.000442	0.000438
4530	-1.07e-05	-6.99e-06	1.4e-05	4.47e-06	1.48e-05	1.2e-05	1.08e-05	1.03e-05	-3.26e-05	-2.75e-05	-2.67e-05	8.09e-06	3.53e-05	0.000106	0.000196	0.000358	0.000523	0.00068	0.000793	0.000907	0.000965	0.00102	0.00101	0.00096	0.000872	0.000838	0.000781	0.000738	0.000711	0.000672	0.000647	0.000628	0.000621	0.000581	0.000583	0.000573	0.000559	0.000536	0.000535	0.000512	0.000521	0.000502	0.000497	0.000486	0.000471	0.000459	0.000464	0.000446	0.000442
4540	-1.18e-05	-1.29e-05	2.83e-06	-5.41e-06	5.16e-06	1.4e-05	1.62e-05	1.6e-05	-2.16e-05	-2.16e-05	-3.02e-05	6.95e-06	2.56e-05	8.78e-05	0.000168	0.000332	0.000497	0.000652	0.000771	0.000885	0.000948	0.00101	0.001	0.000949	0.000865	0.000828	0.000769	0.000731	0.000704	0.000665	0.000641	0.00062	0.000615	0.000574	0.000576	0.000565	0.000552	0.000528	0.000529	0.000501	0.000511	0.000493	0.000488	0.000482	0.000469	0.000455	0.000458	0.00044	0.000436
4560	-6.35e-06	-9.13e-06	1.11e-06	-1.74e-05	-2.31e-06	3.92e-06	1.71e-05	2.5e-05	-1.81e-05	-1.47e-05	-2.88e-05	4.13e-06	1.7e-05	7.52e-05	0.000155	0.000322	0.000487	0.000651	0.00077	0.000891	0.000952	0.00101	0.00101	0.000956	0.000868	0.000841	0.000776	0.000738	0.000707	0.000667	0.000649	0.000624	0.00062	0.000576	0.00058	0.000573	0.000555	0.00053	0.000537	0.000506	0.00052	0.000495	0.000492	0.000487	0.00047	0.000452	0.000458	0.000445	0.000441
4570	-1.6e-06	-3.45e-06	3.32e-06	-2.13e-05	-8.23e-06	-2.6e-06	1.44e-05	3.04e-05	-1.22e-05	-1.23e-05	-2.83e-05	4.4e-06	1.6e-05	7.17e-05	0.000143	0.000309	0.000475	0.000637	0.000758	0.000882	0.00094	0.00101	0.00101	0.000956	0.000863	0.000836	0.000774	0.000729	0.000705	0.000663	0.000642	0.000621	0.000619	0.000568	0.000576	0.000569	0.00055	0.000526	0.000532	0.000498	0.000516	0.000491	0.000487	0.000481	0.000467	0.000448	0.000451	0.00044	0.000432
4590	1.59e-06	1.4e-06	6.37e-06	-2.27e-05	-1.21e-05	-1.24e-05	1.2e-05	3.1e-05	-5.04e-06	-9.28e-06	-2.22e-05	2.26e-07	1.26e-05	7.2e-05	0.000136	0.000292	0.000455	0.000623	0.000751	0.000874	0.000937	0.001	0.001	0.00095	0.000859	0.000835	0.000768	0.00073	0.000702	0.000661	0.000635	0.000614	0.000612	0.000565	0.000575	0.000566	0.000549	0.000524	0.00053	0.000496	0.000513	0.000488	0.000484	0.000479	0.000462	0.000445	0.000454	0.000436	0.000433
4600	7.54e-07	2.05e-06	1.24e-05	-1.78e-05	-1.26e-05	-1.47e-05	2.31e-06	3.3e-05	-4.29e-06	-2.57e-06	-2.06e-05	1.35e-06	1.57e-05	6.88e-05	0.000131	0.000286	0.00045	0.000615	0.000744	0.000872	0.000936	0.001	0.001	0.00095	0.000863	0.000833	0.000771	0.000729	0.000701	0.000663	0.00064	0.000616	0.000615	0.000564	0.000574	0.000568	0.000543	0.00052	0.000531	0.000493	0.000511	0.000485	0.000484	0.000477	0.000464	0.000442	0.000451	0.000438	0.000433
4620	2.74e-06	1.06e-06	1.55e-05	-1.06e-05	-7.31e-06	-1.33e-05	2.61e-06	3.02e-05	-4.93e-06	4.34e-06	-2.13e-05	-3.77e-06	1.18e-05	6.9e-05	0.000123	0.000277	0.000446	0.000619	0.000748	0.000891	0.000954	0.00102	0.00102	0.000967	0.000878	0.000857	0.000788	0.000746	0.000719	0.000672	0.00065	0.000632	0.000627	0.000585	0.000583	0.000578	0.000557	0.000533	0.000538	0.000506	0.000522	0.000497	0.000495	0.00049	0.000471	0.000452	0.000462	0.00045	0.000446
4630	4.35e-08	-4.77e-06	1.76e-05	-1.11e-05	-6.26e-06	-2.07e-05	-1.53e-06	2.76e-05	-1.69e-06	8.78e-06	-1.94e-05	1.27e-06	5.19e-06	6.03e-05	0.000116	0.000262	0.000431	0.000606	0.000744	0.000891	0.000957	0.00103	0.00103	0.000975	0.000881	0.000865	0.000795	0.00075	0.000719	0.000679	0.000657	0.000634	0.00063	0.000582	0.000588	0.000585	0.000557	0.000534	0.000547	0.000507	0.000531	0.000503	0.000496	0.000492	0.000474	0.00045	0.000469	0.000446	0.000447
4650	-8.36e-07	-7.25e-07	1.7e-05	-1.36e-05	2.91e-06	-1.67e-05	-3.88e-06	2.57e-05	-4.96e-06	9.31e-06	-1.76e-05	-9.01e-07	9.19e-06	7.49e-05	0.000121	0.000268	0.000434	0.000613	0.000753	0.000898	0.000972	0.00104	0.00105	0.000986	0.000892	0.00088	0.000807	0.000762	0.00073	0.000688	0.000666	0.000643	0.000645	0.000592	0.000597	0.000599	0.000571	0.000537	0.000557	0.000514	0.000543	0.000507	0.000506	0.000501	0.000484	0.00046	0.000476	0.000457	0.000456
4660	-7.19e-07	-7.29e-06	1.35e-05	-1.25e-05	4.38e-06	-1.37e-05	-2.28e-06	2.26e-05	-1.24e-06	1.11e-05	-1.91e-05	-6.04e-06	2.86e-06	7.61e-05	0.000125	0.000272	0.000435	0.000619	0.000756	0.000904	0.00098	0.00105	0.00106	0.001	0.000902	0.000891	0.000818	0.00077	0.000737	0.000693	0.000673	0.00065	0.000652	0.000599	0.000601	0.000602	0.000581	0.000543	0.000563	0.000517	0.000548	0.000514	0.000511	0.000505	0.000488	0.000469	0.000482	0.00046	0.000462
4680	3.99e-07	-7.51e-06	9.22e-06	-1.69e-05	2.86e-06	-1.35e-05	-1.53e-06	2.15e-05	-5.72e-06	9.92e-06	-2.07e-05	-8.53e-06	-6.46e-06	6.97e-05	0.000115	0.00027	0.000432	0.000613	0.000753	0.000913	0.000991	0.00107	0.00107	0.00101	0.000911	0.000906	0.000825	0.000781	0.00075	0.000709	0.000679	0.000663	0.000663	0.000605	0.000615	0.000623	0.000589	0.000553	0.000576	0.000524	0.000556	0.000521	0.000516	0.000513	0.000496	0.000473	0.00049	0.000473	0.00047
4690	1.07e-06	-1.76e-06	1.51e-05	-2.46e-05	1.01e-06	-1.1e-05	-1.28e-07	2.3e-05	-8.24e-06	9.36e-06	-1.15e-05	-1.13e-05	-9.91e-06	7.08e-05	0.000129	0.000275	0.000429	0.000614	0.000758	0.000916	0.000994	0.00107	0.00107	0.00102	0.000913	0.000909	0.00083	0.000785	0.000754	0.000712	0.000685	0.000665	0.000662	0.000604	0.000617	0.000621	0.000591	0.000553	0.000583	0.000525	0.000561	0.000523	0.000521	0.000519	0.000495	0.000474	0.000493	0.000471	0.000473
4710	1.41e-06	1.83e-06	2.18e-05	-2.61e-05	2.11e-06	-1.48e-05	3.19e-06	1.92e-05	-7e-06	1.48e-05	-1.56e-05	-1.65e-05	-2.29e-05	7.02e-05	0.000119	0.000276	0.000436	0.000614	0.000759	0.000928	0.00101	0.00108	0.00109	0.00103	0.000922	0.000929	0.000839	0.000798	0.000759	0.000718	0.000694	0.000672	0.000678	0.000613	0.000627	0.000633	0.000604	0.000562	0.000592	0.000526	0.000566	0.000533	0.000529	0.000524	0.000503	0.000474	0.000496	0.000477	0.000482
4720	-2.77e-06	3.09e-06	2.25e-05	-2.24e-05	-2.74e-06	-1.51e-05	6.13e-06	2.3e-05	-2.02e-05	1.87e-05	-1.55e-05	-2.71e-05	-2.34e-05	5.44e-05	0.000126	0.000274	0.000427	0.000606	0.00075	0.000917	0.001	0.00108	0.00107	0.00102	0.000919	0.000915	0.000831	0.000789	0.000757	0.000711	0.000689	0.000667	0.000667	0.000612	0.00062	0.000623	0.000591	0.000562	0.00058	0.000527	0.000562	0.00053	0.000529	0.000522	0.000501	0.000476	0.000491	0.000475	0.00047
4740	-6.46e-06	-5e-06	2.23e-05	-2.26e-05	-7.35e-07	-1.93e-05	-1.44e-06	2.26e-05	-1.88e-05	1.85e-05	-1.67e-05	-2.62e-05	-3.4e-05	5.33e-05	0.000121	0.000273	0.00043	0.0006	0.000745	0.000925	0.00102	0.00109	0.0011	0.00104	0.000935	0.000941	0.000848	0.000801	0.00077	0.000722	0.000699	0.000684	0.000686	0.000618	0.000629	0.000644	0.000609	0.000569	0.000599	0.000537	0.000578	0.000537	0.000535	0.000533	0.000508	0.000482	0.000501	0.000486	0.000482
4750	-1.24e-05	-4.18e-06	2.87e-05	-1.27e-05	1.21e-06	-2.46e-05	6.95e-06	2.49e-05	-1.52e-05	1.42e-05	-7.03e-06	-1.93e-05	-4.32e-05	3.92e-05	0.000109	0.000274	0.000413	0.000599	0.00074	0.000933	0.00103	0.00111	0.00112	0.00105	0.000938	0.000949	0.000856	0.000808	0.00078	0.00073	0.00071	0.000688	0.000692	0.000619	0.000639	0.000649	0.000613	0.00057	0.0006	0.000542	0.000581	0.000544	0.000535	0.000537	0.000515	0.000491	0.000513	0.000495	0.000488
4770	-6.28e-06	-1.17e-05	2.52e-05	-1.52e-05	-2.17e-06	-2.08e-05	3.78e-06	2.05e-05	-2.11e-05	7.67e-06	-7.07e-06	-2.33e-05	-5.04e-05	1.76e-05	8.97e-05	0.000262	0.000388	0.000567	0.000716	0.000915	0.00103	0.00111	0.00112	0.00106	0.000941	0.000954	0.000856	0.00081	0.000773	0.000737	0.000709	0.000691	0.000696	0.000621	0.000638	0.000655	0.000613	0.000569	0.000606	0.000533	0.00058	0.000545	0.000536	0.000537	0.000511	0.00048	0.000514	0.00049	0.000487
4780	-2.43e-06	-9.59e-06	1.55e-05	-1.78e-05	9.8e-06	-2.59e-05	-2.81e-08	2.56e-05	-3.11e-05	5.6e-06	-1.96e-06	-2.21e-05	-6.13e-05	1.11e-05	8.03e-05	0.000246	0.000376	0.000546	0.000695	0.000901	0.00102	0.00112	0.00111	0.00105	0.000935	0.000948	0.000857	0.000809	0.000773	0.000723	0.000705	0.000683	0.000689	0.000616	0.000636	0.000649	0.000613	0.000568	0.000603	0.00053	0.000577	0.000531	0.000529	0.000533	0.000509	0.000477	0.000498	0.000481	0.000488
4800	5.03e-06	-1.34e-05	1.66e-05	-1.3e-05	1.24e-05	-2.24e-05	-3.69e-07	2.37e-05	-2.64e-05	1.34e-05	9.02e-06	-1.24e-05	-6.39e-05	-1.16e-05	6.51e-05	0.000238	0.000362	0.000526	0.000675	0.000895	0.00103	0.00112	0.00112	0.00106	0.000932	0.000958	0.000861	0.0008	0.000775	0.000725	0.000702	0.000694	0.000696	0.000614	0.000629	0.000644	0.000613	0.00057	0.000604	0.000532	0.000586	0.000529	0.000527	0.000537	0.000512	0.000474	0.000505	0.000486	0.000485
4810	1.27e-05	-7.83e-06	7.15e-06	-2.21e-05	3.43e-06	-2e-05	4.53e-06	1.96e-05	-2.29e-05	3.95e-06	1.01e-05	-9.91e-06	-6.63e-05	-1.33e-05	5.55e-05	0.000209	0.000331	0.000484	0.000645	0.000868	0.00102	0.00113	0.00111	0.00106	0.000927	0.000953	0.000848	0.000799	0.000773	0.00072	0.000708	0.000685	0.000685	0.000617	0.000613	0.000651	0.000605	0.000567	0.000599	0.000533	0.000574	0.000531	0.000532	0.000524	0.000492	0.000476	0.000491	0.000469	0.000477
4830	2.88e-06	8.81e-06	9.04e-06	-3.13e-05	5.23e-06	-2.47e-05	9.82e-06	2.17e-05	-3.58e-05	1.43e-05	8.5e-06	-1.51e-06	-7.64e-05	-3.44e-05	3.11e-05	0.000188	0.000302	0.000444	0.000598	0.000834	0.000991	0.0011	0.0011	0.00101	0.000915	0.000933	0.000829	0.000785	0.000745	0.000696	0.000684	0.00067	0.000664	0.000617	0.00062	0.00062	0.000594	0.00055	0.000584	0.000514	0.000555	0.000523	0.000518	0.000511	0.000488	0.000453	0.000475	0.000464	0.00047
4840	3.62e-06	6.63e-06	-3.6e-06	-1.55e-05	-1.49e-05	-1.39e-05	1.98e-05	3.78e-05	-4.1e-05	-3.64e-06	9.5e-06	3.22e-05	-4.1e-05	-2.09e-05	4.51e-05	0.000202	0.000308	0.000437	0.000555	0.000778	0.000969	0.00106	0.00108	0.000996	0.000884	0.000902	0.000814	0.00077	0.000714	0.000674	0.00067	0.000652	0.000632	0.0006	0.000593	0.000595	0.000573	0.000542	0.000564	0.00051	0.000521	0.000508	0.000479	0.000505	0.000437	0.000452	0.000476	0.000439	0.000451
4860	-1.26e-05	1.12e-05	1.89e-05	-4.27e-05	-3.03e-05	-1.52e-05	2.37e-05	4.89e-06	-3.44e-05	2.78e-06	9.24e-06	1.66e-05	-6.15e-05	-3.55e-05	4.13e-05	0.000199	0.00032	0.00043	0.000557	0.000795	0.000986	0.00108	0.00103	0.001	0.000883	0.000914	0.000798	0.000777	0.000725	0.000682	0.000671	0.000676	0.00068	0.000616	0.000575	0.000604	0.000599	0.000546	0.000591	0.000502	0.000551	0.000512	0.000502	0.000532	0.00044	0.00048	0.000452	0.000436	0.000465
4870	-9.32e-06	-4.33e-06	1.49e-05	-3.58e-05	-5.4e-06	-1.87e-05	1.75e-05	1.91e-05	1.89e-06	3e-06	6.07e-06	5.84e-05	-5.43e-06	-1.94e-05	3.27e-05	0.00019	0.000306	0.000431	0.000552	0.000777	0.000937	0.00104	0.00102	0.000909	0.000871	0.000833	0.000745	0.000775	0.00066	0.000654	0.000677	0.000627	0.000598	0.000562	0.000578	0.000566	0.000519	0.000526	0.000546	0.000512	0.000509	0.000492	0.000471	0.000496	0.000448	0.000408	0.000444	0.000449	0.000425
4890	-2.96e-05	-2.32e-05	1.52e-05	-7.31e-05	1.22e-05	1.93e-05	6.86e-06	5.65e-05	-4.86e-05	3.13e-05	-8.23e-06	2.26e-05	-2.9e-05	-9.49e-05	1.44e-05	0.000162	0.000277	0.000309	0.000533	0.000701	0.000845	0.000932	0.000957	0.000863	0.000791	0.00078	0.00071	0.000689	0.00059	0.000583	0.000592	0.00061	0.000544	0.000529	0.000508	0.000509	0.000475	0.000457	0.000443	0.000485	0.000453	0.000439	0.000455	0.000451	0.000352	0.00042	0.00043	0.000426	0.000388
4900	2.14e-05	7.02e-05	1.51e-05	4.55e-05	2e-05	1.45e-07	4.31e-05	3.98e-05	-2.24e-05	-4.7e-05	3.96e-05	-1.81e-06	1.17e-05	-3.56e-05	1.3e-05	2.23e-05	0.000189	0.000219	0.000409	0.000537	0.000782	0.000817	0.000825	0.000735	0.00072	0.000529	0.000629	0.000577	0.000525	0.000546	0.000532	0.000473	0.000418	0.00051	0.000435	0.000419	0.000421	0.000424	0.000329	0.000465	0.000372	0.000452	0.0004	0.000341	0.00038	0.000399	0.000351	0.000284	0.000349
[truncated: 47 more columns]
