# Supplementary material for: Hydrogen evolution with hot electrons on a plasmonic-molecular catalyst hybrid system
Source: Nat Commun. 2024 Jan 10;15:445. doi: 10.1038/s41467-024-44752-y (PMC10781775; doi:10.1038/s41467-024-44752-y)
Supplement: Supplementary file 3 — Source data [file 41467_2024_44752_MOESM3_ESM.zip › Source data/Figure 5C.xlsx]

## Sheet: Sheet1
	NiO/Au/Co-cat
Delay time (ps)	Norm (ΔA)	Fitted
-1.49	2.6e-06	0
-0.985	7.11e-06	0
-0.488	-8.36e-07	5.03e-17
-0.458	-7.25e-07	1.25e-15
-0.428	1.7e-05	2.95e-14
-0.396	-1.36e-05	6.4e-13
-0.368	2.91e-06	7.91e-12
-0.337	-1.67e-05	1.02e-10
-0.308	-3.88e-06	9.82e-10
-0.277	2.57e-05	8.58e-09
-0.248	-4.96e-06	5.67e-08
-0.218	9.31e-06	3.13e-07
-0.188	-1.76e-05	1.54e-06
-0.157	-9.01e-07	6.24e-06
-0.128	9.19e-06	1.99e-05
-0.0971	7.49e-05	5.6e-05
-0.0678	0.000121	0.000127
-0.0372	0.000268	0.000253
-0.00648	0.000434	0.000427
0.0229	0.000613	0.000614
0.0522	0.000753	0.000783
0.0842	0.000898	0.000913
0.114	0.000972	0.000971
0.142	0.00104	0.000982
0.172	0.00105	0.000964
0.202	0.000986	0.000934
0.232	0.000892	0.000898
0.264	0.00088	0.00086
0.292	0.000807	0.000829
0.322	0.000762	0.000798
0.352	0.00073	0.000768
0.383	0.000688	0.000739
0.412	0.000666	0.000713
0.443	0.000643	0.000688
0.472	0.000645	0.000665
0.503	0.000592	0.000643
0.534	0.000597	0.000622
0.562	0.000599	0.000604
0.592	0.000571	0.000585
0.624	0.000537	0.000567
0.652	0.000557	0.000552
0.683	0.000514	0.000536
0.712	0.000543	0.000522
0.742	0.000507	0.000509
0.772	0.000506	0.000496
0.803	0.000501	0.000484
0.832	0.000484	0.000473
0.863	0.00046	0.000462
0.892	0.000476	0.000452
0.922	0.000457	0.000442
0.952	0.000456	0.000433
0.982	0.000447	0.000425
1.01	0.000428	0.000416
1.11	0.00043	0.000392
1.21	0.00042	0.000372
1.31	0.000383	0.000356
1.41	0.000384	0.000341
1.51	0.00037	0.000329
1.61	0.000355	0.000319
1.71	0.000357	0.00031
1.81	0.000353	0.000302
1.91	0.000352	0.000295
2.01	0.000303	0.000289
2.11	0.000297	0.000283
2.21	0.00029	0.000278
2.31	0.000285	0.000273
2.41	0.000268	0.000269
2.51	0.000262	0.000265
2.61	0.000276	0.000261
2.71	0.000268	0.000258
2.81	0.00026	0.000254
2.91	0.000238	0.000251
3.01	0.000223	0.000248
3.11	0.000236	0.000245
3.21	0.000232	0.000242
3.31	0.000248	0.000239
3.41	0.000218	0.000236
3.51	0.000217	0.000233
3.61	0.000211	0.000231
3.71	0.00021	0.000228
3.81	0.000226	0.000225
3.91	0.000194	0.000223
4.01	0.000207	0.00022
4.11	0.00019	0.000218
4.21	0.00018	0.000216
4.31	0.000175	0.000213
4.41	0.000182	0.000211
4.51	0.000188	0.000209
4.61	0.000193	0.000206
4.71	0.000172	0.000204
4.81	0.000187	0.000202
4.91	0.000171	0.0002
5.01	0.000171	0.000198
5.21	0.000181	0.000194
5.41	0.000147	0.00019
5.61	0.000145	0.000186
5.81	0.000157	0.000182
6.01	0.000153	0.000178
6.21	0.000145	0.000175
6.41	0.000161	0.000171
6.61	0.000152	0.000168
6.81	0.000155	0.000165
7.01	0.000133	0.000161
7.21	0.000137	0.000158
7.41	0.000138	0.000155
7.61	0.000153	0.000152
7.81	0.000144	0.00015
8.01	0.000133	0.000147
8.21	0.000137	0.000144
8.41	0.000146	0.000141
8.61	0.000134	0.000139
8.81	0.000118	0.000137
9.01	0.000135	0.000134
9.21	0.000142	0.000132
9.41	0.000138	0.00013
9.61	0.00013	0.000127
9.81	0.000118	0.000125
10	0.000128	0.000123
10.2	0.000113	0.000121
10.4	0.000124	0.000119
10.6	0.000103	0.000117
10.8	0.000113	0.000116
11	0.000124	0.000114
11.2	0.000125	0.000112
11.4	0.000124	0.00011
11.6	0.000106	0.000109
11.8	0.000112	0.000107
12	0.000123	0.000106
12.2	0.000127	0.000104
12.4	0.000106	0.000103
12.6	9.42e-05	0.000101
12.8	0.000126	9.98e-05
13	0.000106	9.85e-05
13.2	0.000112	9.72e-05
13.4	8.96e-05	9.59e-05
13.6	0.000111	9.47e-05
13.8	9.93e-05	9.35e-05
14	0.000132	9.23e-05
14.2	8.1e-05	9.12e-05
14.4	9.13e-05	9.01e-05
14.6	0.000101	8.9e-05
14.8	9.91e-05	8.8e-05
15	7.45e-05	8.7e-05
15.5	0.00012	8.46e-05
16	0.000121	8.24e-05
16.5	9.48e-05	8.04e-05
17	9.25e-05	7.84e-05
17.5	8.21e-05	7.67e-05
18	8.75e-05	7.5e-05
18.5	9.64e-05	7.35e-05
19	9.55e-05	7.2e-05
19.5	8.38e-05	7.07e-05
20	0.000109	6.95e-05
20.5	0.000127	6.83e-05
21	9.1e-05	6.72e-05
21.5	9.95e-05	6.62e-05
22	7.65e-05	6.53e-05
22.5	9.97e-05	6.44e-05
23	0.000107	6.36e-05
23.5	0.000105	6.29e-05
24	0.000102	6.22e-05
24.5	8.04e-05	6.15e-05
25	0.000126	6.09e-05
25.5	9.33e-05	6.04e-05
26	7.18e-05	5.99e-05
26.5	9.97e-05	5.94e-05
27	8.27e-05	5.89e-05
27.5	8.91e-05	5.85e-05
28	0.000104	5.81e-05
28.5	9.92e-05	5.77e-05
29	9.27e-05	5.74e-05
29.5	8.49e-05	5.71e-05
30	8.9e-05	5.68e-05
32	7.05e-05	5.58e-05
34	8.02e-05	5.51e-05
36	0.000102	5.45e-05
38	8.81e-05	5.41e-05
40	7.51e-05	5.38e-05
42	9.05e-05	5.36e-05
44	7.38e-05	5.34e-05
46	8.29e-05	5.33e-05
48	8.41e-05	5.32e-05
50	7.4e-05	5.31e-05
52	7.99e-05	5.31e-05
54	7.14e-05	5.3e-05
56	7.39e-05	5.3e-05
58	7.27e-05	5.3e-05
60	8.16e-05	5.3e-05
62	6.41e-05	5.29e-05
64	8.2e-05	5.29e-05
66	7.33e-05	5.29e-05
68	6.23e-05	5.29e-05
70	8.12e-05	5.29e-05
72	6.4e-05	5.29e-05
74	6.78e-05	5.29e-05
76	8.13e-05	5.29e-05
78	9.15e-05	5.29e-05
80	5.97e-05	5.29e-05
82	6.75e-05	5.29e-05
84	6.53e-05	5.29e-05
86	7.2e-05	5.29e-05
88	5.47e-05	5.29e-05
90	5.77e-05	5.29e-05
92	6.99e-05	5.29e-05
94	8.59e-05	5.29e-05
96	7.35e-05	5.29e-05
98	7.97e-05	5.29e-05
100	6.82e-05	5.29e-05
120	7.18e-05	5.29e-05
140	5.6e-05	5.29e-05
160	4.84e-05	5.29e-05
180	5.48e-05	5.29e-05
200	8.16e-05	5.29e-05
220	4.71e-05	5.29e-05
240	7.17e-05	5.29e-05
260	3.97e-05	5.29e-05
280	4.85e-05	5.29e-05
300	3.28e-05	5.29e-05
320	5.48e-05	5.29e-05
340	6.59e-05	5.29e-05
360	3.29e-05	5.29e-05
380	4.46e-05	5.29e-05
400	4.89e-05	5.29e-05
420	3.71e-05	5.29e-05
440	3.95e-05	5.29e-05
460	4.68e-05	5.29e-05
480	4.46e-05	5.29e-05
500	2.53e-05	5.29e-05
520	3.35e-05	5.29e-05
540	4.36e-05	5.29e-05
560	4.03e-05	5.29e-05
580	3.42e-05	5.29e-05
600	4.01e-05	5.29e-05
620	4.25e-05	5.29e-05
640	3.94e-05	5.29e-05
660	3.09e-05	5.29e-05
680	5.02e-05	5.29e-05
700	3.75e-05	5.29e-05
720	3.11e-05	5.29e-05
740	2.42e-05	5.29e-05
760	3.22e-05	5.29e-05
780	3.41e-05	5.29e-05
800	3.68e-05	5.29e-05
820	3.53e-05	5.29e-05
840	3.67e-05	5.29e-05
860	3.58e-05	5.29e-05
880	4.08e-05	5.29e-05
900	5e-05	5.29e-05
920	2.29e-05	5.29e-05
940	4.89e-05	5.29e-05
960	5.89e-05	5.29e-05
980	4.71e-05	5.29e-05
1000	3.52e-05	5.29e-05

## Sheet: Sheet2
	NiO/Au
Delay time (ps)	Norm (ΔA)	Fitted
-1.02	7.89e-06	0
-0.516	7.35e-06	1.52e-20
-0.487	-1.18e-05	3.71e-18
-0.456	-1.37e-06	1.47e-16
-0.425	-4.79e-06	4.75e-15
-0.396	7.87e-06	1.06e-13
-0.366	-7.87e-06	2.17e-12
-0.335	-2.52e-06	3.54e-11
-0.306	6.2e-06	4.12e-10
-0.276	-8.01e-06	3.9e-09
-0.247	7.01e-06	2.99e-08
-0.216	-4.49e-05	2.02e-07
-0.185	-2.35e-05	1.09e-06
-0.155	1.9e-05	4.73e-06
-0.126	3.2e-05	1.57e-05
-0.0962	4.27e-05	4.3e-05
-0.0655	9.93e-05	0.000101
-0.0362	0.000189	0.00019
-0.00549	0.000317	0.000307
0.0238	0.000414	0.000418
0.0545	0.000474	0.000501
0.0838	0.000551	0.000537
0.114	0.000552	0.000534
0.144	0.000534	0.000507
0.173	0.000494	0.000472
0.204	0.000417	0.000434
0.235	0.000389	0.000398
0.265	0.000346	0.000367
0.293	0.000321	0.000341
0.324	0.00031	0.000315
0.353	0.000274	0.000294
0.384	0.000248	0.000274
0.415	0.000241	0.000256
0.445	0.00023	0.00024
0.474	0.000216	0.000226
0.504	0.000219	0.000214
0.533	0.000213	0.000203
0.564	0.000199	0.000193
0.596	0.000199	0.000183
0.624	0.000201	0.000176
0.654	0.000177	0.000168
0.685	0.00016	0.000162
0.713	0.000152	0.000157
0.742	0.000171	0.000151
0.773	0.000142	0.000147
0.804	0.000171	0.000142
0.835	0.000164	0.000139
0.864	0.000141	0.000135
0.894	0.000138	0.000132
0.925	0.000141	0.000129
0.954	0.000141	0.000127
0.984	0.000146	0.000125
1.08	0.000129	0.000118
1.18	0.00014	0.000114
1.28	0.000118	0.00011
1.38	0.000126	0.000107
1.48	9.88e-05	0.000105
1.59	9.85e-05	0.000103
1.68	0.000116	0.000101
1.78	8.97e-05	9.92e-05
1.88	0.000106	9.76e-05
1.98	9e-05	9.62e-05
2.08	8.7e-05	9.48e-05
2.18	0.000102	9.35e-05
2.28	9.26e-05	9.22e-05
2.38	8.84e-05	9.1e-05
2.48	9.03e-05	8.98e-05
2.58	8.76e-05	8.86e-05
2.68	8.73e-05	8.75e-05
2.78	6.54e-05	8.63e-05
2.88	8.7e-05	8.52e-05
2.98	6.91e-05	8.41e-05
3.08	5.64e-05	8.31e-05
3.18	7.16e-05	8.2e-05
3.28	4.89e-05	8.1e-05
3.38	6.92e-05	8e-05
3.48	8.13e-05	7.9e-05
3.58	5.62e-05	7.8e-05
3.68	7.14e-05	7.71e-05
3.78	6.45e-05	7.61e-05
3.88	6.08e-05	7.52e-05
3.98	5.56e-05	7.43e-05
4.08	7.9e-05	7.34e-05
4.18	6.2e-05	7.25e-05
4.28	5.7e-05	7.17e-05
4.38	5.32e-05	7.08e-05
4.48	7.26e-05	7e-05
4.58	5.85e-05	6.92e-05
4.68	5.92e-05	6.84e-05
4.78	6.22e-05	6.76e-05
4.88	5.92e-05	6.68e-05
4.98	4.81e-05	6.61e-05
5.18	4.8e-05	6.46e-05
5.38	5.28e-05	6.32e-05
5.58	3.63e-05	6.18e-05
5.78	5.18e-05	6.05e-05
5.98	5.5e-05	5.92e-05
6.18	4.54e-05	5.79e-05
6.38	6.51e-05	5.68e-05
6.58	6.67e-05	5.56e-05
6.78	3.32e-05	5.45e-05
6.98	6.76e-05	5.34e-05
7.18	6.21e-05	5.24e-05
7.38	4.86e-05	5.14e-05
7.58	5.48e-05	5.04e-05
7.78	3.4e-05	4.95e-05
7.98	2.54e-05	4.86e-05
8.18	5.48e-05	4.78e-05
8.38	4.25e-05	4.69e-05
8.58	3.99e-05	4.61e-05
8.78	4.48e-05	4.54e-05
8.98	5.97e-05	4.46e-05
9.18	3.49e-05	4.39e-05
9.38	4.58e-05	4.32e-05
9.58	5.69e-05	4.25e-05
9.78	4.55e-05	4.19e-05
9.98	4.96e-05	4.12e-05
10.2	6.34e-05	4.06e-05
10.4	5.22e-05	4.01e-05
10.6	3.17e-05	3.95e-05
10.8	5.98e-05	3.9e-05
11	4.84e-05	3.84e-05
11.2	2.32e-05	3.79e-05
11.4	6.05e-05	3.75e-05
11.6	4.27e-05	3.7e-05
11.8	4.59e-05	3.65e-05
12	6.06e-05	3.61e-05
12.2	4.57e-05	3.57e-05
12.4	2.92e-05	3.53e-05
12.6	3.73e-05	3.49e-05
12.8	4.01e-05	3.45e-05
13	2.87e-05	3.41e-05
13.2	6.43e-05	3.38e-05
13.4	1.39e-05	3.34e-05
13.6	4.26e-05	3.31e-05
13.8	3.39e-05	3.28e-05
14	5.27e-05	3.25e-05
14.2	4.21e-05	3.22e-05
14.4	4.62e-05	3.19e-05
14.6	4.78e-05	3.16e-05
14.8	5.04e-05	3.14e-05
15	6.06e-05	3.11e-05
15.5	3.81e-05	3.05e-05
16	4.41e-05	3e-05
16.5	4.7e-05	2.95e-05
17	3.89e-05	2.9e-05
17.5	4.1e-05	2.86e-05
18	4.79e-05	2.82e-05
18.5	5.2e-05	2.79e-05
19	2.93e-05	2.76e-05
19.5	3.89e-05	2.73e-05
20	5.12e-05	2.7e-05
20.5	2.15e-05	2.68e-05
21	3.35e-05	2.65e-05
21.5	3.47e-05	2.63e-05
22	4.32e-05	2.61e-05
22.5	4.76e-05	2.6e-05
23	3.45e-05	2.58e-05
23.5	5.44e-05	2.57e-05
24	5.83e-05	2.55e-05
24.5	3.87e-05	2.54e-05
25	2.7e-05	2.53e-05
25.5	3.49e-05	2.52e-05
26	4.67e-05	2.51e-05
26.5	3.3e-05	2.5e-05
27	3.86e-05	2.5e-05
27.5	2.72e-05	2.49e-05
28	4.19e-05	2.48e-05
28.5	3.43e-05	2.48e-05
29	4.85e-05	2.47e-05
29.5	3.78e-05	2.47e-05
30	3.86e-05	2.46e-05
32	4.58e-05	2.45e-05
34	1.78e-05	2.44e-05
36	4.11e-05	2.43e-05
38	4.25e-05	2.43e-05
40	3.25e-05	2.42e-05
42	4.53e-05	2.42e-05
44	4.1e-05	2.42e-05
46	3e-05	2.42e-05
48	4.48e-05	2.42e-05
50	4.63e-05	2.42e-05
52	1.95e-05	2.42e-05
54	2.94e-05	2.42e-05
56	2.55e-05	2.42e-05
58	3.01e-05	2.42e-05
60	4.45e-05	2.42e-05
62	3.96e-05	2.42e-05
64	4.29e-05	2.42e-05
66	3.18e-05	2.42e-05
68	2.1e-05	2.42e-05
70	2.83e-05	2.42e-05
72	3.37e-05	2.42e-05
74	1.59e-05	2.42e-05
76	3.72e-05	2.42e-05
78	3.37e-05	2.42e-05
80	4.17e-05	2.42e-05
82	2.18e-05	2.42e-05
84	4.93e-05	2.42e-05
86	3.1e-05	2.42e-05
88	2.91e-05	2.42e-05
90	3.1e-05	2.42e-05
92	4.21e-05	2.42e-05
94	3.08e-05	2.42e-05
96	2.89e-05	2.42e-05
98	4.76e-05	2.42e-05
100	1.47e-05	2.42e-05
120	2.83e-05	2.42e-05
140	2.89e-05	2.42e-05
160	1.97e-05	2.42e-05
180	1.91e-05	2.42e-05
200	1.91e-05	2.42e-05
220	8.5e-06	2.42e-05
240	8.23e-06	2.42e-05
260	2.14e-05	2.42e-05
280	1.89e-05	2.42e-05
300	2.69e-05	2.42e-05
320	3.39e-05	2.42e-05
340	1.73e-06	2.42e-05
360	1.5e-05	2.42e-05
380	3.57e-05	2.42e-05
400	1.2e-05	2.42e-05
420	1.46e-05	2.42e-05
440	2.39e-05	2.42e-05
460	2.62e-05	2.42e-05
480	1.46e-05	2.42e-05
500	3.66e-06	2.42e-05
520	1.72e-05	2.42e-05
540	3.42e-05	2.42e-05
560	2.32e-05	2.42e-05
580	4.14e-05	2.42e-05
600	2.15e-05	2.42e-05
620	1.99e-05	2.42e-05
640	3.38e-05	2.42e-05
660	2.07e-05	2.42e-05
680	2.12e-05	2.42e-05
700	7.13e-06	2.42e-05
720	1.05e-05	2.42e-05
740	1.53e-05	2.42e-05
760	3.4e-06	2.42e-05
780	2.6e-05	2.42e-05
800	1.83e-05	2.42e-05
820	1.25e-05	2.42e-05
840	1.47e-05	2.42e-05
860	2.56e-05	2.42e-05
880	1.43e-05	2.42e-05
900	2.41e-05	2.42e-05
920	1.73e-05	2.42e-05
940	2.03e-05	2.42e-05
960	1.19e-05	2.42e-05
980	1.2e-05	2.42e-05
1000	3.4e-05	2.42e-05
