# Supplementary material for: Hydrogen evolution with hot electrons on a plasmonic-molecular catalyst hybrid system
Source: Nat Commun. 2024 Jan 10;15:445. doi: 10.1038/s41467-024-44752-y (PMC10781775; doi:10.1038/s41467-024-44752-y)
Supplement: Supplementary file 3 — Source data [file 41467_2024_44752_MOESM3_ESM.zip › Source data/Figure 5D.xlsx]

## Sheet: Sheet1
	Au/Co-Cat.
Delay time (ps)	ΔA (mOD)	Fitted
-1.03039	9.188e-06	0
-0.98238	6.52308e-06	0
-0.93039	6.31999e-06	0
-0.88106	-1.94233e-05	0
-0.83439	-2.79898e-05	0
-0.78238	-1.68563e-05	0
-0.73305	-1.42068e-05	0
-0.68107	1.25961e-05	0
-0.63305	8.68794e-06	0
-0.58239	4.83991e-06	0
-0.53173	-3.90343e-05	0
-0.4824	-2.48082e-06	0
-0.43171	-1.76209e-05	0
-0.38238	-1.45822e-05	1.06896e-19
-0.33172	-1.4854e-05	2.3738e-16
-0.28106	-1.94726e-05	1.85446e-13
-0.23439	2.56668e-06	3.40616e-11
-0.18238	-2.16212e-06	4.04814e-09
-0.13172	5.31878e-06	1.52059e-07
-0.08239	-3.21483e-05	2.02009e-06
-0.03173	1.27551e-05	1.15674e-05
0.01761	2.4742e-05	2.91704e-05
0.06695	6.45104e-05	4.20034e-05
0.11761	7.48514e-05	4.5523e-05
0.16829	6.23874e-05	4.56217e-05
0.21628	4.49957e-05	4.53555e-05
0.26829	6.22532e-05	4.50532e-05
0.31762	3.88516e-05	4.47684e-05
0.36828	2.56368e-05	4.44782e-05
0.41762	6.38993e-05	4.41977e-05
0.46696	4.01313e-05	4.39193e-05
0.51761	3.5574e-05	4.36356e-05
0.56827	4.44745e-05	4.33541e-05
0.61761	1.31355e-05	4.3082e-05
0.66695	6.87249e-05	4.2812e-05
0.71761	5.68585e-05	4.25368e-05
0.76829	4.54113e-05	4.22636e-05
0.81895	4.16665e-05	4.19926e-05
0.86829	3.93201e-05	4.17308e-05
0.91762	4.79661e-05	4.14708e-05
0.96828	3.90679e-05	4.1206e-05
1.01762	3.07858e-05	4.095e-05
1.06828	4.46524e-05	4.06891e-05
1.11762	2.40248e-05	4.0437e-05
1.16695	3.6403e-05	4.01867e-05
1.21761	3.87224e-05	3.99317e-05
1.26827	2.79905e-05	3.96787e-05
1.31761	1.76144e-05	3.94341e-05
1.36961	3.36708e-05	3.91783e-05
1.41895	3.23011e-05	3.89375e-05
1.46829	2.77428e-05	3.86985e-05
1.51895	1.36553e-05	3.8455e-05
1.56828	4.0199e-05	3.82196e-05
1.61762	5.42776e-05	3.79859e-05
1.66828	3.35852e-05	3.77478e-05
1.71894	2.32281e-05	3.75116e-05
1.76695	2.88431e-05	3.72894e-05
1.81761	4.91256e-05	3.70566e-05
2.0176	3.22458e-05	3.61552e-05
2.21762	5.49721e-05	3.52808e-05
2.41629	5.55811e-05	3.44382e-05
2.61628	2.99676e-05	3.36153e-05
2.81762	2.78802e-05	3.28119e-05
3.01761	2.67804e-05	3.20379e-05
3.21628	3.20379e-05	3.12919e-05
3.41628	2.72423e-05	3.05635e-05
3.61762	2.54246e-05	2.98522e-05
3.81628	3.22875e-05	2.91715e-05
4.01762	2.14784e-05	2.85022e-05
4.21762	2.35389e-05	2.78575e-05
4.41761	3.1078e-05	2.72321e-05
4.61628	2.50701e-05	2.66295e-05
4.81762	1.76082e-05	2.6037e-05
5.01761	1.48586e-05	2.54663e-05
5.2176	1.63278e-05	2.49126e-05
5.41762	2.34649e-05	2.43755e-05
5.61761	2.70137e-05	2.38546e-05
5.81496	1.98449e-05	2.33559e-05
6.01762	2.31418e-05	2.28592e-05
6.21761	3.8974e-05	2.23838e-05
6.4176	3.25882e-05	2.19226e-05
6.61762	2.03124e-05	2.14753e-05
6.81761	2.14463e-05	2.10414e-05
7.0176	1.90094e-05	2.06205e-05
7.21762	1.58052e-05	2.02122e-05
7.41494	2.81081e-05	1.98215e-05
7.6176	3.03729e-05	1.94321e-05
7.81762	1.02635e-05	1.90595e-05
8.01629	1.05119e-05	1.87005e-05
8.21761	2.12165e-05	1.83476e-05
8.41762	1.0629e-05	1.80075e-05
8.61627	2.31693e-05	1.76798e-05
8.81761	3.22985e-05	1.73577e-05
9.01762	1.76614e-05	1.70473e-05
9.21762	1.6639e-05	1.67463e-05
9.41761	1.40695e-05	1.64543e-05
9.61763	-3.86006e-07	1.61711e-05
9.81762	7.38785e-06	1.58963e-05
10.8189	7.51603e-06	1.46399e-05
11.8163	3.48776e-05	1.35652e-05
12.8176	3.21428e-05	1.26385e-05
13.8176	1.19528e-05	1.1844e-05
14.8176	1.49504e-05	1.11616e-05
15.8176	4.06372e-06	1.05757e-05
16.8176	-4.45013e-06	1.00726e-05
17.8176	1.82772e-05	9.64057e-06
18.8176	1.97097e-05	9.26959e-06
19.8176	1.69558e-06	8.95101e-06
20.8176	1.70587e-05	8.67745e-06
21.8176	3.01443e-05	8.44254e-06
22.8163	1.56592e-05	8.24107e-06
23.8163	1.60031e-05	8.06782e-06
24.8176	1.2526e-05	7.91887e-06
25.8176	1.67434e-05	7.79114e-06
26.8176	2.36614e-05	7.68146e-06
27.8163	1.43625e-05	7.5874e-06
28.819	1.38624e-05	7.5063e-06
29.8163	2.27927e-05	7.43704e-06
30.8176	1.97618e-05	7.37732e-06
31.8163	2.26103e-05	7.32618e-06
32.8163	2.46558e-06	7.28219e-06
33.8163	2.3849e-05	7.24443e-06
34.8189	6.38753e-06	7.21191e-06
44.8163	1.8104e-05	7.05786e-06
54.8176	-2.36118e-06	7.02426e-06
64.8189	1.72572e-05	7.01693e-06
74.8189	3.36597e-06	7.01534e-06
84.8176	3.59531e-05	7.01499e-06
94.8203	-1.2771e-05	7.01491e-06
104.816	-4.77587e-06	7.0149e-06
194.82	2.06962e-05	7.01489e-06
284.822	-1.93892e-05	7.01489e-06
374.835	-7.58956e-06	7.01489e-06
464.828	7.11084e-06	7.01489e-06
554.822	9.98324e-06	7.01489e-06
644.823	-2.8375e-06	7.01489e-06
734.826	9.11195e-06	7.01489e-06
824.823	8.0461e-06	7.01489e-06
914.819	5.75194e-06	7.01489e-06
1004.83	-1.16442e-05	7.01489e-06

## Sheet: Sheet2
	Au/ligand
Delay time (ps)	ΔA (mOD)	Fitted
-1.00612	-1.67296e-05	0
-0.96078	2.18721e-05	0
-0.90877	1.5752e-06	0
-0.86078	1.33905e-05	0
-0.80877	2.0512e-06	0
-0.75811	1.90401e-05	0
-0.70878	-5.2295e-06	0
-0.65944	1.26941e-05	0
-0.61145	9.3018e-06	0
-0.55944	-9.321e-06	0
-0.51011	2.76662e-05	0
-0.46077	7.71e-07	0
-0.40879	-1.07714e-05	0
-0.35945	-5.9942e-06	0
-0.30877	3.86983e-05	4e-10
-0.25943	-8.5314e-06	1.07e-08
-0.20745	1.5028e-05	2.085e-07
-0.15943	1.00544e-05	1.9326e-06
-0.1101	-5.11965e-05	1.11568e-05
-0.06079	-4.91379e-05	4.02901e-05
-0.0101	0.000111955	9.07605e-05
0.03924	0.000132289	0.00013224
0.09122	9.5328e-06	0.000136188
0.13923	4.09848e-05	0.000113162
0.19121	8.06967e-05	8.42057e-05
0.24055	7.53074e-05	6.33291e-05
0.29123	5.06226e-05	4.87902e-05
0.34055	4.6898e-05	3.94014e-05
0.39123	2.60806e-05	3.29966e-05
0.44057	3.95701e-05	2.88479e-05
0.49123	3.78987e-05	2.59979e-05
0.54188	2.76837e-05	2.40886e-05
0.5899	5.04581e-05	2.28516e-05
0.64188	3.00802e-05	2.19268e-05
0.6899	2.45389e-05	2.13262e-05
0.73923	2.11951e-05	2.08769e-05
0.79121	5.16064e-05	2.05253e-05
0.84055	3.84052e-05	2.02678e-05
0.89256	3.18263e-05	2.00491e-05
0.94055	2.84058e-05	1.98792e-05
0.99123	2.29491e-05	1.97218e-05
1.04057	4.77039e-05	1.95832e-05
1.09123	3.16313e-05	1.9451e-05
1.14056	1.37131e-05	1.93289e-05
1.19255	1.62128e-05	1.92051e-05
1.24188	1.28698e-05	1.90908e-05
1.2899	4.53299e-05	1.89817e-05
1.3419	1.43764e-05	1.88654e-05
1.39256	2.43003e-05	1.87534e-05
1.4419	8.0638e-06	1.86454e-05
1.49124	-3.758e-07	1.85383e-05
1.54322	2.09947e-05	1.84262e-05
1.59123	2.40366e-05	1.83233e-05
1.64057	2.32822e-05	1.82182e-05
1.69123	4.48528e-05	1.81108e-05
1.74189	3.23532e-05	1.80041e-05
1.79122	2.93247e-05	1.79006e-05
1.84188	1.72137e-05	1.7795e-05
1.89257	2.1821e-05	1.76898e-05
1.94188	1.57762e-05	1.7588e-05
2.14055	4.0142e-06	1.7183e-05
2.34057	-6.7604e-06	1.67833e-05
2.53789	-7.8527e-06	1.63968e-05
2.73923	1.87935e-05	1.60102e-05
2.94057	2.88158e-05	1.56313e-05
3.13924	1.84849e-05	1.52648e-05
3.34055	1.12723e-05	1.49007e-05
3.53922	6.2796e-06	1.45486e-05
3.74056	2.02202e-05	1.41988e-05
3.93788	-2.8083e-06	1.38628e-05
4.14057	1.34118e-05	1.35244e-05
4.34056	6.2071e-06	1.31972e-05
4.54055	1.73014e-05	1.28765e-05
4.74057	8.7795e-06	1.25621e-05
4.93921	-6.633e-07	1.22561e-05
5.14055	2.1391e-06	1.1952e-05
5.34055	2.851e-06	1.16559e-05
5.54056	1.02277e-05	1.13657e-05
5.74055	1.57993e-05	1.10812e-05
5.93922	-6.2703e-06	1.08042e-05
6.13922	2.14289e-05	1.05309e-05
6.33923	5.91e-08	1.02629e-05
6.53923	1.2587e-05	1.00003e-05
6.73922	1.68956e-05	9.7429e-06
6.94056	1.58273e-05	9.4889e-06
7.14055	2.11236e-05	9.2416e-06
7.33922	-1.7925e-06	9.0008e-06
7.54056	2.57127e-05	8.7616e-06
7.74055	4.4291e-06	8.5287e-06
7.94057	1.90154e-05	8.3004e-06
8.13924	1.03995e-05	8.0781e-06
8.34055	-6.883e-07	7.8574e-06
8.53922	2.3843e-06	7.6438e-06
8.73921	1.5029e-06	7.433e-06
8.94055	-2.509e-06	7.2251e-06
9.14057	6.2324e-06	7.0226e-06
9.34056	-1.56516e-05	6.8241e-06
9.54055	7.0852e-06	6.6296e-06
9.74057	-4.42e-06	6.4389e-06
9.93921	2.7555e-06	6.2533e-06
10.9405	6.55e-06	5.3716e-06
11.9392	6.1047e-06	4.5759e-06
12.9406	7.0017e-06	3.854e-06
13.9406	-1.0541e-06	3.2018e-06
14.9406	-5.196e-07	2.6116e-06
15.9392	4.03243e-05	2.0783e-06
16.9406	-6.4917e-06	1.5944e-06
17.9406	-2.8473e-06	1.1572e-06
18.9406	8.6394e-06	7.616e-07
19.9406	5.8934e-06	4.036e-07
20.9405	-1.23458e-05	7.97e-08
21.9406	2.4335e-06	-2.134e-07
22.9392	2.31544e-05	-4.782e-07
23.9392	2.33988e-05	-7.182e-07
24.9406	1.08396e-05	-9.356e-07
25.9405	1.0276e-05	-1.132e-06
26.9406	2.07391e-05	-1.3098e-06
27.9406	2.92773e-05	-1.4707e-06
28.9406	-2.068e-06	-1.6162e-06
29.9392	-8.8664e-06	-1.7477e-06
30.9405	-1.22111e-05	-1.867e-06
31.9406	5.0956e-06	-1.9749e-06
32.9406	1.00547e-05	-2.0724e-06
33.9406	2.00494e-05	-2.1607e-06
34.9392	2.14132e-05	-2.2404e-06
44.9406	-1.9223e-06	-2.7206e-06
54.9392	-4.1215e-06	-2.8972e-06
64.9419	1.566e-06	-2.9622e-06
74.9406	2.675e-07	-2.9861e-06
84.9419	4.3089e-06	-2.9949e-06
94.9432	1.40794e-05	-2.9981e-06
104.942	1.90167e-05	-2.9993e-06
194.945	-1.52123e-05	-3e-06
284.939	8.205e-07	-3e-06
374.965	-9.1411e-06	-3e-06
464.954	-1.32346e-05	-3e-06
554.949	2.8218e-06	-3e-06
644.946	-8.378e-06	-3e-06
734.946	3.1381e-06	-3e-06
824.941	1.3007e-05	-3e-06
914.945	-2.894e-07	-3e-06
1004.95	3.0481e-06	-3e-06
